# Supplementary material for: A crowdsourced set of curated structural variants for the human genome
Source: PLoS Comput Biol. 2020 Jun 19;16(6):e1007933. doi: 10.1371/journal.pcbi.1007933 (PMC7329145; doi:10.1371/journal.pcbi.1007933)
Supplement: S2 Table — (XLSX) [file pcbi.1007933.s007.xlsx]

## Sheet: 0_1_TechAgree_Compare
ID	start	size	Thr2_perc_agree_bin	VariantType	Ill250 agrees	Ill300x agrees	MP agrees	PB agrees	10x agrees	Tech_Agree	URL	Curation notes
HG2_Ill_Krunchall_16667	41006925	322	70-80	DEL	0	0	0	1	0	1	http://www.svcurator.com/HG2_Ill_Krunchall_16667	curators correct - breakpoints inaccurate so only PB has homvar
HG2_10X_SVrefine210Xhap12_731	169222618	22123	80-90	DEL	0	0	1	0	0	1	http://www.svcurator.com/HG2_10X_SVrefine210Xhap12_731	curators correct - breakpoints may be off, but region should be excluded from v4.1 and it is not
HG2_Ill_SpiralSDKrefine_4684	112573518	124	80-90	DEL	0	0	0	1	0	1	http://www.svcurator.com/HG2_Ill_SpiralSDKrefine_4684	curators correct - TR confuses svviz for short reads
HG2_PB_HySA_14471	14419438	77	80-90	DEL	0	0	0	1	0	1	http://www.svcurator.com/HG2_PB_HySA_14471	curators correct - TR confuses svviz for short reads
HG2_PB_SVrefine2PB10Xhap12_224	19151719	267	60-70	DEL	0	0	0	1	0	1	http://www.svcurator.com/HG2_PB_SVrefine2PB10Xhap12_224	curators correct - TR confuses svviz for short reads
HG2_PB_assemblyticsPBcR_313	20952572	93	70-80	DEL	0	0	0	1	0	1	http://www.svcurator.com/HG2_PB_assemblyticsPBcR_313	curators correct - TR confuses svviz for short reads
HG2_Ill_MetaSV_1241	49533201	3699	60-70	DEL	0	0	1	0	0	1	http://www.svcurator.com/HG2_Ill_MetaSV_1241	curators correct but almost out of allowable size range
HG2_10X_allpass_1068	174819768	377	80-90	DEL	0	0	1	0	0	1	http://www.svcurator.com/HG2_10X_allpass_1068	curators correct except there is a 60bp ins in the same TR on the opposite HP so technically complex
HG2_PB_PB10Xdip_29760	216484	68	60-70	INS	0	1	0	0	0	1	http://www.svcurator.com/HG2_PB_PB10Xdip_29760	curators incorrect - should be complex due to different phased del on each HP in same TR
HG2_PB_SVrefine2Falcon1plusDovetail_4553	103455	1608	70-80	DEL	0	0	1	0	0	1	http://www.svcurator.com/HG2_PB_SVrefine2Falcon1plusDovetail_4553	should be complex due to del on other HP
HG2_PB_SVrefine2PBcRplusDovetail_165	17071397	1765	70-80	DEL	0	0	1	0	0	1	http://www.svcurator.com/HG2_PB_SVrefine2PBcRplusDovetail_165	there is a del but likely in a duplication of the seg dup
HG2_PB_pbsv_12347	54885731	6875	80-90	DEL	0	0	1	0	0	1	http://www.svcurator.com/HG2_PB_pbsv_12347	centromere alpha satellite, so difficult to know if reads are mapped correctly
HG3_10X_allpass_891	75642742	6106	90-100	DEL	0	0	0	1	0	1	http://www.svcurator.com/HG3_10X_allpass_891	curators correct - del of L1 flanked by L1's
HG3_PB_SVrefine2Falcon1Dovetail_2913	93855280	6033	80-90	DEL	0	0	1	0	0	1	http://www.svcurator.com/HG3_PB_SVrefine2Falcon1Dovetail_2913	curators correct though slightly different del's on each haplotype mediated by L1's
HG3_PB_assemblyticsfalcon_8133	71437835	317	80-90	DEL	0	0	0	1	0	1	http://www.svcurator.com/HG3_PB_assemblyticsfalcon_8133	curators correct - breakpoints off slightly so genotyped as het by short reads
HG3_PB_pbsv_18742	21145540	66	60-70	DEL	0	0	0	1	0	1	http://www.svcurator.com/HG3_PB_pbsv_18742	curators close but incorrect, since it is a 90bp DEL, though hard to tell from zoomed-in IGV
HG4_Ill_150bpfermikitraw_8358	135222277	26	70-80	DEL	0	0	1	0	0	1	http://www.svcurator.com/HG4_Ill_150bpfermikitraw_8358	curators close but incorrect, since there is a 26bp DEL on HP1 but a 34bp DEL on HP2, so should be complex
HG4_Ill_Krunchall_21903	32532031	1542	60-70	DEL	0	0	1	0	0	1	http://www.svcurator.com/HG4_Ill_Krunchall_21903	unclear since in alpha satellite near centromere
HG4_PB_SVrefine2Falcon1Dovetail_7667	90004352	98	60-70	DEL	0	0	0	1	0	1	http://www.svcurator.com/HG4_PB_SVrefine2Falcon1Dovetail_7667	curators correct though slightly different del's on each haplotype in TR
HG4_PB_pbsv_12725	123766733	138	70-80	DEL	0	0	0	1	0	1	http://www.svcurator.com/HG4_PB_pbsv_12725	curators incorrect since the DEl is on HP1 but there is a 500bp ins on HP2 so should be complex
HG2_Ill_SVrefine2DISCOVARplusDovetail_10450	88533722	54	90-100	INS	0	0	0	1	0	1	http://www.svcurator.com/HG2_Ill_SVrefine2DISCOVARplusDovetail_10450
HG2_Ill_SVrefine2DISCOVARplusDovetail_10810	173236709	46	80-90	INS	0	0	0	1	0	1	http://www.svcurator.com/HG2_Ill_SVrefine2DISCOVARplusDovetail_10810
HG2_Ill_SVrefine2DISCOVARplusDovetail_2132	56143091	7605	80-90	INS	0	0	1	0	0	1	http://www.svcurator.com/HG2_Ill_SVrefine2DISCOVARplusDovetail_2132	curators correct - most PB reads support it but a few don't perhaps due to imperfect size or sequence
HG2_Ill_SVrefine2DISCOVARplusDovetail_244	35752373	71	70-80	INS	0	0	0	1	0	1	http://www.svcurator.com/HG2_Ill_SVrefine2DISCOVARplusDovetail_244
HG2_PB_HySA_14184	821754	94	70-80	INS	0	0	0	1	0	1	http://www.svcurator.com/HG2_PB_HySA_14184
HG2_PB_HySA_16594	16102806	279	80-90	INS	0	0	0	1	0	1	http://www.svcurator.com/HG2_PB_HySA_16594
HG2_PB_PB10Xdip_29976	37932524	304	60-70	INS	0	0	0	0	1	1	http://www.svcurator.com/HG2_PB_PB10Xdip_29976	should be hom var or probably complex, since hap1 has 350bp ins and hap2 has 300bp ins here, but both haps also have 175bp ins upstream in same TR, which is out of the IGV view
HG2_PB_SVrefine2Falcon1plusDovetail_11883	78255585	1193	90-100	INS	0	0	0	1	0	1	http://www.svcurator.com/HG2_PB_SVrefine2Falcon1plusDovetail_11883
HG2_PB_assemblyticsPBcR_13675	136591011	3346	60-70	INS	0	0	1	0	0	1	http://www.svcurator.com/HG2_PB_assemblyticsPBcR_13675
HG2_PB_assemblyticsfalcon_19354	43399974	323	70-80	INS	0	0	1	0	0	1	http://www.svcurator.com/HG2_PB_assemblyticsfalcon_19354
HG2_PB_assemblyticsfalcon_26785	98709357	33	60-70	INS	0	0	0	1	0	1	http://www.svcurator.com/HG2_PB_assemblyticsfalcon_26785
HG2_PB_assemblyticsfalcon_4986	126903173	305	70-80	INS	0	0	1	0	0	1	http://www.svcurator.com/HG2_PB_assemblyticsfalcon_4986
HG2_PB_pbsv_12821	134435548	225	70-80	INS	0	0	0	1	0	1	http://www.svcurator.com/HG2_PB_pbsv_12821
HG2_PB_pbsv_515	62603354	377	80-90	INS	0	0	0	1	0	1	http://www.svcurator.com/HG2_PB_pbsv_515
HG2_PB_pbsv_6058	108266043	765	70-80	INS	0	0	0	1	0	1	http://www.svcurator.com/HG2_PB_pbsv_6058
HG2_PB_pbsv_6811	40622961	393	90-100	INS	0	0	0	1	0	1	http://www.svcurator.com/HG2_PB_pbsv_6811
HG2_PB_pbsv_956	172541185	315	60-70	INS	0	0	0	1	0	1	http://www.svcurator.com/HG2_PB_pbsv_956
HG3_Ill_MetaSV_5159	6363497	105	60-70	INS	0	0	0	1	0	1	http://www.svcurator.com/HG3_Ill_MetaSV_5159
HG3_Ill_SVrefine2DISCOVARDovetail_1676	149479433	51	80-90	INS	0	0	0	1	0	1	http://www.svcurator.com/HG3_Ill_SVrefine2DISCOVARDovetail_1676
HG3_Ill_SVrefine2DISCOVARDovetail_3413	46654149	73	90-100	INS	0	0	0	1	0	1	http://www.svcurator.com/HG3_Ill_SVrefine2DISCOVARDovetail_3413
HG3_Ill_SVrefine2DISCOVARDovetail_7777	100504316	86	60-70	INS	0	0	0	1	0	1	http://www.svcurator.com/HG3_Ill_SVrefine2DISCOVARDovetail_7777
HG3_Ill_SVrefine2DISCOVARDovetail_869	225942553	54	70-80	INS	0	0	0	1	0	1	http://www.svcurator.com/HG3_Ill_SVrefine2DISCOVARDovetail_869
HG3_PB_SVrefine2Falcon1Dovetail_4039	1244504	321	70-80	INS	0	0	0	1	0	1	http://www.svcurator.com/HG3_PB_SVrefine2Falcon1Dovetail_4039
HG3_PB_assemblyticsfalcon_18695	197150542	107	60-70	INS	0	0	0	1	0	1	http://www.svcurator.com/HG3_PB_assemblyticsfalcon_18695
HG3_PB_assemblyticsfalcon_2050	245719714	87	60-70	INS	0	0	0	1	0	1	http://www.svcurator.com/HG3_PB_assemblyticsfalcon_2050
HG3_PB_pbsv_10695	3473528	441	80-90	INS	0	0	0	1	0	1	http://www.svcurator.com/HG3_PB_pbsv_10695
HG3_PB_pbsv_2772	235423485	1031	60-70	INS	0	0	0	1	0	1	http://www.svcurator.com/HG3_PB_pbsv_2772
HG4_Ill_250bpfermikitraw_9772	67962852	35	60-70	INS	0	0	0	1	0	1	http://www.svcurator.com/HG4_Ill_250bpfermikitraw_9772
HG4_PB_SVrefine2Falcon1Dovetail_214	27433596	1174	70-80	INS	0	0	0	1	0	1	http://www.svcurator.com/HG4_PB_SVrefine2Falcon1Dovetail_214
HG4_PB_SVrefine2Falcon1Dovetail_7521	56143091	7591	70-80	INS	0	0	1	0	0	1	http://www.svcurator.com/HG4_PB_SVrefine2Falcon1Dovetail_7521
HG4_PB_assemblyticsfalcon_421	31205194	2449	60-70	INS	0	0	1	0	0	1	http://www.svcurator.com/HG4_PB_assemblyticsfalcon_421
HG4_PB_pbsv_1347	240941192	104	60-70	INS	0	0	0	1	0	1	http://www.svcurator.com/HG4_PB_pbsv_1347
HG4_PB_pbsv_14472	113299703	123	90-100	INS	0	0	0	1	0	1	http://www.svcurator.com/HG4_PB_pbsv_14472
HG4_PB_pbsv_14964	92302932	57	70-80	INS	0	0	0	1	0	1	http://www.svcurator.com/HG4_PB_pbsv_14964
HG4_PB_pbsv_1641	6636079	75	80-90	INS	0	0	0	1	0	1	http://www.svcurator.com/HG4_PB_pbsv_1641
HG4_PB_pbsv_3063	10266427	233	60-70	INS	0	0	0	1	0	1	http://www.svcurator.com/HG4_PB_pbsv_3063
HG4_PB_pbsv_6135	120391221	68	70-80	INS	0	0	1	0	0	1	http://www.svcurator.com/HG4_PB_pbsv_6135
HG4_Ill_Krunchall_2662	65807291	310	90-100	DEL	0	0	0	1	0	1	http://www.svcurator.com/HG4_Ill_Krunchall_2662
HG2_PB_SVrefine2PBcRplusDovetail_4133	89226749	92	60-70	DEL	1	0	0	0	0	1	http://www.svcurator.com/HG2_PB_SVrefine2PBcRplusDovetail_4133	curators correct - del in TR that is just covered by 250bp reads, and a few PB reads map to ref allele
HG3_PB_assemblyticsfalcon_16229	42458074	87	70-80	DEL	1	0	0	0	0	1	http://www.svcurator.com/HG3_PB_assemblyticsfalcon_16229	curators correct - del in TR that is just covered by 250bp reads, and a few PB reads map to ref allele
HG3_PB_HySA_5859	157241464	76	70-80	INS	1	0	0	0	0	1	http://www.svcurator.com/HG3_PB_HySA_5859	curators correct - del in TR that is just covered by 250bp reads, and a few PB reads map to ref allele
HG3_PB_assemblyticsfalcon_13924	114422006	26	90-100	DEL	1	0	0	0	0	1	http://www.svcurator.com/HG3_PB_assemblyticsfalcon_13924	curators correct - PB supports variant but a few reads on the reference haplotype align to the short del due to noise, and the variant is in a TR too long for 150bp illumina reads	check whether these variant IDs are listed in JADE, may not be listed which means that curators didn't evaluate these events
HG4_Ill_scalpel_1098	218839054	20	80-90	INS	1	0	0	0	0	1	http://www.svcurator.com/HG4_Ill_scalpel_1098	curators correct - PB supports variant but a few reads on the reference haplotype align to the short del due to noise, and the variant is in a TR too long for 150bp illumina reads
HG2_PB_PB10Xdip_4918	11268282	195	60-70	INS	1	0	0	0	0	1	http://www.svcurator.com/HG2_PB_PB10Xdip_4918	should be anothervar due to large ins in same TR, though not obvious in svcurator
HG2_PB_SVrefine2PB10Xhap12_7142	136847436	112	60-70	DEL	0	0	0	0	0	0	http://www.svcurator.com/HG2_PB_SVrefine2PB10Xhap12_7142	compound het deletion
HG2_PB_pbsv_20130	39635800	247	60-70	DEL	0	0	0	0	0	0	http://www.svcurator.com/HG2_PB_pbsv_20130	curators correct - chrX doesn't have haplotype separation for svviz
HG2_PB_assemblyticsfalcon_5601	47075365	318	70-80	DEL	0	0	0	0	0	0	http://www.svcurator.com/HG2_PB_assemblyticsfalcon_5601	curators correct - homvar del of Alu, but haplotypes not separated
HG3_PB_HySA_1178	116979594	2137	70-80	INS	0	0	0	0	0	0	http://www.svcurator.com/HG3_PB_HySA_1178	curators correct - long ins in TR confuses SV GT
HG2_PB_SVrefine2PBcRplusDovetail_6491	44535257	439	80-90	DEL	0	0	0	0	0	0	http://www.svcurator.com/HG2_PB_SVrefine2PBcRplusDovetail_6491	curators correct - TR and imprecise breakpoints lead to svviz calling het instead of hom
HG3_PB_HySA_8411	2907807	115	70-80	DEL	0	0	0	0	0	0	http://www.svcurator.com/HG3_PB_HySA_8411	curators correct but 30bp ins upstream in TR makes it slightly complex
HG2_PB_SVrefine2PBcRplusDovetail_10780	1917578	510	80-90	INS	0	0	0	0	0	0	http://www.svcurator.com/HG2_PB_SVrefine2PBcRplusDovetail_10780	curators correct though just barely within size range
HG2_PB_SVrefine2Falcon2Bionano_7261	113761552	136	70-80	INS	0	0	0	0	0	0	http://www.svcurator.com/HG2_PB_SVrefine2Falcon2Bionano_7261	curators incorrect - complex ins in long TR
HG3_PB_SVrefine2PBcRDovetail_3246	80084902	27834	60-70	INS	0	0	0	0	0	0	http://www.svcurator.com/HG3_PB_SVrefine2PBcRDovetail_3246	curators incorrect - igv doesn't display due to large INS, though svviz is pretty clear and 3 top curators said homvar while 5 said homref
HG2_Ill_MetaSV_4713	61848902	8767	80-90	DEL	0	0	0	0	0	0	http://www.svcurator.com/HG2_Ill_MetaSV_4713	likely complex SV/CNV in alpha satellite
HG2_Ill_SpiralSDKrefine_361	58072265	23	60-70	INS	0	0	0	0	0	0	http://www.svcurator.com/HG2_Ill_SpiralSDKrefine_361	curators correct since small insertions in TR only sum to ~12bp, so isn't in the size range but svviz aligns reads to the SV since they are closer to the SV than the reference
