# Supplementary material for: A crowdsourced set of curated structural variants for the human genome
Source: PLoS Comput Biol. 2020 Jun 19;16(6):e1007933. doi: 10.1371/journal.pcbi.1007933 (PMC7329145; doi:10.1371/journal.pcbi.1007933)
Supplement: S2 Data — (TSV) [file pcbi.1007933.s009.tsv]

CHROM	POS	ID	REF	ALT	SVTYPE	SVLEN	Final_Label	Label_Top_Curator_Count	Hom_Var_Top_Curator_LabelCount	Het_Var_Top_Curator_LabelCount	Hom_Ref_Top_Curator_LabelCount	Another_Var_Top_Curator_LabelCount	Complex_Var_Top_Curator_LabelCount	TopCuratorCount_UncertaintyCount
12	27433987	HG2_PB_SVrefine2PB10Xhap12_9431	TGGCTTTAGCTTTGTTTTTTTTTTTTTTTTTTTTTTTTTTTTTTTTTTTTGAGACGGAGTCTCGCTCTGTCGCCCAGGCTGGAGTGCAGTGGCGGGATCTCGGCTCACTGCAAGCTCCGCCTCCCGGGTTCACGCCATTCTCCTGCCTCAGCCTCCCAAGTAGCTGGGACTACAGGCGCGCGCCACTACGCCCGGCTAATTTTTTGTATTTTTAGTAGAGACGGGGTTTCACCGTTTTAGCCGGGATGGTCTCGATCTCCTGACCTCGTGATCCGCCCGCCTCGGCCTCCCAAAGTGCTGGGATTACAGGCGTGAGCCACCGCGCCCGGCCC	T	Deletion	331	Het_Var	35	0	35	0	0	1	1
5	142935366	HG4_Ill_scalpel_6010	TAAAAATAAAAGTATGGCCGGGCGCGGTGGCTCACGCCTGTAATCCCAGCACTTTGGGAGGCCGAGGCGGGCGGATCACGAGGTCAGGAGATCGAGACCATCCCGGCTAAAACGGTGAAACCCCGTCTCTACTAAAAATACAAAAAATTAGCCGGGCGTAGTGGCGGGCGCCTGTAGTCCCAGCTACTCGGGAGGCTGAGGCAGGAGAATGGCGTGAACCCGGGAGGTGGAGCTTGCAGTGAGCGGAGATCCCGCCACTGCACTCCAGCCTGGGCGACAGAGCGAGACTCCGTCTCAAAAAAAAAAAAAAATA	T	Deletion	312	Het_Var	33	0	33	0	0	2	2
9	104569695	HG2_PB_HySA_18990	GCAGTAGAAAAGAAAAACCCATTTTCTGGGGAGAAATTCAAGCCAGCTGCAGAAATTTGCATAAGTAGCAAGGAGCCTAATGTTTAATCCCCAAGACCATGGGGAAAATGTCTCCAGGCCATGTCAGAGACCTTCATGGCAGCCCCTCCCATCACAGGCCTGCAGGCCCAGGCAGAAAAAGTGGTTTCATGGGCCGAGCCCAGGGTTCCCATGCTGTGTGGAGCCTAGGAACTCGGTGCCCTGTGCTCCAGCAGCTCCAGCAGTGATTGAAAGGGGCCAACATACAGCCGGGACTGTGGCTTCACAGGGTGTAAGCCCCAATCCTTGACAGCTTCCATGTGGTGTTGAGCCTGCAGGTGCACAGAAGTCAAGAATTGGGGTTTGGGAACCTCCGCCTAG…	G	Deletion	789	Het_Var	26	0	26	0	0	1	10
8	16102806	HG2_PB_HySA_16594	A	ACATATTATGGATTCTTATTTTTTTTTTTTTGAGACGGAGTCTCGCTCTGTCGCCCAGGCTGGAGTGCAGTGGCGGGATCTCGGCTCACTGCAAGCTCCGCCTCCCGGGTTCACGCCATTCTCCTGCCTCAGCCTCCCAAGTAGCTGGGACTACAGGCGCCCGCCACTACGCCCGGCTAATTTTTTGTATTTTTAGTAGAGACGGGGGTTTCACCGTTTTAGCCGGGATGGTCTCGATCTCCTGACCTCGTGATCCGCCCGCCTCGCGCCTCCCAAAGTG	Insertion	279	Het_Var	16	3	16	0	0	0	18
4	184474304	HG3_Ill_MetaSV_3995	TGTGGTGTGAGGATGAGTGTGGGTGAGAGGATGAGTGTGTGTGGGTGAGTGCGAGGATGAGTGTGAGAGTGGGGGTGAGTGTGAGGATGAGTGTGAGTGTGGGTGTGAGGATGAGTGTGAGTGTGGTGTGAGGATGAGTGTGAGTGTGTGTGGTGTGAGGATGAGTGTGGGTGAGAGGATGAGTGTGTGTGGGTGAGTGTGAGGATGAGTGTGAGAGTGGGGGTGAGTGTGAGGATGAGTGTGAGTGTGGGTGAGTGTGAGGATGAGTGTGAGTGTGGGTGTGAGGATGAGTGTGAGTGTGGTGTGAGGATGAGTGTGAGTGTGTGTGGTGTGAGGATGAGTGGGTGAGAGGATGAGTGTGTGTGGGTGAGTGTGAGGATGAGTGTGAGAGTGGGGGTG…	T	Deletion	501	Another_Var	15	8	0	1	15	0	13
1	169222618	HG2_10X_SVrefine210Xhap12_731	TAAGAATGCTTGTGATTTTTGCACATTGATTTTGTATCCTGAGACTTTGCTGAAGTTGCTTATCAGCTTAAGGAGATTTTGGGCTGAGACAATGGGGTTTTCTAGATATACAATCATGTCGCCTGCAAACAGGGACAATTTGACTTCCTCTTTTCCTAATTGAATACCCTTTATTTCCTTCTCCTGCCTAATTGCCCGGGCCAGAATTTCAAACACTATGTTGAATAGGAGTGGTGAGAGAGGGCATCCCTGTCTTGTGCCAGTTTTCAAACGGAATGCTTCTAGTTTTTGCCCATTCAGTATGATACTGGCTGTGGGTTTGTCATAGATAGCTCTTATTATTTTGAAATACGTCCCATCAATACCTAATTTATTGAGAGTTTTTAGCATAAAGGGTTG…	T	Deletion	22123	Het_Var	13	0	13	0	1	2	21
5	37415489	HG2_Ill_scalpel_5594	CGGGGCGGCTGGCCGGGCGGGGGGCTGACCCCCCCACCTCCCTCCCGGACGGGGCGGCTGGCCGGGCCGGGGGCTGATCCCCCCACCTCCCTCCCGGAAGGGGCGGCTGGGGGTGGGGGGGGCCTGACCCCCCCACCTCACCTCCCTCCCGGGT	C	Deletion	153	Het_Var	22	1	22	1	0	0	13
2	1146935	HG4_Ill_GATKHC_2341	G	GTCCCATCTGTGCCAGCTCTGGGGTCAAGGTGTGCACAGGACCCTGGTGCCGGCGGGCTGTCTCTGGGGGGTGTCTGCGA	Insertion	79	Hom_Var	13	13	1	1	0	1	21
7	108551218	HG3_PB_pbsv_8271	C	CAGTGACACGCGGGCGCGGTGGCTCACGCCTGTAATCCCAGCACTTTGGGAGGCGAACGGCCGGATCACGAGGTCAGCGAGCATCGCAGACCATCCTGGCTAACACGGTGAAAACCCCGTCTCTTACTTCAAAAAAAATACAAAAATAGCCGGGCATGTGGCGCGCGCCTGTTAGCTCCCAGCTACACGGGAGGCTGAGGCAGGAGGAATGGCGTGAACCCGGGAGCGGAGCTTGCAGTGAGTCGACGATCGCCGCCCACTGCACTTCCAGCCTGGGCGACAGGCAGCGAAAACGTCGTCTCAAAAAAAAAAAAAGAAAAAAAAAAAAAAAAAAAAAAATAGCCA	Insertion	344	Hom_Var	18	18	3	0	0	0	16
9	14452436	HG2_Ill_GATKHC_16308	G	GAAGGAAAGGAAAGGAAAGGA	Insertion	20	Het_Var	11	0	11	3	1	1	21
23	33709835	HG4_Ill_MetaSV_5835	ATATTATAGTCTTAAAGAGATGATGGATCATATAATAAAAAATACACATGATGGTGTTCAAGAAGTTCATGGAAAATACATATTATGAAATATCTATGCGTGAAGATCAAAAATTTTTGCACCAAAATAAACTTGTGTTAACTTGTTATTACATGTCTGACATGATCTAGTTTGAGGCACTAAAAAGGATAAGACATCAGT	A	Deletion	200	Hom_Var	11	11	0	2	1	0	23
15	34186760	HG4_Ill_SVrefine2DISCOVARDovetail_10764	T	TAGCACTTTGGGAGGCCGAGGCAGGGGGACTGCCTGAGCTCAGGAATTCAAGACTAACCTGGGCAACACGGTAAAACCCCATCTCTACAGAAATACAAAAAATTAGCTGGGCATGGCAGCATGTACCTGTAGTCCCAGCTACTCAGCAGGCTGAGGCAGGAGAATTGCTTGAACTTGGGAGGCGGAGGTTGCAGTCAGCTGAGATCGCGACACTGCACTCCAGTCCGGGTGACAGAGTGAGACTCCGTCTCCAAAAAAAAAAAAAGAAAAAAAAAATCATCAAGTCTGTCAAATGCAGTTTTCCCCTATGGGTGGCTCTTCAAGATTCACACTTTAACATAACGCTAAGGTTTGGGTATATTTTATTCTTGACATATATTCCTAAAATTGGAATTACTG…	Insertion	800	Hom_Var	18	18	0	2	0	2	15
21	47657351	HG3_Ill_Krunchall_24916	CTCTGTTGGCCAGGCCGGAGTGCAGTGTTACAATCTTGGCTCACTGCAACCTTGACCTCCCAAGCTCAAATGATCTCACCTCAGCCTCCCAAATACCTGGGACTAGAGGCGCATGCCACCCAGCTAATTTTTGTATTTTTTTGTAGAAACGGGATTTTGCTGTATTGTCAGGCTAGTCTACAACTCCTGAACTCAAGTGATGTGCACACCTCAGCCTCCCAAAGTGCTGGGATTATAGGCATGAGTCACCACACCCAGCCTTAAGCCTTTGCTTTTTACTAAGAATATAACTAAGTTATGACATCAACTGAGAAGCAGAAATGTACTTATTAAAAATTTAACAACTTCCTATGATAAAGCTTAATTTAAAAAAAAAAACTAGGCTGGGCTCGGTGGCTC…	C	Deletion	1321	Het_Var	26	0	26	0	0	0	11
7	76044023	HG2_PB_SVrefine2PB10Xhap12_6041	T	TTTTTTTTTTTTGAGACGGAGTCTTGCTCTGTCACCCAGGCTGGAGTGCAATGCTGTGATCTCGGCTCACCGCCCCACCTGCGCCTCCTGAGTTCAAGTGATTCTTCTGCCTCAGCCTCCTGAGTAACTGGGATTACAGGCGCCCACCACCACAGCTGGCTAATTTTTGTATTTTTAGTAGAGATGGGGTTTCACCATGTTGGTCAGGCTGGTCTTGAACTCCTGACCTCGTGATCCACCCGCCTCAGCCTCCCAAAGTGCTGGGATTACAGGCATGAGCCACCATGCCAGGCCAAAAAGAATTGTATATAAATGTCACCATATAGTGGCTGGGCGCAGTGGCTCACGCCTGTAATCCCAGCACTTTGGGAGGCGAGGCGGGCTGATCACGAGGTCAGG…	Insertion	682	Hom_Var	19	19	1	0	0	1	16
15	74508950	HG2_PB_HySA_28281	T	TCACTGCCAACCTCTGCCTCCTGGGTTCAAGTGATTCTCTTGCCTCAGCCTCCCAAGTAGCTGGGATTACAGGCATGTGCCACCACGCCCGGCTAACTTTTTGTATTTAGTAGAGACGGGGTTTCACCATGTTGGTCAGGCTGGTCTTGAACTCCTGACCTCAGGTGATCCATCCACCTCGGCCTCCCAAAGTGCTGGGATTACAGATGTGAGCCACCACACCTGGCCAATACCACTTTTAGACTTGGTATCTTTTACTTTATAGAAAATGATGCATTTTCAGTCAATGTAACTTCAAGTGAGCTTTTTTTTTTGAATGAAATCAATTGCTGTCTATAAATGTTCTCTTTAGACTCAGAAGTGTACTACAGTTTTGGGGTACAGAATTCCCTGTTCTCT…	Insertion	1853	Hom_Var	18	18	1	0	0	1	17
6	142450103	HG2_PB_SVrefine2Falcon1plusDovetail_10517	A	AAACTATTTTTTTTTTTTTTTTTATTATACTCTAAGTTTTAGGGTACATGTGCACATTGTGCAGGTTAGTTACATATGTATACATGTGCCATGCTGGTGCGCTGCACCCACTAATGTGTCATCTAGCATTAGGTATATCTCCCAATGCTATCCCTCCCCCTCCCCCACCCCACCACAGTCCCCAGAGTGTGATATTCCCCTTCCTGTGTCCATGTGATCTCATTGTTCAATTCCCACCTATGAGTGAGAATATGCGGTGTTTGGTTTTTTGTTCTTGCGATAGTTTACTGAGAATGATGGTTTCCAATTTCATCCATGTCCCTACAAAGGATATGAACTCATCATTTTTTATGGCTGCATAGTATTCCATGGTGTATATGTGCCACATTTTCTTAATCC…	Insertion	6017	Hom_Var	16	16	1	1	0	0	19
10	383740	HG3_Ill_GATKHC_17356	C	CGTGTGTTGTGGAGGCCTAGGCAGCTGTGT	Insertion	29	Hom_Var	14	14	1	0	0	1	21
4	34752794	HG4_Ill_SVrefine2DISCOVARDovetail_3334	C	CAAAAAAAAAAAAAAAAAAAAAAAAAAAAAAAAAAAAAAAAAAAAAAAAAAAAAAAAAAA	Insertion	59	Hom_Ref	11	0	2	11	0	0	24
1	231085150	HG2_10X_SVrefine210Xhap12_969	T	TAAAAAAAAAAAGGCCGGGCGCGGTGGCTCACGCCTGTAATCCCAGCACTTTGGGAGGCCGAGGCGGGTGGATCATGAGGTCAGGAGATCGAGACCATCCTGGCTAACAAGGTGAAACCCCGTCTCTACTAAAAATACAAAAAATTAGCCGGGCGCGGTGGCGGGCGCCTGTAGTCCCAGCTACTCGGGAGGCTGAGGCAGGAGAATGGCGTGAACCCGGGAAGCGGAGCTTGCAGTGAGCCGAGATTGCGCCACTGCAGTCCGCAGTCCGGCCTGGGCGACAGAGCGAGACTCCGTCTCAAAAA	Insertion	304	Het_Var	22	0	22	1	0	0	14
20	26259012	HG3_Ill_MetaSV_3020	CACATAAAAACTAGACAGAAGCATTCTCAGAAACTTCTTTGTGATGTGTGCATTCAACTCACAGATTGGAAAGTTTGTTTTGATAGAGTAGTTATGAAACACTTCTTTTGTAGAATCTGTTATTGGATATTTGGAGATTTTTGAGGCTTTCGTTGGAAACGGGAATATCTTCACATAAAAACTAGACAGAAGCATTCTCAGAAAGTTCTATATGATGTGTGCATTGCACTCACAGAGTTGAAACTTCAGTTTGATAGTGCAGTTTTGAAACAGTCTTTTTGTAGAATTTGAAAGTGTTCATTTGGAGCGCTTTGTGGCCTATGGTGGAAAAGGAAATATCTTCATATAAAAACTAGACAGAAGCATTGTCAGAAACTTCTTTGCGATATGTGCATTCAA…	C	Deletion	682	Hom_Ref	16	0	0	16	1	1	19
7	61848902	HG2_Ill_MetaSV_4713	AAGAAAGGTTTAACTCTGTGAGATGAATGCCCACATCCATCACAAAGCAGTTTCTCAGATAGCTTCCTTCTAATTATCATCCGGGGTTATTCCTTTTTCACCACTGTCCTCAACGAGCTCCCAAATGTACATTAGCAGAATGGACAAAAACAGTGTTTCCAGACTGCTTAATCCAAAGAGAGGTTTAACTGTCTGTAATCAATGCACACATCACAGAGCAGTTTGTAGGATTGCTTCCTTCTAGTTTTTATTCTGGGATATTTCCTTTTTCATCTTTGGCCTCAGTGAGACCACAAATGTTTATTTTCAGAATGGACAAAAAGTGTTTCCAAACTGGTGAATCAAAAGAAAGGTTGAGCTCTGTGAGATGAATGAACACATCATAAAGCAGTTTCTCAT…	A	Deletion	8767	Het_Var	16	0	16	0	0	3	18
9	134839700	HG2_PB_assemblyticsfalcon_28247	GGTGCTGGTGGTGGAGGTGATGGTGGTGGTGGTGGAGGTGATGGTAGAGGTGATGGTAGTAGTGATGGTGATGGTGGTGGTGATGCTGGAGGTGATAGTGATGGTGGTGGTGGTGGTAGTGTTGGT	ACACCCCAACCATCACCACCACACTTTCACTACCACCATCATCACCACCATCACCTCCACCATTACCATCACCTCTACCATCACCTCTACCACCACCACCATCACCTTCACTACCACCACACCCTCTGCCATCACCACCACCACCACCTTCACTACCACCACACCCTCCACCATCACCACCATCACTTTCACTACCACCATCACCACCATCACCTCCACCATTACCATCACCTCTACCACCACCACCATCACCTTCACTACCACCACACCCTCCACCATCACCACCACCACCATCATGATCATCTCCACCACCATCACCTCCACTACCATCACCTCCACCACCACCACCATCACTACCACCATCACCTCGACTACCATCACCACCACCACCATCACCTT…	Insertion	484	Another_Var	10	1	1	2	10	0	23
4	28923893	HG4_Ill_manta_1062	C	TGTTCTGTGTATGTGCCCTTTTTGCTATGCAGAGTAAGGACCCAATATGGTGTACAA	Insertion	56	Hom_Ref	22	0	0	22	0	0	15
14	27770744	HG2_Ill_GATKHC_23326	AAAAAAAAAAAAAAAAAAAAAAAAAAAAAAAAAAAG	A	Deletion	35	Het_Var	18	0	18	1	0	0	18
14	26068825	HG3_PB_HySA_22099	A	ATAAAGGATTGTAAACGCACCAATCAGCACTCTGTGTCTACCT	Insertion	42	Het_Var	16	1	16	3	0	0	17
1	243782743	HG4_Ill_MetaSV_415	TAACACTAGGTCTTATTACAACTGTACTTCTGTACCTATTAATCAACTCCATCTCCCCATCCCCCTACCATTCCCAGCCTCTAGGAACAACCAATCTACTGTCTATCTTGATGCAATCCCGTTTTTTAGCTCCCACATAAGAACAAAAATGTGCAATATTTGTCTTTCTGTGCCTGGCTTATTTCACTTAACATAATGGGTTCCATTTCCATCAATGTTGCTGCAGATAACGTGATTTCATTCTTTTTATGGCTAAGTAATATTCCACTCTGTACATATATCGCATTTATCCTTTCATTCATTGATGGGCACTTAGGTTGATTACATATTTTGGCTGTTGTGAATAGTGCTGCAATAAACCTAAGGGTGTAGATGTCTCCCCGATATGATGATTTCCTT…	T	Deletion	1108	Hom_Var	23	23	1	0	0	0	13
11	25244524	HG2_PB_SVrefine2PB10Xhap12_8779	A	AAAGAACATGTCATGCAAAGCCCCATTTTATTTCTCAGTAGCCAACTCTTTCCTCACCTTTGCTGTATTTTTATACGATAACTATAAATTGTGAGCACTTAATTGGTTCTGCAATCCTAACACCTTTATATTCAGGCCTTTGGACTACCAAGATATATCTTCTCTGTACCTGTAGAAAATAGGAGACTTTTAAAAACGTCCTATACAGACGTTTTTATTTTCCTCTTGTGTCTTGAGTTGGATAGTAAATATTTTATTTATCTTCTGTGTTGTGCACATTTTCTATTTTTTTAATAGAAGCCACACCCAATGCTACTTTTCTCTTAATGTCCATTTCCTCATTTCCCAGATCCTTGACCTCTACTCACACCACTTTTTATCCATGCCCAGGGAAAATGT…	Insertion	5728	Hom_Var	10	10	1	1	0	2	23
4	91596798	HG2_PB_assemblyticsfalcon_19762	TTTTTTTTTTTTTTTTTTTTTTTGGCTTGGGTTGGTGGTTTTTTTTTTTTTTTTTTTATGTGTTTTTTTTTTTTTTTTTTTTTTTTTTTTTTTATTATACTCTAAGTTTTAGGGTACATGTGCACATTGTGCAGGTTAGTTACATATGTATACATGTGCCATGCTTGTGCGCTGCACCCACTAATGTGTCATCTAGCATTAGGTATATCTCCCAATGCTATCCCTCCCCCCTCCCCCGACCCCACCACAGTCCCCAGAGTGTGATATTCCCCTTCCTGTGTCCATGTGATCTCATTGTTCAATTCCCACCTATGAGTGAGAATATGCGGTGTTTGGTTTTTTGTTCTTGCGATAGTTTACTGAGAATGATGGTTTCCAATTTCATCCATGTCCCTACAA…	AAGATAAAAACA	Deletion	6099	Hom_Var	18	18	0	0	0	2	17
20	39886355	HG3_PB_HySA_27841	AATTCTCCTGCCTCAGCCTCCTTAGTAGCTGGGACTACAGGCACACGCCACCATGCCTGGCTAAGTTTTCGTATTTTTAGTAGAGACGGGGTTTCACCATGCTAGCCAGGCTGGTCTCGAACTCCTGACCTTGTGATCTGCCCACCTTGGCCTCCCAAAGTGCTGGGATTACAGGTGTTAGCCACCACGCCCAACCCTTTTTTTTTTTGAGACGGAGTTTTGCTCTTGTCAGCCAGGCTGGGGTACAGTGGCACAGCTCACTGCAACCTCCACCTCCCAGGTTCAAGTG	A	Deletion	288	Het_Var	24	1	24	0	0	0	12
16	29627120	HG3_PB_HySA_24169	A	ACCGCCACTGCACTCCAGCCTAGGCGACAGAATGAGACCGGTCTTTTTTTTTTTTTTTTTGAGACGGAGTCTCGCTCTGTTACCAGGCTGGAGTGCAGTGGCGCGATCTCGGCTTACTGCAAGCTCCGCCTCCTGGGTTCACACCATTCTCCTGCCTCAGCCTCCCAAGTAGCTGGGACTACAGGCGCTCACCACCATGCCCGGCTAATTTTTTGTATTTTTAGCAGAGACGGGGTTTCACGGTGTTAGCCAGGATGGTCTGATCTCCTGACCTCGTGATCCCCCCGCCTCGGCCTCCCAAAGTGCTGGGATTACAGGCGTGAGCCACTGCGCCCGGCGAGACTGGTCTTGAAAAAAAAAAAAAAGATGACATGGAAGCAACAGTAGGAGCCGGGGTCA…	Insertion	7830	Hom_Ref	12	1	0	12	2	0	22
9	136182765	HG2_PB_PB10Xdip_30863	GATTCCATTTCCGGTCTGTTTCTGGA	GATTCCATTTCCGGTCTGTTTCTGGACTCTCTCCTGTTCTGGTGATCCATCCATGCAGCCTCGTGACAACACCGCAGGCTTAACGACAGTGGCAAAGGATGCCGAGCTCCGCCGGCCGTGTGCCCCTGCTGCGCTTCCCTGAGGCACGTGAGCTTCTCTTTGGCCTCCATCTGCAGTGTCTGTCACCTCGCCTTTCCTAATGGCGTTGAATTGCTGCTTTTCTCATTGTTTTCTTCATCAGTCTTGCCAGACGTCTACCCATTTTATTGTAGTTTCCTCTAAGAGCCAGTTTTGCGTTTGTGGGTTATCTCCAGTTTTTCTTTATTTTCTGGTCCACAGATTTCTCTTCTTTATTATTTCTGTCTTCAGATTTCTTTAGGATATGTGTTATTGCTTTTT…	Insertion	8535	Hom_Var	12	12	2	0	0	0	23
1	48848474	HG3_Ill_GATKHCSBGrefine_236	GGGGGGCTGACCCCCCCCACCTCCCTCCCGGACGGGGCGGCTGGCCGGGCA	G	Deletion	50	Het_Var	14	1	14	2	0	1	19
12	22047473	HG2_PB_pbsv_13044	TCTGTTGTTTTGGGGTCCTCACTGTGGATCTTTACTAAAACTGTCAGCATTAATATCCAAAGAAGACTTACTTCCATTTTTTTTTTTTTGAGACACGGTATCA	T	Deletion	102	Het_Var	23	0	23	0	0	0	14
14	34013152	HG2_PB_SVrefine2PB10Xhap12_10658	CATATATATATATATATATATATATATATATATATATATATAT	C	Deletion	42	Het_Var	19	1	19	0	0	1	16
15	98842326	HG2_PB_assemblyticsfalcon_9238	ATCTCTTCCTACATTTCTATATCTATAAGTATACATATAGATATATTCTATTGGTGTTTCCTGGAGAACCCTAATACAGTAACATTCACTCTATCTGAGCCATTCTCTGTTACACAAAAGCTGTAAGTAATGAGAAATCAGTCTTGAATATCAGCAAGAGCTCGAGTAAAACCTGCTACTCGCTGCCAACTATGTACCTCTCTGAGCTCCCCTTTTTTCTCAATTACAAAATAAGACTGCTGTATCCTGAAAGGAACGTGTGCAGATTAACTGAAAGCCTGCATTCCATCTATTTTGCTACACCCACATGGCTACACTGGCTTCCAACCTAGTCAGGGGCTCTGTTGTAAATTAGAAGGGACAACATGCCCCACGCCCTGCCAGTCTGGACCTAGCATC…	CC	Deletion	1480	Het_Var	21	0	21	0	0	1	15
4	115382201	HG3_PB_pbsv_4699	A	AATTTTTTTTTTTTTTTTTTTTTTTTTTTTTTTTTTTTTTGAAGAGGAGTCCCGCTCTGATCGCCCAGGCCTGGATTGCAGTGGCGGGATCTCGGCTCACTCGTCAAGCTCCGCCTCCCGGTTCACGCCATTCTCCTGCCTCAGCCTCCCAAGAGCTGGGACTACAGGCCGCCCAGCGCTCACTAGCCCGGCTAATTTTTTGTATTTTTAGTAAGAGACGGGTTCCACGCGTTTTTAGCCGGGATGTCCCGATCCCTGACCGCTGGATACGCCCGCCTCGGCCTCCCAAAGTGTGGGATTACAGGCGTGAGCCACCGCGCCGGCCAAATT	Insertion	329	Hom_Ref	18	0	0	18	1	0	18
6	8761440	HG2_PB_HySA_12194	T	TCCTCTCCCCCTCCCCCTCCCCCTGCATTGTCTTCGTCTTCCCTCCCCACATCCCTCTCCCCTCCTCCTCCCCCAATCCCTCTCCCCTCTCCTCCCCTTCC	Insertion	100	Hom_Var	20	20	2	0	0	2	13
12	60412335	HG2_PB_pbsv_13245	CAAGAAATTAGGAATTGTTGGGACGTATCTCAAAATAATAAGAACTATCTATGACAAACCCACAGCCAATATCATACTGAATGGGCAAAAACTGGAAGCATTCCCTTTGAAAACTGGCACAAGACAGGGATGCCCTCTCTCACCACTCCTATTCAACATAGTGTTGGAAGTTCTGGCCAGGGCAATTAGGCAGGAGAAGGAAATAAAGGGTATTCAATTAGGAAAAGAGGAAGTCAAATTGTTCCTATTTGCAGATGACATGATTGTATATCTAGAAAACCCCATTGTCTCAGCCCAAAATCTCCTTAAGCTGATAAGCAACTTCAGCAAAGTCTCAGGATACAAAATCAATGTAGAAAAATCACAAGCATTCTTATACACCAATAACAGACAAACAGA…	C	Deletion	1163	Het_Var	13	0	13	0	0	0	24
3	175100375	HG2_Ill_SVrefine2DISCOVARplusDovetail_9033	G	GATTTTAAAAGTTATATTTTAAGGCTAGCAGTCTGAAGTGAATAGAACAATAATTAATTTACTCTTAGCATTTAATGTATAACTTAATGTGGATTCTCAGAGCAGATTTAAATTTCTTTTTTTAGTTTAGAATATATTCCCACCGTCTGAAACAAATCTTGGCAAAATATGGCCCATCGCTTGTTTTATAAAACAAATTGTATCAGAACAAAACCATGCCTACTCACTTACTTATTGTCTATGCCTGATTTCATGATACAACTGAGTCAACAGTTGTGACAGAGACTGCATGTCTCACAAAACTTTTTACTATCTGGCCCTTTAAAGAAAAAGTTTGCTGACTTCTGTCTAAACCATAAAACTACATCCAATGAGGTCAAATGTATTCTATTCTAAGGA…	Insertion	6725	Het_Var	8	0	8	0	0	0	29
1	165659304	HG2_PB_SVrefine2PB10Xhap12_750	T	TAATCCCAGCACTTTGGGAGGCCGAGGCGGGCGGATCACGAGGTCAGGAGATCGAGACCATCCCGGCTAAAAACGGTGAAACCCCGTCTCTACTAAAAATACAAAAAATTAGCCGGGCGTAGTGGCGGGCGCCTGTAGTCCCAGCTACTTGGGAGGCTGAGGCGGGAGAATGGTGTGAACCCGGGAGGCGGAGCTTGCAGTGAGCCGAGATCCCGCCACTGCACTCCAGCCTGGGCGACAGAGCGAGACTCCGTCTCAAAAAAAAAAAAAAAAAAA	Insertion	275	Hom_Var	15	15	0	0	0	0	22
2	6636079	HG4_PB_pbsv_1641	T	TTTTCGTTAAACTTATCGGAGTGCTTCGTTAAACTTCAACTCGGAAGTGCTTCTTTACTGTTCCACTGGAGTGCTA	Insertion	75	Het_Var	8	0	8	1	0	0	28
6	68314049	HG2_Ill_SVrefine2DISCOVARplusDovetail_11214	T	TTGATTTGGTATATACATTTTTTTTTTTTTTTTTTTTTTGAGACGGAGTCTCGCTCTGTCGCCCAGGCTGGAGTGCAGTGGCGGGATCTCGGCTCACTGCAAGCTCCGCCTCCCGGGTTCACGCCATTCTCCTGCCTCAGACTCCCAAGTAGCTGGGACTACAGGCGCCCGCCACTACGCCCGGCTAATTTTTTGTATTTTTAGTAGAGACGGGGTTTCACCGTTTTAGCCGGGATGGTCTCGATCTCCTGACCTCGTGATCCGCCCGCCTCGGCCTCCCAAAGTGCTGGGATTACAGGCGTGAGCCACCGCGCCCGGCC	Insertion	319	Hom_Var	9	9	0	0	0	0	28
1	17615542	HG3_Ill_SVrefine2DISCOVARDovetail_117	T	TGGGCGTGGTGGCTCACACCTGTAATCCCAGCACTTTGGGAGGCCAAGGCGGGTGGATCACAAGGTCAGGAGATCGAGATCATCCTGGCTAACGCGGTGAAATCCCATTTCTACTAAAAACACAAAAAATTAGTCGGGCGTGGTGGCTCATGCCTGTAGTCCCAGCTACTCAGGAGGCTGAGGCAGGAGAATGGTGTGAACCCAGGAGGCGGAGCTTGCAGCGAGCTGAGATCGCGCCACTGCACTCCAGCCTGGGTGACAGAGTGAGACTCCATCTCAAAAAAGAAAAAGAAAAAGAAAACGTGTGTACTCAGCATCTTCTCTTTAAGAAAGGGAACATTCCAAACTCCTCTGCAACCCTATGGGGGACACTTCCCACTCCCCCCATACCCAGGATTC…	Insertion	2688	Hom_Var	10	10	0	1	0	0	26
4	82929313	HG2_Ill_Krunchall_6612	ATGGCACAAGACAGGGATGCCCTCTCTCACCGCTCCTATTCAACATAGTGTTGGAAGTTCTGGCCAGGGCAATCAGGCAGGAGAAGGAAATAAAGGGTATTCAATTAGGAAAAGAGGAAGTCAAATTGTCCCTGTTTGCAGACGACATGATTGTTTATCTAGAAAACCCCATCGTCTCAGCCCAAAATCTCCTTAAGCTGATAAGCAACTTCAGCAAAGTCTCAGGATACAAAATCCATGTACAAAAATCACAAGCATTCTTATACACCAACAACAGACAAACAGAGAGCCAAATCGTGGGTGAACTCCCATTCACAATTGCTTCAAAGAGAATAAAATACCTAGGAATCCAACTTACAAGGGATGTGAAGGACCTCTTCAAGGAGAACTACAAACCAC…	A	Deletion	2090	Het_Var	12	0	12	0	0	0	25
20	24903699	HG2_Ill_Krunchall_24544	CAGAAGCCTCAGGAGCTGATGGAATCAACTGGAAGAAAGGGTATCAGTGATGGAAGATGAAATGAATGAAATGAAGTGAGAAGGAAAGTTTAGAGAAAAAAGAATAAAAAGAAACAAACAACACCTCCAAGAAATATGGGACTATGTGAAAAGACCAAATCTACGTCTGATTGCTGTACCTGAAAGTGACGGGGAGAATGAAAACAAGTTGGAAAACACTCTCCAGGATATTATCCAGGAGAACTTCCCCAGTCTAGCAAGGCAGGCCAACATTCAGATTCAGGAAATACAGAGAATGCCACAAAGATACTCCTCAAGAAGAGCAACTCCAAGACACATAATTGTCAGATTCACCAAAGTTGAAATGAAGGAAAAAATGTTAAGGGCAGCCAGAGAGAA…	C	Deletion	717	Hom_Var	12	12	0	0	0	0	25
7	113416161	HG2_Ill_GATKHCSBGrefine_5868	ACATAATGGCATTTTTTTTTTTTTTTTTTTATTATACTCTAAGTTTTAGGGTACATGTGCACATTGTGCAGGTTAGTTACATATGTATACATGTGCCATGCTGGTGCGCTGCACCCACTAATGTGTCATCTAGCATTAGGTATATCTCCCAATGCTATCCCTCCCCCCTCCCCCGACCCCACCACAGTCCCCAGAGTGTGATATTCCCCTTCCTGTGTCCATGTGATCTCATTGTTCAATTCCCACCTATGAGTGAGAATATGCGGTGTTTGGTTTTTTGTTCTTGCGATAGTTTACTGAGAATGATGGTTTCCAATTTCATCCATGTCCCTACAAAGGATATGAACTCATCATTTTTTATGGCTGCATAGTATTCCATGGTGTATATGTGCCACATTT…	A	Deletion	6046	Hom_Var	11	11	0	0	0	0	26
1	236549101	HG3_10X_allpass_246	TTAGCTCTCTCCCTCTCCCTCTCCCTCTCCCTCTCCCTCTCCCTCTCCTCCCTCTCCCTCTCCCTCTCCCTCTCCCTCTCCCTCTCCTTTCCCTCTCCCCTCCCTCTCCCTCTCCCTCTCCCTCTCCCTCTCCCTCTCCTTTCCCTCTCCCCACGGTCTCCCTCTCATGCGGAGCCAAAGCTGGACTGTACTGCTGCCATCTCGGCTCACTGCAACCTCCCTGCCTGATTCTCCTGCCTCAGTCTGCCGAATGCCTGCAATTGCAGGCACGCGCCGCCACGCCTGACTGGTTTTGGTGGAGACGGGGTTTCGCTGTGTTGACCGGGCCGGTCTCCAGCCCCTAACCGCGAGTGATCCGCCAACCTCGGCCTCCCGAGGTGCCGGGATTGCAGACGGAGT…	T	Deletion	2222	Het_Var	8	0	8	0	1	4	24
4	35240774	HG2_PB_PB10Xdip_22178	TCTAATTTAGTTGTTCTGGTAGAACTTGGATATAAATATCCTTTAAAATTATTCAAGTGAATCTAATGGAGAGTCAGTGCCAAAAACTTAACTTAGTAACACCTAGTTCCTTTGTTTTAATTTAGTCTGATGACTCAAATTGATCTTTGATTCAGCAAAAATATGTATTTTGATCTCCAGATTCATATGCAAAATTACCTATGAGGCTTCTCTAAGTGAATTCCAGATATGCAGATCAAAATTATGTCCATCTCTATTCTCCACTTACTCCACTCTAAATATTTCCTATCTGAGTTAAGACACCATTGTTCAGATGCATCCTCAATACCTCTAGATCTTTCATCCATACATGTTTAATTATCCAATAAGAACAGAGTACACTGCTTTTAAAACATACTC…	GCA	Deletion	3660	Het_Var	4	0	4	0	0	0	33
20	44535257	HG2_PB_SVrefine2PBcRplusDovetail_6491	GGTGGCTCACACCTGTAATCCCAGCACTTAGGGAGGTCAAGGCGGGCGGATCACCTGAGGTCAGGTGTTCGAGACCAGCCTGGTCCACCACGGTGAAACCCCGTCTCTACTAAAAATACAAAAATTAGTTGGGCATGGTGGTGGGCGCCTGTAATCCCAGCTACTCAGGAGGCTGAGGCAGGAGAATCGCTTGATCCTGGGAGGTGGAGGTTGCAGGGAGCCAGGATTGCACCACTGCACTCCAGCCTGGGTGACAGAGCGAGACTCCATCTCAAAAAAAAAAAAAAAAAAAAAAGATGGCATGAGGTTCCTTTCCCTTGGTTTCTCCTACCTCCTCCTTCGCTTCCCATGCCTGTGTGTTAGGTGTGATGGGAAAATACCTTTGCCCCACAGTAGACA…	G	Deletion	439	Hom_Var	7	7	1	0	0	0	29
1	169730413	HG4_Ill_SVrefine2DISCOVARDovetail_688	TGGCTTTTTTTTTTTTTTTTTTTTTTTTTTTGAGACGGAGTCTCGCTCTGTCGCCCAGGCTGGAGTGCAGTGGCGCGATCTCGGCTCACTGCAAGCTCCGCCTCCCGGGTTCACGCCATTCTCCTGCCTCAGCCTCCCGAGTAGCTGGGACTACAGGCGCCCGCCACCACGCCTGGCTAATTTTTTGTATTTTTAGTAGAGGCGGGGTTTCACTGTGTTAGCCAGGATGGTCTCGATCTCCTGACCTTGTGATCCGCCCGCCTCTGCCTCCCAAAGTGCTGGGATTACAGGCGTGAGCCACCGCGCCC	T	Deletion	307	Het_Var	14	0	14	0	0	0	23
11	106202437	HG3_PB_HySA_19088	C	CTTCTTTCTTTCCTTTCTTTCCTTTCCTTTCTTCCTTTCCTTTCCTTTCCTTTCCTT	Insertion	56	Het_Var	7	2	7	1	0	0	27
15	45224267	HG4_PB_SVrefine2PBcRDovetail_7625	CTACTAAAAAATACAAAAAATTAGCCGAGCGTGGTGGCGGGCACCTGTAGTTCCAGCTACTTGGGAGGCTGAGGCAGGAGAGTGGCATGAACCTGCGAGTCAGAGCTTGCAGTGAGCCGAGATCGCGCCACTGCACTCCAGCCTGGGCGACAAAGCGAGACTCCATCTCAAAAAGAACACAAAAAAAAAAAAACAACAAAAAACACCCATTATCCCAATTTATGTAGACATTAAGTGGGATCAAGGCAGAAGCAATATAAAGTTGGATTAGGCTAAATGTATTGACATGGGTCAACTAAGCAGAGATCCTGGATGCAGCATTCCTAGCTCCAGGAGTTAGGAAGGGCTTTGTTTGGTTGGTTGGCTAAAATGTGAGCCCAAAGGTAGCCTATACTAAGT…	C	Deletion	10973	Hom_Ref	7	0	0	7	2	0	28
17	103455	HG2_PB_SVrefine2Falcon1plusDovetail_4553	GTCCCTAGGAACGTTACTACCCTACGTACTTCCTATGAGGGGAGCCGCACGGCGTCTGTCCTTTTCCATCCCTAGGAACGTGACTACCCTACGTACTTCCTATGAGGGGAGCCGCACGGCGTCTGTCCTTTTCCATCCCTAGGAACGTGACTACCCTACGTACTTCCTATGAGGGGAGCCGCACGGCGTCTGTCCTGTTCCATCCCTAGGAATGTGACTACCCTACGTACTTCCTATGAGGGGAGCCGCACGGCGTCTGTCCTTTTCCATCCCTAGGAACGTGACTACCCTACGTACTTCCTATGAGGGGAGCTGCACGGCGTCTGTCCTTTTCCGTCCCTAGGAATGTGACTACCCTACGTACTTCCTATGAGGGGAGCCGCATGGCGTCTGTCCTGT…	G	Deletion	1608	Het_Var	3	0	3	0	0	1	33
8	33744679	HG4_Ill_Cortex_3625	C	CCATTGTTATCTCAGAGAAAA	Insertion	20	Het_Var	9	1	9	1	1	0	25
7	38292560	HG2_Ill_MetaSV_4662	GGAGCCAGAGTTCCAGGTGGACCTGACTCCAACACCCGGGCTCCTTCACAACAAGAGTCAACATCTCTTTGACCATCAGAGATGAACATGTGTCCGCTTTATAGAGTCTATCACAAACTAACCTGTCATAATACATTTGGTCTCAGGGCCAGACATTTTAATGAGATCATTTCATACATTACATATGAGCCCTTTATGGAAGTCCGTATATGCACAAAGCCAAATCCTATTATGATATCTGTGCCATGTTATCTATGTTCTCTTTTAGTATGAGCATTTGTTTTAAAGTCTCTCCTAGGATTTCTACATCAAATCCCCATCCAATTCCTCTTTTTTCTAAACATTATTACATTATTCCAGTTTAATCATTTCCTGCCTTCCCTCTATTACCTTGGAAAT…	G	Deletion	24891	Hom_Ref	10	0	0	10	2	0	25
23	282617	HG2_Ill_breakscan11_2839	TATTATCTACAAAAAAAAAAAAAAAAAAAAAGAAAGAAAAATTAGCCTGGTGTGGTGGTGGGTGCCTGTGGTCCCAGCTGCTCGGGACGCTGAGGTGGGAGGATTGCTTGAGCCCAGGAGTTTGACGCCAGCATGGGCAATATGGTAAGACCCTATTATCTACAAAAAAAAAAAAAAAAAAAAAAGAAAGAAAAATTAGCCTGGTGTGGTGGTGGGTGCCTGTGGTCCCAGCTGCTCGGGACGCTGAGGTGGGAGGATTGCTTGAGCCCAGGAGTTTGACACCAGCATGGGCAATATGGTAAGACCCCATTATCTACAAAAAAAAAAAAAAAAAAGAAAAGCCGGGCGTGGTGGTGGGTGCCTGTGGTCCCAGCTGCTCGGGACGCTGAGGTGGGAGGA…	T	Deletion	450	Hom_Ref	3	0	0	3	0	1	33
10	135147861	HG2_PB_HySA_21591	G	GGAAGGACATAGGGGAAGATCTGAGGGAGGAAGGATCTGAGGGGAAGGCTCTGAGGGGAAGGCTCTGAGGGGAAGCTCTGAGGGGAAGGATCTGAGGGGGAAGGCTCTGAGGGGGGAAGGCTCTGAA	Insertion	126	Another_Var	4	0	0	1	4	0	32
11	74368011	HG2_Ill_GATKHC_19953	G	GAGTGTTGAAGGCTCCAGCTATTATTGCATTGGTGTCTATCTCTCTCTCTTTAGCTCTAATAATATTTTCTTTATATATCTGGGTGCTCCAGC	Insertion	92	Hom_Var	9	9	1	0	0	0	27
2	89277893	HG4_Ill_MetaSV_2645	CCACATTAGCTGTCTGTAAAGGAAGCAGCTGGTAAAATCTAGTAAACACTGATGGTCTTGTTGAGGTTTTTGTTTCATGTTGAATCACTGTGGGAGGTAAGTTATAATCCTGCTGACAGTAATAAACTGCAAAATCTTCAGGCTGCAGGCTGCTGATGGTGAGAGTGAAGTCTGTCCCAGACCCACTGCCACTGAACCTGGCTGGGATGCTAGTGGCCCTGGTGGATGCACCATAGATGAGGAGCCTGGGCGCCTGGCCAGGTTTCTGCTGATACCAGGTTAAGTAGCTGCTGCTAACACTCTGACTGGCCCTGCAGGAGAGGGTGACTCTTTCCCCTGGAGACAAAGACAGGGTGGGTGGAGACTGTGTCATTACAATTTCTCTGGTGGTATCCAAGA…	C	Deletion	48774	Hom_Ref	6	1	0	6	0	0	30
1	71741331	HG4_Ill_Krunchall_606	TTTTTTTTTTTTTTTTTTTTTTTTTTTTTTTTTTTTTTTTTTTTTTTGAGACGGAGTCTCGCTCTGTCGCCCAGGCCAGACTGCGGACTGCAGTGGCGCAATCTCGGCTCACTGCAAGCTCCGCTTCCCGGGTTCACACCATTCTCCTGCCTCAGCCTCCCGAGTAGCTGGGACTACAGGCGCCCGCCACCGCGCCCGGCTAATTTTTTGTATTTTTAGTAGAGACGGGGTTTCACCTTGTTAGCCAGGATGGTCTCGATCTCCTGACCTCATGATCCACCCGCCTCGGCCTCCCAAAGGTTCCTTGTTC	T	Deletion	309	Hom_Var	12	12	0	0	0	0	25
13	84919609	HG2_PB_HySA_25989	T	TCCTCTTCAACATGGTATTGAAAGTCTAGCCAGAGCAATCAGACAAGAGAAAGAAATAAGGGCATCCGAATCGGTAAATAGGAAGTCAAAACTGCCACTGTTGCTGATGATATGATTGTTTACCTTGAAAATGCAAAAGATTCCTCAGAAAGTCCTGGAACTAATAAATAATTCCACAAAGTTTCCAGATACAAGATTATCTACACAAATCAGTATCTCTTCTATACACCAACAGTGACCAGCAGAGAATCAATCAGAACTCAACTCATTTACATAGCTACAAAAAAATTGAATACTTAGGAATATACCTAGCCAAGGATGTGAAAGACTTCTATAAGGAAACTACAAAACACTGCTGAGGGAAATCATAGATGACACAAACAAATGGAAACACATCTA…	Insertion	10130	Hom_Var	4	4	1	0	0	1	31
8	132942711	HG4_Ill_GATKHCSBGrefine_6829	A	ATCAGCACAATCTTTTTTTTTTTTTTTTTTTTTTTTTTTGAGACGGAGTCTCGCTCTGTCGCCCAGGCCAGACTGCGGACTGCAGTGGCGCAATCTCGGCTCACTGCAAGCTCCACTTCCTGGGTTCACGCCATTCTCCTGCCTCAGCCTCCCGAGTAGCTGGGACTACAGGCGCCCGCCACCGCGCCCGGCTAATTTTTTGTATTTTTAGTAGAGACGGGGTTTCACCTTGTTAGCCAGGATGGTCTCGATCTCCTGACCTCATGATCCACCCGCCTCGGCCTCCCAAAGTGCTGGGATTACAGGCGTGAGCCACCGCGCCCGGCCC	Insertion	327	Het_Var	10	0	10	0	0	0	27
2	149479433	HG3_Ill_SVrefine2DISCOVARDovetail_1676	C	CTTTGTTTCTTTTTCTGTTTTGATTTCTTTTTTTTTTTTTTTTTTTTTTTTT	Insertion	51	Hom_Ref	5	0	0	5	0	1	31
4	152340705	HG4_10X_allpass_966	GGTCTGTTCCTCATTCTTTTTTTTTTTTTTTTTTTTTTTTTTTTTTTTTTATTATACTCTAAGTTTTAGGGTACATGTGCACATTGTGCAGGCTAGTTACATATGTATACATGTGCCATGCTGGTGCGCTGCACCCACTAATGTGTCATCTAGCATTAGGTATATCTCCCAATGCTATCCCTCCCCCCTCCCCCGACCCCACCACAGTCCCCAGAGTGTGATATTCCCCTTCCTGTGTCCATGTGATCTCATTGTTCAATTCCCACCTATGAGTGAGAATATGCGGTGTTTGGTTTTTTGTTCTTGCGATAGTTTACTGAGAATGATGGTTTCCAATTTCATCCATGTCCCTACAAAGGATATGAACTCATCATTTTTTATGGCTGCATAGTATTCCAT…	G	Deletion	847	Het_Var	13	0	13	0	0	0	24
2	163678632	HG4_PB_pbsv_2427	A	ATTTTTTTTTTTTTTTTTTTTGAGACGGAGTTCGCTCTGTCGCCCAGGCTGGAGTGCAGTGGCGTTGATCTTCGGCTGCACTGCAAGCTCCGCTCCCGGGTTCACGCCCATTCTCGCCTGCTCAGCTCCGCAAGTAGCTGGGACTACAGGCGCCCGCCACTACGCCGCGGCTAATTTTTTGTATTTTAGTAGAGACGGGGTTTCACCGTGTTTATGCCGGGATGGTCTCGTCTCCTGACCTCGTGATCCGCCGCCTCGGACTTCCAAAGTGCTGGGATTAACAGGCGTGAAGCCACATGCGCGCCGGGCCCAAATTTTAACATTTT	Insertion	325	Het_Var	15	0	15	0	0	0	22
15	64633178	HG2_10X_allpass_2423	TAATTTTTATCTTTTTTTTTTTTTTTTTTTTTTTTTTTGAGACGGAGTCTCGCTCTGTCGCCCAGGCCGGACTGCGGACTGCAGTGGCGCAATCTCGGCTCACTGCAAGCTCCGCTTCCCGGGTTCACGCCATTCTCCTGCCTCAGCCTCCCGAGTAGCTGGGACTACAGGCGCCCGCCACCGCGCCCGGGTAATTTTTTGTATTTTTAGTAGAGACGGGGTTTCACCTTGTTAGCCAGGATGGTCTCAATCTCTTGACCTCATGATCCACCCGCCTCGGCCTCCCAAAGTGCTGGGATTACAGGCGTGAGCCACCGCGCCCGGCC	T	Deletion	325	Hom_Var	14	14	0	0	0	0	23
1	149397475	HG3_PB_HySA_1247	TAACAAGCGCAAGGCCGGGCGCGGTGGCTCACGCCTGTAATCCCAGCACTTTGGGAGGCCGAGGCGGGCGGATCACGAGGTCAGGAGATCGAGACCATCCCGGCTAAAACGGTGAAACCCCGTCTCTACTAAAAATACAAAAAATTAGCCGGGCGTAGTGGCGGACGCCTGTAGTCCCAGCTACTTGGGAGGCTGAGGCAGGAGAATGGCGTGAACCCGGGAGGCGGAGCTTGCAGTGAGCCGAGATCCCGCCAGTGCACTCCGGCCTGGGCGACAGAGCGAGACTCCGTCTCAAAAAAAAAAAAAAAA	T	Deletion	308	Hom_Ref	6	1	0	6	0	0	30
12	47075365	HG2_PB_assemblyticsfalcon_5601	CAGGCCGGGCGCGGTGGCTCACGTCTGTAATCCCAGCACTTTGGGAGGCCGAGGCGGGCGGATCACGAGGTCAGGAGATCGAGACCATCCTGGCTAACGCGGTGAAACCCCATCTCTACTAAAAAAAAAATACAAAAAATTAGCCGGGCGTGGTGGCGGGCGCCTGTAGTCCCAGCTACGCGGGAGGCTGAGGCAGGAGAATGGCGTGAACCCGGGAGGCGGAGCTTGCAGTGAGCCGAGATCGCGCCACTGCACTCCAGCCTGGGCGACAGAGCAAGACTCCGTCTCAAAAAAAAAAAAAAAAAAAAAAAAAAAAAAAAAAAAAAAAAAAAAA	TAAGAAAGTATCAGTC	Deletion	318	Hom_Var	6	6	0	0	1	1	29
5	55429206	HG2_Ill_MetaSV_3979	TAGTGAGCCGAGATTGTGCCACTGCACTCCAGCCTGGGTGACAGAGGAAGACTCCGTCTCAAAAAAAAAAAAAAACAATTAATTAATTGGATACAATTGATGTCTACTGACTACTTCATCTAACAGCAAAATACACATTTTTAACAAGCTCACATGGGACCTTCACCGAGATAGACTACAGTCTGGGCCATAAAACAAACCTTAACAAAAGTGAAAGAATAGAAATCATACAATGCAGGCTTTCAGACCATGGTAGCATTAAACTACAAATCAACAACAGACAACTGGAAAATTTCTGAACATGTGGAGATTAAACAATATAAGTAACACATGGTTCAAAAGAAGAAATTGCAAGATAAATTAAAAAAATACTTTGAACAAAAGGAAGATAACATCAAA…	T	Deletion	1140	Hom_Var	15	15	0	0	0	0	22
10	12455573	HG2_PB_PB10Xdip_2993	G	GGATGATGTGATAGTACTGGTGGTGGTGATGATGGTGACCATGACAATGGTGATGATGGTGATAATGGTGATGAGTGTGATGGTGATAGTGGTGATGATGACATTGGGGATGATGGTGACGATGACAGTGGTGTTAATGATGGTGATAATGGTGATGATGAGTGTGATGGTGATAATGGTGATGATGATGACATTGGGGATGATGATGATAGTACTGGTGGTGGTGATGATGATGGTGATGGTGATAATGGTGATGATGTTGAGTGATAATGGTGATGATGATGGTGATGGTGATAATGGTGATGATGTTGAGTATGATGGTGATAATGGTGATGATGATGACAGTGGTGATGATGATGATGACAATGGTGATGGTGATGACAATGGTGATGATGGTGA…	Insertion	859	Hom_Var	10	10	1	0	0	0	26
4	101489518	HG2_PB_HySA_8916	C	CAAAAAAAAAAATAAAAAAAA	Insertion	20	Hom_Var	7	7	1	0	0	0	29
4	2082137	HG3_PB_SVrefine2Falcon1Dovetail_2608	G	GGGGGTGGGGGCAGAGCTGGGCGTGGGGCACACTGCCTGGCACTGGTGGCAGCAACAGGTAGGGTGGGGGCAGAGCTGGGCGTGGGGCACACTGCCTGGCACTGGTGGCAGCAACAGGTAGGGGTGGGGGCAGAGCTGGGCGTGGGGCACACTGCCTGGCACTGGTGGCAGCAACAGGTAGGGGTGGGGGCAGAGCTGGGCGTGGGGCACACTGCCTGGCACTGGTGGCAGCAACAGGTAGGGGTGGGGCAGAGCTGGGCGTGGGGCACACTGCCTGGCACTGGTGGCAGCAACAGGTA	Insertion	298	Het_Var	13	0	13	0	0	0	24
9	126109959	HG4_Ill_GATKHC_17194	G	GTGTGTTATGTGCAGGTGTGTGTTA	Insertion	24	Another_Var	6	0	1	0	6	1	29
8	129437045	HG3_Ill_GATKHC_15837	TACTCCTCCTCCTCCTCCTCC	T	Deletion	20	Het_Var	9	0	9	0	0	0	28
2	87411639	HG3_PB_pbsv_2039	ACCTGCAACAATAACGCACAACCATCACCACCATCCATCTCTAGAACTGTTGCATCTTGCAGACCTGAGATCT	A	Deletion	72	Another_Var	7	0	2	1	7	0	27
12	49470007	HG3_PB_pbsv_12861	TGGTGGCACACACCTGTAATCCCAGCTACTCGGGAGGCTGAGGCAGGAGATTCGCTTGAACCTAGGAGGCGGAGGTTGCAGTGAGCTGAGATCACGCCATTGGACTCCAGCCTGGGCAACATGAATGAAACTCCATCTCAAAAAAAAAAAAAGAAAAGAAAAGAAAATGAATATTTTCATATCAATATGCAAGTTTGGGGCCAGGAGCAGTGGCTCACACCTATAATCCCAGCACTTTGAGAAGCCAAAGCGAGCAGATCACTTGAGATGAGGAGTTCGAGACCAGCCTAGGCAAAACCCCATCTCTACAGAAAATACAAAAATTAGCCAGGTGCAGTGGGTCACGCCTGTAATTCCAGCACTTTGGGAGGCCGAGGCGGGTGGATCACGAGGGCAGGA…	T	Deletion	478	Het_Var	11	0	11	0	0	0	26
12	7002379	HG2_PB_assemblyticsPBcR_5062	GTGGCTCATGCCTGTAATCCCAGCACTTTGGGAGGCTGAGGTGGGCAGATCACCTGAGGTCAGGAGTTCAAGACCAGCCTGGCCAACATAGTGAAACCCGGTCTCTACTAAAAATACAAAAATTAGCTGGGTATGGTGGCGGTCACCTGTAATCTCAGCTACTTGGGAGGCTGAGGCACGGGAATCACTTGAACTGGGAGGCAGAGGTTGCAGTGAGCCAAGATCATGCCACTGCACTCTAGCCTGGGCATCAAAGTGAGACTACATCTCAATAATA	CCACGCGGCCACATTCAAATTATACTCTCAAGATTCTGGTCGGGTGCGGTGGCTCATGCCTGTAATCCCAGCACTTTGGGCTGCCAAGGCAGGTGGATCACCAGAGGTCAGGAGTTCGAGACCAGACTAGCCAACATGGAGAAACCCCATCTCTACTAAAAATACAAAAATTAGTGGGGTGTGGTGGTGCGTGCCTATAATCCCAGCAACTAGGGAGGCTGAGGCAGAAGAATAGCTTGAACCCAGGAGGCACAGTTTCCAATGAGCTGAGATTGCACCACTGAACTCCAGCCTGGGCAACAGAGCAAGAATCTGTCTCAAAAAAAACAAAAACAAAAACAAAACAAAACAACAACAAAAAAACATGTCATTCTCTTGCCTCAGCCTCCTGAGTAGCTG…	Insertion	767	Another_Var	4	1	1	0	4	0	31
4	58976319	HG3_PB_SVrefine2PBcRDovetail_2051	C	CATATGTATCTTTTTTTTTTTTTTTTTTTTTTTTTTTTTTTTTTTTTGAACGAGTCTCGCTCTGTCGCCCAGGCTGGAGTGCAGTGGCGGGATCTGCA	Insertion	97	Het_Var	11	0	11	0	0	0	26
22	34287001	HG4_Ill_250bpfermikitraw_24923	TGGTTCTGTGCATATGGGAAGCTGCATAC	T	Deletion	28	Hom_Var	9	9	3	0	0	0	25
23	793752	HG2_Ill_250bpfermikitraw_25651	ATGCTCCCAAAAATCTTTAACAAAACATAGTTGTTTTACATGTTTTCCCTTTAATCGCAGAGTTAGTTTTAAAAACTACATGATTGCGGCTGGGGG	A	Deletion	95	Het_Var	4	1	4	1	0	0	31
15	78892107	HG3_Ill_MetaSV_1797	T	TAGCACTTTGGGAGGCCAAGGCAGGAGAACTGCTTGAGTCCAGGAGTTCGAGACCAGCCTGGGCAACACAGTGAGACCCCCCCCCACCCCACCCACCGACCTCTTCAAATTAAAAAAAAAATTAGCTGGGTGTGGTGGCATACACCTGTAGTCCCAGCTATTTGGGAGGCTGAGGTTGGAGGATCGCTTGAGCCCAGGAGTTAGAGGCTACAGTGAGCTACGATGGCTCCACTGCACTCCAATGTGGATGACAGAGCAAGACTGTCCCAAAAAAAAAAAAAAAAAAAATTAAAAAAAGGCTAAAAATTTTATTGCAGTCTCACTTTTATTTTTTTATTTTTTTTGGTAGAAATAGGGTTTTGCCATGTTGCCCAGGCTGGTCTTGAACTCCTGGGCTCA…	Insertion	795	Hom_Var	11	11	1	0	0	0	25
5	172889722	HG4_PB_HySA_9485	CTGAAGCGGCCGGGCGCGGTGGCTCACGCCTGTAATCCCAGCACTTTGGGAGGCCGAGGCGGGCGGATCACGAGGTCAGGAGATCGAGACCATCCCGGCTAAAATGGTGAAACCCCGTCTCTACTAAAAATACAAAAAATTAGCCGGGCGTAGTGGCGGGCGCCTGTAGTCCCAGCTACTTGGGAGGCTGAGGCAGGAGAATGGCGTGAACCCGGGAGGCGGAGCTTGCAGTGAGCCGAGATCCCGCCACTGCACTCCAGCCTGGGCGACAGAGCGAGACTCCGTCTCAAAAAAAAAAAAAAAAAAAAAAAAAAAAAAAAAAAAAAAGATCCACT	C	Deletion	334	Hom_Var	14	14	0	0	0	0	23
15	83551605	HG3_Ill_Krunchall_20652	AGCTGAGTCCATTCTACACCAGCCACTGCTTTTTTTTTTTTTTTTTTTTTTTTTATTATACTCTAAGTTTTAGGGTACATGTGCACATTGTGCAGGTTAGTTACATATGTATACATGTGCCATGCTGGTGCGCTGCACCCACTAATGTGTCATCTAGCATTAGGTATATCTCCCAATGCTATCCCTCCCCCATCCCCCGACCCCACCACAGTCCCCAGAGTGTGATATTCCCCTTCCTGTGTCCATGTGATCTCATTGTTCAATTCCCACCTATGAGTGAGAATATGCGGTGTTTGGTTTTTTGTTCTTGCGATAGTTTACTGAGAATGATGGTTTCCAATTTCATCCATGTCCCTACAAAGGATATGAACTCATCATTTTTTATGGCTGCATAGTATT…	A	Deletion	6047	Hom_Var	12	12	0	0	0	0	25
20	35815609	HG2_Ill_SVrefine2DISCOVARplusDovetail_7564	TAAGATCAATCATTTGGCGGGGCGCGGTGGCTCAAGCCTGTAATCCCAGCACTTTGGGAGGCCGAGGCGGGCGGATCACGAGGTCAGGAGATCGAGACCATCCCGGCTAAAACGGTGAAACACCGTCTCTACTAAAAATACAAAAAATTAGCCGGGCGTAGTGGCGGGCGCCTGTAGTCCCAGCTACTTGGGAGGCTGAGGCAGGAGAATGGCGTGAACCCGGGAGGCGGAGCTTGCAGTGAGCCGAGATCCCGCCACTGCACTCCAGCCTGGGCGACAGAGCGAGACTCCGTCTCAAAAAAAAAAAAAAAAA	T	Deletion	312	Hom_Var	11	11	0	0	0	0	26
1	46771140	HG3_PB_assemblyticsfalcon_547	TGGGAGGCCGAGGCGGGTGGATCG	T	Deletion	23	Het_Var	10	0	10	0	0	0	27
4	107056579	HG2_PB_assemblyticsPBcR_19238	TCTGGAGAATGTACACTTAACCACATCACTACCCTGCCTCTCTTGTAAGATTCCATGTATGGAACCAAAGGTGCATACTATGAGAACTCAGGGAAAGAGTGAAACACAATATGGGCAGAAGTAGTTAGTAATATATTGGTGGAGTAAGTGGCACTTGAGTAAGGAAAACCAAGTAGGGTTTGGAAAAGAAGAAAAGAGAAGGAAGACTGTTGTAGAAGTGGGTTACTATAAAAGCTCTGGAGGAGCGCAGAAAAATTTGATAAATAGTTACTGAATACCTATTAGGTACCACTCACGGTACTTGGGATATTTCAATTAACAAAACAAAGATACTTGTTCTTATAAAAGTTAAAGTCAATGGGTGTAAAAATGACAATGGAGAGACTAGTCTCACTGAAT…	CA	Deletion	6782	Het_Var	10	0	10	0	0	0	27
4	69169375	HG4_Ill_SVrefine2DISCOVARDovetail_3493	T	TAAAAAAAAAAAAAAAAAAAAAAAAAAAAAAAAAAAAAAAAAAAAAAAAAAAAAAAAAAAAAAAAAAAAAAAAAAAAAAAAAA	Insertion	82	Another_Var	8	0	1	3	8	0	25
6	3402651	HG4_Ill_manta_1626	G	GACCCCAATCACCCACACTACCCAGAGCGCACTAGGCTCCAGCTGACACCACAATCACCCACACTACCCAGAGTGCACTAGGCCCCAGCCA	Insertion	90	Het_Var	13	0	13	0	0	0	24
2	223882869	HG2_PB_assemblyticsfalcon_14839	AAGAGTTCCTCAGGT	TTTTTTTTTTTTTTTTTTTTTTTGAGACGGAGTCTCGTTCTGTCGCCCAGGCGGGAGTGCTGTGGCGCGATCTCCGCTCACTGCAAGCTCCGCCTTCCGGGTTCACGCCATTCTCCTGCCTCAGCCTCCCGAGTAGCTGGGACTACAGGCGCCCGCCACTGCGCCCGGCTAATTTTTTGTATTTTTAGTAGAGACGGGGTTTCACCGTGGTCTCGATCTCCTGACCTCGTGATCCGCCCGCCTCGGCCTCCCAAAGTGCTGGGATTACAGGCGTGAGCCACCGCGCCCGGC	Insertion	276	Het_Var	9	0	9	0	0	0	28
1	83149851	HG4_Ill_manta_133	CCACAGATTTAAGAGAATACGAGAGAGCATGAAGGAATGAGAAAAATAAATGAATGCCAA	GT	Deletion	58	Hom_Var	9	9	0	0	0	0	28
8	137794116	HG4_Ill_scalpel_9189	GAAAGGAAAGAAAGAAAGAAAGAAA	G	Deletion	24	Het_Var	9	0	9	1	0	0	27
6	80084902	HG3_PB_SVrefine2PBcRDovetail_3246	A	AAGTAACTTCAAAGTCCTATGAGACCTTAAGGGGAGAGTAATTAATTTTGTTTTGGAAATTGGGAAAGGCTTCAAGGGGGATATAATGTTGAAACAAGTGCAGTTTCAATTTTTAAAAAGCCAAGCAGATGTTTTTTTAACATATAAATACAGCAGCATGATATTTCTTTTCTGAACATTAAAAAATATCTTTTTAAGGCTTGTTTAAAATAATATTTCTACAAAATAAACGTCTCACTTCCCATTTTCTCCAACTGAGATAACAAAGTCTTCCTTTTATTTTTATTCACTGCTTTGTTAGTTTTTCTATTAAGCTCGTTATTTATACTTCATGATGATTTTTCCTACATCACTTAATTGGGCAGAAGCTTCTTGAAGAAATCTATGTCTACATTTCCC…	Insertion	27834	Hom_Ref	5	3	0	5	0	0	29
7	99273267	HG2_PB_SVrefine2PB10Xhap12_6133	C	CTCTCCTCCCCACTCCTCTCCCCTCCCCCTCCCCTCTCCCCTCCCCCTTCCCCTCCCCTCCTCTCCTCTCCCCCTCCCCTCCCCTCTCCTCTCCCCTCCCCTCCCCTCTCCTCTCCCCTCCCCTCCTCCCCCCTCCCCTCCCCTCCTCCCCCCTCCCCTCCCCTCCTCCCCCCTCCCCTCCCCTCCT	Insertion	186	Hom_Var	7	7	2	0	1	1	26
3	191108200	HG3_PB_HySA_6168	C	CGTTGGATCTCGTGTAAGAAAGAATTCTAGGGAAATCCATAGAGTAAAGTGGTAGAAGCAAGTTTATTAAGAAAGTAAAG	Insertion	79	Hom_Var	9	9	1	0	0	0	27
13	113299703	HG4_PB_pbsv_14472	C	CTGGTTGAGGATGGGCGAGGGACAACTGAGGATGGCGAGGATGGCGAGGGACGGCGGAGGACGGCGAGGACGGCGAGGAATGGCGGAGGATGGCGAGGACTCTGGGATGGCGAGGTGGCGAGGA	Insertion	123	Hom_Var	6	6	0	0	0	0	31
11	119379585	HG4_PB_pbsv_12694	A	AGGGGGGGGAGGAGGGGAGGGGGAGGGGGAGGGGGAGGGGGAGGGGGAGGGAGG	Insertion	53	Het_Var	7	0	7	0	1	2	27
6	82969645	HG3_PB_SVrefine2Falcon1Dovetail_4264	A	AGTGGCTCACGCCTGTAATCCCAGCACTTTGGGAGGCCAAGGTGGGTGGATCACCTGAGGTCAGGAGTTTGAAACCAGCCTGGCAAGCATGGTGAAACCCCATCTCTACTAAAAATACAAAAATTAGCCAGCTGTGGTGGCGGGCACCTGTAATCCAGCTATTCGGGAAGCTGAGGCAGGAGTATTGCTTGAACCCGGGAGGCAGAGGTTGCAGTGAGCCGAGATCGTGCTATTTATTGCACTCTAGCCTGGGCAACAGAGCAAGATTCCATCTCAAAAAAAAAAAAAAAAGAAAAAGAAAAAATGTCTGGATGATAATTATTGAAATGCAGTGCTAAACATGGTTGTTCATTATACACTTCTGTCTACTTTTTGTATATGTTAGACATTGTATTGCAA…	Insertion	10248	Hom_Var	7	7	0	1	1	2	26
3	151148543	HG2_Ill_breakscan11_3376	T	CCCGAAGATCTTTTTTTTTTTTTTTTTTTTTTTTTTTTTTTTCTTTATTATTATTATTATTTATACTTTAAGTTTTAGGGTACATGTGCACATTGTGCAGGTTAGTTACATATGTATACATGTGCCATGCTGGTGCGCTGCACCCACTAACTGTCATCTAGCATTAGGTATATCTCCCAATGCTATCCCTCCCCCTCCCCCACCCCACCACAGTCCCCAGAGTGTGATATTCCCCTTCCTGTGTCCATGTGATCTCATTGTTCAATTCCCACCTATGAGTGAGAATATGCGGTGTTTGGTTTTTTGTTCTTGCGATAGTTTACTGAGAATGATGGTTTCCAATTTCATCCATGTCCCTACAAAGGACATGAACTCATCATTTTTTATGGCTGCATAGTA…	Insertion	6064	Hom_Var	6	6	0	0	1	0	30
1	203935830	HG2_Ill_MetaSV_317	TTGCAGTGAGCCGAGATCATGCTGCTGCACTCCAGCCTGGATGATGGAGCAAGACTCTGTCTCAAAAAAAAAAAAAAAATTTACATTACCATGCCTTCTTATAGTCTTTTACCAAAAACACATTTCACTCTCCTCACACACCTTACACGTACAGTTATTTTTTTATTAATTTCAATTACATGTTATAATGGTAATTCTTAGCAACTTTTACTTTTGGTGTATAAATTTCCTTTCACAACTTACACAGACTATCTACAACATGCTTGGACTTTCTGACTTGTCCTAAAAATCCTTTTTTTTTTTTTTTTAAATGGAGTCTTGCTCTGTCGCCCAGGCTGGAGTGCAGTGGCGCGATCTCAGCTCACTGCAAGCTCCACCTCCTGGGTTCATGCCATATTC…	T	Deletion	9611	Het_Var	10	0	10	0	0	1	26
7	27804641	HG3_PB_SVrefine2PBcRDovetail_3678	T	TTTTTTTTTTTTTGAGGCGGAGTCTCACTCTGTCGCTCAGGCTGGAGTGCAGTGGTGCAATCTCGGCTGACTGCAACCTCCGCCTCCCGGGTTCACGCCATTCTCCTGCCTCAGCCTCCTGACCAGCTGGGACCACAGGCACCCACCACCACGCCTGGCTAATTTTTTGTATTTTTAGTAGAGACAGGGTTTCACCGTGTTAGCCCAGATGGTCTCGATCTCCTGACCTCGTGATCTGCCTGCTTCGGCCTACCAAAGTGTTGGGATTACAGGCGTGAGCCACTGCGCCCAGCCTCCCCTCTCTGTTTCTAAGGAGAAAAGCCAGCTGTTTTTTAAAGAGTGAAATCAGGTGAAGTAGGTATAATAACTGAGGCTGAAAATTTCAAGACATGAAAGAAC…	Insertion	1672	Hom_Var	9	9	0	0	0	0	28
14	102190444	HG3_Ill_scalpel_14498	C	CTATATATATATATATCCTCTA	Insertion	21	Het_Var	7	0	7	1	2	0	27
7	126661391	HG2_PB_SVrefine2Falcon2Bionano_4161	G	GGGAAATTTTTTTTTTTTTTTTTTTTTTTTTTGAGACGGAGTCTCGCTCTGTCGCCCAGGCTGGAGTGCAGTGGCGCGATCTCGGCTCACTGCAAGCTCCGCCTCCCGGGTTCACGCCATTCTCCTGCCTCAGCCTCCGAGTAGCTGGGACTACAGGCGCCCGCCACCACGCCCGGCTAATTTTTTGTATTTTTAGTAGAGACGGGGTTTCACCGTGTTAGCCAGGATGGTCTCGATCTCCTGACCTCGTGATCCGCCCGCCTCGGCCTCCCAAAGTGCTGGGATTACAGGCGTGAGCCACCGCGCCCGGC	Insertion	310	Het_Var	10	1	10	0	0	0	26
9	104219695	HG3_Ill_SVrefine2DISCOVARDovetail_7797	CTGTTTCCTGGACTTGCCTTTCATATCTTTTTTCTTTCTTTCTTTCTTGCATCCTCTCTCATTTTTCTTAATTTAGGTGAGGAGAAAATGTTGTAATAACATGTAAATCAGATTAGATAAATAATGATGCTGTAACAAGCCTGGTGGCATAATAGTATATACGAAGGTGTTTACTGAAGTAGTGATTTTAACAGAAAATTTATCTATCAATCTATCTATCTATCTGAAGGAGATTTTAAGTGATTGTATTACCTTTATACCGTGAAATACTACAAAGCCATTAAAATGTATATATGAATACACACTACAGACATACAGACATACACACACATACAGGTGAGGAAAAGGGTGCAGGTAAAGAAACTAAGTTACAAAACAACTTGCATGTTATCCCTTTTT…	C	Deletion	683	Hom_Var	12	12	0	0	0	0	25
3	87619841	HG2_Ill_SVrefine2DISCOVARplusDovetail_8657	AACATGAGACCCACAACAGCTCTAGTTCATAAAAATTTC	TCATATGTTGAAGCCTTAACACCTAGTACCTCAGAATGTGAACTGTATTTGGAAATAGGGTCATTAAGGCATAATTAAGTCCAAATGAGAGCATAAATGTGTCTGTAATTCACTATGATTGTGCCCTTATAAGAAGAGGAAATTAGGACACAGGCTTGTATATGTAAAGAGGAAAGTCCTTAGGAAGACACAAGAAGATGGCCAAACCAAGAAGAGAGGCCCCAGAGAAACGAAACCTGCCACCACTGTCAGTTCTCTGAGCCCAAGCCTGCACGTATACATCCAGATGGCCTGAAGCAAGTGAAGAATCATGAAAGAAGTGAAAATGTCCAGTTCCTGCCTTAACTGATGATGTTACCTTGTGAAATTCCTTCTCCTGGCTCAGAAGCTCCCCCACTG…	Insertion	1259	Hom_Var	7	7	0	0	0	0	30
11	134305643	HG3_Ill_SVrefine2DISCOVARDovetail_9359	GACAG	TTTTTTTATTTTTTAAAATTTTTTTTTTTTATACTCTAAGTTTTAGGGTACATGTGCACATTGTGCAGGTTAGTTACATATGTATACATGTGCCATGCTGGTGCGCTGCACCCACTAACGTGTCATCTAGCATTAGGTATATCTCCCAATGCTATCCCTCCCCCCTCCCCCGACCCCACCACAGTCCCTAGAGTGTGATATTCCCCTTCCTGTGTCCATGTGATCTCATTGTTCAATTCCCACCTATGAGTGAGAATATGCGGTGTTTGGTTTTTTGTTCTTGCGATAGTTTACTGAGAATGATGGTTTCCAATTTCATCCATGT	Insertion	320	Hom_Var	10	10	0	0	0	0	27
6	55492948	HG2_PB_PB10Xdip_25789	A	ATATATAGTATATATATATATATATATATTATATATATATAGTATATATAC	Insertion	50	Another_Var	4	1	1	0	4	0	31
8	96783532	HG4_PB_HySA_13971	T	TAAAATAGAATAACAAGAGGCCGGGCGCGGTGGCTCACGCCTGTAATCCCAGCACTTTGGGAGGCCGAGGCGGGCGGATCACGAGGTCAGGAGATCGAGACCATCCCGGCTAAAATGGTGAAACCCCGTCTCTACTAAAAAATACAAAAAATTAGCCGGGCGTAGTGGCGGGCGCCTGTAGTCCCAGCTACTCGGAGGCTGAGGCGGGAGAATGGCGTGAACCCGGGAGGCGGAGCTTGCAGTGAGCCCGAGATCCCGCCACTGCACTCCAGCCTGGGCGACAGAGCGAGACTCCGTCTCAAAAAAAAAAAAAAAAAAAAAAAAAAA	Insertion	326	Het_Var	8	1	8	0	0	0	28
13	93629630	HG4_PB_pbsv_14290	A	ATATTTTCTCTCACTGTTCTTGATTTTGCATAGTTTATTATATGCTATTGATTTTAAGTTATTGATTTTCTTATGGTTTCTAATCTCATACTACCATACAGGAATAATTTATTTTCAGCATTTTTTTTTTTGATAGATTTGCGTTTTGTTCTTTTTTACAATCTTAGCATTCTCACCTCTCTGTCTTCATATTTTCTTTATGTAGCATGGACATATTGTATAATAAACATATTTGCAATCCCAATCACTTCTGTAACTTCTGATCTGATTCATAGTAACATAATTGTTCTCTGTATTTTATGT	Insertion	302	Het_Var	9	0	9	0	0	0	28
23	76044678	HG3_Ill_FB_16613	CCTCTTTGAGACCCTGTACGT	C	Deletion	20	Hom_Ref	7	2	0	7	0	0	28
15	32536719	HG2_Ill_scalpel_14381	AGGAAAATCATCTTTTTTTTTTTTTTTTTTTTTTTTTTGAGACAGAGTCTCGCTGTCGCCCAGGCTGGAGTGCAGTGGCGCAATCTCGGCTCACTGCAGTCTCCGCCCCCTGGGGTTCACGCCATTCTCCTGCCTCAGCCTCCCAAGTAGCTGGGACTACAGGCGCCCGCCACCTCGCCCGGCTAATTTTTTGTATTTTTAGTAGAGACGGGGTTTCACCGTGTTAGCCAGGATGGTCTCGATCTCCTGACCTCGTGATCCGCCCGCCTCGGCCTCCCAAAGTGCTGGGATTACAGGCGTGAGCCACCGCGCCCGGCC	A	Deletion	317	Het_Var	11	0	11	0	0	1	25
7	68462070	HG3_Ill_GATKHCSBGrefine_5585	TAAAAAGAAACCCAGGCCGGGCGCGGTGGCTCACGCCTCTAATCCCAGCACTTTGGGAGGCCGAGGCGGGCGGATCACGAGGTCAGGAGATCGAGACCATCCCGGCTAAAACGGTGAAACCCCGTCTCTACTAAAAATACAAAAAAAAATTAGCCGGGCGTAGTGGCGGGCGCCTGTAGTCCCAGCTACTTGGGAGGCTGAGGCAGGAGAATGGCGTGAACCCGGGAGGCGGAGCTTGCAGTGAGCCGAGATCCCGCCACTGCACTCCAGCCTGGGCGACAGAGCGAGACTCCGTCTCAAAAAAAAAAAAAAAAAAAAAA	T	Deletion	319	Hom_Var	10	10	0	0	0	1	26
1	176478236	HG3_Ill_Krunchall_1320	GCACTATTTAATCAGAGGTCAGATGAGAAGTGGCTCACTATCATGAGAACAGCAAGGGAGAAATCCACCCCCATGATTCAATCATTTCCCACGAGGTCACTCCCCCAACATGTGAGGATGACAATTTGATATGAGACTTGGGTGGGAACACAGAGCCACACCATATCATCTAACATATATATATGTCAGACTGCTTGAAATTTTTCCAAAAGCCATTGTATTAGTCCGTTTTCACACTGCTATAAAGAACTACCTGAGACTGAGTAATTTATTTTTTAAAAAAAAGGTCTAATTGATTCACAGCTCCACATGGCTGAGGAAGCCTCAGGACACTTATGATCATGGCAGAAGATGATGGCGAAGCAAGGCACATATTCCATGGCAGCAGGAGGGAGAGGG…	G	Deletion	555	Hom_Var	14	14	0	0	0	0	23
6	158523539	HG4_PB_pbsv_7443	G	GGGGTGCGAGGCCACCATGCCCAGCTCCTCTGTATTGTGTTTTAAAAATACTTTTTCTTTGGCCA	Insertion	64	Het_Var	15	0	15	0	0	1	21
3	95874520	HG2_PB_HySA_6600	A	AAGGCGCGGTGGCTCACGCCTGTAATCCAGCACTTTGGGAGGCCGAGGCGGGCGGATCACGAGGTCAGGAGATCGAGACCATCCGGCTAAAATGGTGAAACCCCGTCTCTACTAAAATACAAAAAATTAGCCGGCGTAGTGGCGGGCGCCTGTAGTCCCAGCTACTTGGGAGGCTGAGGCAGGAGAATGGCGTGAACCCGGAGGCGGAGCTTGCAGTGAGCCGAGATCCGCCACTGCACTCCAGCCTGGGCGACAGAGCGAGACTCCGTCTCAAAAAAAAAAAAAAAAAAAAAAGAAATGCAG	Insertion	302	Het_Var	11	0	11	0	0	0	26
6	116307097	HG3_PB_pbsv_6997	A	AGCACTTTGGGAGGCCGAGGCGGGCGGATCACGAGGTTCAGTAAGAGATCGAGGACCATCCCGGCCTAAAACGGTTGAAAACCCTGTCTTACTAAAAAATACCAAAAAATTAGCCGGGCGTAGTGGCGGGCGCCTGTCAGTCCCAAAGCTACTTGGAGGCTGAGGCAGGAGCAATGGCAGCGATGAACCCCGGGAGGCGGAGCTTGCAGTGAGCCGAGATCCCGCCACTGCCACTCCCAGCCTGGAGGCGACAGAGTGAAGGGACTCCGTCTCAAAAAAAAAAAAAAAAAAAAAAAAAAAAAAAAAAGAATGCGAGTGTT	Insertion	319	Hom_Ref	11	0	0	11	1	0	25
14	78249852	HG4_10X_allpass_2757	TAAAAATTTAGTGATTATTGGCCGGGCGCGGTGGCTCACGCCTGTAATCCCAGCACTTTGGGAGGCCGAGGCGGGCGGATCACGAGGTCAGGAGATCGAGACCATCCTGGGCAACAGGGTGAAACCCCGTCTCTACTAAAAATACAAAAAAAAAATTAGCCGGGCGTGGTGGCGGGCGCCTGTAGTCCCAGCTACTTGGGAGGCTGAGGCAGGAGAATGGCGTGAACCCGGGAGGCGGAGCTTGCAGTGAGCCGAGATCGCGCCACTGCACTCCAGCCTGGGGGACAGAGCGAGACTCCGTCTCAAAAAAAAAAAAAAAAAAAAAAAAAAAAAAAAAAA	T	Deletion	338	Het_Var	14	0	14	0	0	0	23
4	7132451	HG2_Ill_SVrefine2DISCOVARplusDovetail_9223	G	GTGTGGTGTGTGTGTGTGTGAGTGTGTGGGTGTGGATGTGTGTGTGGGTGTGAATGTGGTGTGTTGTGTGGTGTGTGTTTTGTGTGTCAGTGTGGTGTGTGGTGTGTATGTTGAGTGTGGTGTGTGTGGTGTGAGGGTGTGAATGTGGTGAGTGTGGTGTGTGTGTGGGTGCGAATGTGGTGTGTTGTGTGTTTTGTGTGTCAGTGTGGTGTGTGGTGTGTAAGGATGTTGAGTGGTGTGTGTGGTGTGAAGGTGTGAATGTGGTGAGTGTGCTGAGTGCAGTGTGTGTGAGTGTGGCATGTGGTGTGTAAGTGTGTTGAGTGGTGATTGTGATGAGTGTGGTACGAGTGTGAGTGTGGTGTTTGAATGTGGTGTGTTTAGTGTGAGTGTGTAGTGTGT…	Insertion	429	Hom_Var	3	3	0	1	0	0	33
16	23865287	HG2_PB_HySA_29091	T	TCAAGGCACTTCTTATTTTTTTTTTTTTTTTTTTTTTTTTTTTTTTTGAGACGGAGTCTCGCTCTGTCGCCCAGGCTGGAGTGCAGTGGCGGATCTCGGCTCACTGCAAGCTCCGCCTCCCGGGTTCACGCCATTCTCCTGCCTCAGCCTCCCAAGTAGCTGGGACTACAGGCGCCCGCCACTACGCCCGGCTAATTTTTTTTTGTATTTTTAGTAGAGACGGGGTTTCACCGTTTTAGCCGGGATGGTCTCGATCTCTTGACCTCGTGATCCGCCCGCCTCGGCCTCCCAAAGTGCTGGGATTACAGGCGTGAGCCACCGCGCCCGGC	Insertion	328	Het_Var	14	0	14	0	0	0	23
5	112481995	HG4_PB_pbsv_6088	C	CAAGCAAGAAACAGGGATACAAGTGGGAAGGTAGGGAGAAGAAGAGATACTAGGATTGGTATCCTGGGGATTTCTTTCCCAGTGAAAAGAGGAATACCCAGAAAAAAAAGTTACCAAAACAGACTCCTAGCCGTGTGGATGTATCATAGACGGAGAAGCCGCTGCTCAAGGTTCCTCTCTACAAATTCAAACATCCTCTCATTAAAACATACTTGCACTCATTTGTGGCACACTCATTGTATCCAGCCAAAGAGGCTGAAACAACTATCTCAAAAGCTTAGTGAAAATCCACTGAGCATTTCCAAGCTGCAGTGCAGGGAAAAGCAGAGCTCAAATTCCCACAGGCAACAACACAGGAGGAAACAAAAGCCAATCACCTGCAAAAAGCCGAAAGAACCA…	Insertion	2233	Hom_Var	5	5	0	0	1	0	31
8	142550993	HG4_PB_SVrefine2PBcRDovetail_4962	T	TCACACACACACCACACCACACAGACACACACACCACACACACACCACACACACACCACACACACACCACAGACACACACCACACACACCACACACACACACCACACCACACAGACACACACAACACACACACACCACACAGACACACACCACACACACCACACAGACACACACCACACACACCACACACACACCACAGACACACACCGCACACACCACACACACACACACACCACACCACACAGACACACACACACCAACACACACACCACACACAACCCACACACACACACACCACACCACACACACACACACCACACCACACAGACACACCACACCACACACACACCACACAGACACACACCACACACACACCACACAGACACACACCACACACAC…	Insertion	553	Hom_Var	6	6	1	0	0	0	30
10	103614823	HG2_PB_assemblyticsfalcon_3232	TTTTTTTTTTTTTTTTTTTGAGATGGAGTTTCGCTCTTATTGCCCAGCCTGGAGTGCAGTGGCGTGATCTCAGCTCACTGCAACCTCCACCTCCTGGGTTCAAGTGATTCTCCTGCCTCAGCCTCCCAAGTAGCTGGGATTACAGGTGCCTGCCACCACTCCTGGCTAATTTTTGTATTTTTAGTAGAGATAGGGTTTTACCATGTTGGCCACGCTGGTCTTGAACTCCTGACCTCAGGTGATCCACCTGCCTCGGCCTCCCAAAATGCTGGGATACAGGCGTGAGCCA	ACTGCACCAGGTTAACATTGTCTATGCAATGTGAAAGCAAGCTTCCCACAATGACCTCACCACTCTCAGTGTAACTAGCAAGGCATCAGCCAGAACTCAGAGAATGGCCAGTATAACTTTGGTAGTGCAAAGTGACACAGGTTATACTAAAGAAAAACTAAGCAAAGAGGCCTGGCTTTGCATGATGCAGGTTGTGAGGCTGTTGGCCACATCAGGATCAGGATGTCTTCAAGACAGGAAGTAGATGAGATCCCAGTGAACAAGGTTAGTTCAAAATTGCTGACAAGGTTTCAGACACATACACACCCTAGCACACATAATATGCATTCCTCACAGACTATTCAGTACCCTGTGCTCCATTTATTTCAGCAAGGCCTTTGAAACACAAAATAAATTCTA…	Insertion	932	Another_Var	5	0	0	0	5	1	31
4	38346723	HG3_Ill_scalpel_4399	T	TGGAAGGAAGAAAGGGAGAAAAGGAAAAAGGAA	Insertion	32	Hom_Ref	9	0	3	9	1	1	23
10	131212942	HG2_PB_pbsv_11696	G	GGGGGACTTGTTCTGGAGAGGTGTCTCATTGGGCTGGAAGGAAGTTCATGCTGGGACTAGTTATCTGGACGAGGTGTCTCTGGGCTGAAGGAAGGTTCATTGTGGGACTGTGTTTCTTGAGAGGGTGTCTCTGGGCTGGAAGGAAGGTTTCATGCTGGGACTGTGTTTATGGAGAGGTGGTCTTGGGCTGGAAGAAGGTTCATGCTGGGACTGTGTTCTGGAGAGGTGTCATCTGGGCTGAAGGAATGGTTCATGCTGGACTGATGTTCTTGGATAGGTGTCTCTGGGCTGGAAGGAAGGTTACATGCTGGGACTGATTGTTCTGGGAGAGGTGTCTCTCGGGCTGGAAGGAAGGTTATGCT	Insertion	361	Het_Var	5	0	5	0	0	1	31
6	74273524	HG2_PB_SVrefine2Falcon1plusDovetail_10298	A	AGGCGCAGGTTGCAGTGAGCCAAGATCGTGCCACTGCACTCCAGACTAGCGACAGAGCCAGATTCTGCCTTTTTTTTTTTTTTGAGACGGAGTCTGGCTGTATCGCCCAGGCTGGAGTGCAGTGGCATGATCTCGGCTCACTGCAAGCTCCGCCTCCTGGGTTCACGCCATTCTCCTGCCTCAGCCTCCCAAGTAGCTGGGACTACAGGCGCCCACCACCACATCCGGCTAATTTTTTTTTTTTTTTGTATTTTTAGTAGAGACGGGGTTTCACCATGTTGGCAGGCTGTTCTCAAACTCCTGACTCAGGTAATCCGCCCACCTCGGCCTCCCAAAGTGCTGGGATTACAGGCATGAGCCACCGCGCCCGGCTAGATAATGTCTTAAAAAAAAAGGCGG…	Insertion	612	Het_Var	8	1	8	0	0	2	26
11	118292481	HG3_PB_SVrefine2Falcon1Dovetail_7721	GTGACAAGAGCGAAACTCCGTCTCAAAAAAAAAAAGTGTCCATTAATTTTGGCAAATAGCCATTGGTGTTTTTTTGTGACAGTAGTTTCAACGGAGATGGCAGTCAGATGATATGGGCCTAAAGACTATATGGGGCCAAGATCATGTCACTGCACTCCAGCCTGGGCGACAGAGTGAGACTCCATCTCAAAAAAAAAAAAAAAGGTACATGGAACATGGCAAGGAATGGAGACTGTGAATGTAGGTGACTCTTTTCAGAAATGTGGCTGTTTTTTGTGTGTGTGTGTGAGATGGAGTCTCGCTCTGTCACCCAGGCTAGAGTGCAATGGCGAGATCTCGGCTCACTGCAACCTCTGCCTCCCAGGTTCAAGTGATTCTCCTGCCTCAGCCACCTGAGTA…	CCAACATGGTGAAACCCTGTCTCTACTAAAAATACAAAAATTAGCTGGGGGTGGTGGCACATGCCTGTAGTCCCAGATACTGCAGAGGCGGAGGCAGGACACTCCCTCAAACCCGGGAGCTGAAGGTTGCAGTGAGCCAAGATCGCACCACTGCACCCTAGCCTGGGCGACAGAGTGAGACTCTATCTCAAAAAAGAAAAAAAATAAAAGACTGGGAACTATTGTGTAATCTTGAAGAGAAATGGGCAATTGGAACTGTATGGTGGTATAATTAGAAGAGGGAATATAGGCTGGGTGCAGTGGCTCACACCTGTAATCCCAGCACTTTCGGAGGCCGAGGCGGGTGGATCACCTGAGATCAGGAGTTCAAGACCAGCCTGGCCAACATGGCAAAACCCC…	Insertion	3076	Hom_Var	6	6	1	0	0	1	29
15	29853207	HG2_10X_SVrefine210Xhap12_10566	C	CACAGAAGACCATGTGACCACAAAGCCTAAACACTGACTCTTCTGTATAGAAACGTTGGTCCATCTCTGGTCTACACATTTTCCTCCCCCAGTGCTATCTTATGGCTCCTCCATCATGGTGGAAGACATGGAAGGCAAGGGACAGATGGCCAATGTCCAGTCCTCATTCATTCAATCATGTGGAGTAGTACAGGGTGCTACGGTGCTATGTCCCTTCTTAGGGACCCAAGAAGCTTCTTCACTTCTAAATCTCTCCACCTGCTCAGAGTCCTTCCTCCCAGACTCACATGGCTTTCTCCTTCCCCTTCCTTTCCACTCCCCGGTGGAGGGGAACTTCTCTCCCATCATCTCCTCCATCCTACCACCAATAAAACCATTTTCAGGCCTCCCAGCTTTGCT…	Insertion	6934	Het_Var	8	2	8	0	0	1	26
16	1122006	HG3_PB_HySA_23831	AGGCGCTCGGTCCCGCTTCTTACAACCAGCG	A	Deletion	30	Het_Var	14	1	14	0	0	0	22
1	89122946	HG2_Ill_scalpel_553	CAAAAAAAAAAAAAAAAAAAAAAAA	C	Deletion	24	Hom_Var	9	9	1	0	0	0	27
17	9351840	HG4_Ill_svaba_20465	A	ACAAGAAGGCTGCACAATGTG	Insertion	20	Hom_Ref	8	0	0	8	0	0	29
2	193963036	HG3_Ill_Spiral_2765	T	TGTGTGCATGCATGCACACGTGTGCATGCATGCACACGTGTGCATGCATGCACAC	Insertion	54	Hom_Var	3	3	0	1	0	0	33
14	98494372	HG2_PB_HySA_27450	A	ACACCATCCAACTCAAAGACAGTTTTGTTTTGTTTTGTTGTTTTTTTTTTTTTTGAGACGGAGTCTCGCTCTGTCGCCCAGGCCGGACTGCGGACTGCAGTGGCGCAATCTCGGCTCACTGGCAAGCTCCGCTTCCCGGGGTTCACGCCATTCTCCTGCCTCAGCCTCCCGGAGTAGCTGGGACTACAGGCGCCCGCCACGCGCGCCCGCTAATTTTTTGTATTTTTTAGTAGAGACGGCGGTTTCACCTTGTTAGCCAGGATGGTCTCGATCTCCTGACCTCATGATCCACCCGCCTCGGCCTCCCAAAGTGCTGGGATTACAGGTGTGAGCCACCGCGC	Insertion	340	Hom_Var	12	12	0	0	0	0	25
16	60881273	HG2_Ill_GATKHCSBGrefine_10629	AATATATATCATATATGATATATATGATATATATCATATATATCATATATGATATATATGATATATATC	A	Deletion	68	Hom_Var	8	8	0	0	0	0	29
4	109720945	HG2_Ill_SVrefine2DISCOVARplusDovetail_9682	AACCTCTGCCTCCTGGGTTCAAGTGACTCTCCTGCCTCAGCCTCCTGAGTAGCTGGGATTACAGGCACACACCACCACACCCGGATAATTTTGTATTTTTACTAGAGATGGGGTTTCACCATTTTGGCCAGGTTGGTCTCGAACTCCTGACCTCAGGTGATCTGCCTGCCTTGGCCTACCAAAGTGCTCAGATTACAGGCGTGAGCCACCGCACCCAGCCCCAGTTCATATTCTTATGTTGAATTATCTTATTTGTGGAATACTTATCACTATTTTATTGGATAATTGTTTTCCGGAGGACACAGCTTGGTTTAGAAGAAGTAAAGAACAGCCCCACCACCAAGTCTTTTCTGCTATCACTATTTGATGTTGATATCACAGAGAATAGAAGGGAAAATG…	A	Deletion	1162	Het_Var	10	0	10	0	0	0	27
5	169035624	HG4_PB_pbsv_6322	C	CTTTTTTTTTTTTTTTGTTTTTTTTTTTTATTTTTGCTTTTTTTTTTTTTTTGAGACGGAGTCTCGCTCTGTCGCCCAGGCTGGAGTGCAAGTGGGCGGATCTCGGCTCACTGGGCAAAGCTCCGCCTCCCGTGTTCACCCATTCTCCTTCCCGCTCAGCCTCCAAGAGCTGGGACTACAGGCGCCGCCACTAAGCCCGCTAATTTGTTGTTATTTTAGTAGAAGACGGGGTTTCACCGTTTACCGGGATGGTCTCGATCTCCTGACTCGTGTATCCGCTCCGCCTCGGCCTCCAAAGTGCTGGGATTACAGGCGTGAGCACCCGGCCCGGCCTTGTGTGTCCT	Insertion	343	Het_Var	6	0	6	0	0	0	31
11	134435548	HG2_PB_pbsv_12821	G	GCGGTGCAGTACGATTGATGATGGTGATGCGGTGACGGTGATGGCGATTAATGATGACCGATGGTGACAGTGATGATGGTGATGGTGCGATGATTGGCGATAATGATGACGATGGCGACATTGATGATGGATGATGATGGTGACGTATGATGGCGAATAATGATGATGTGGTGACAGTGATGGTGATGGTGATTGTGGTGACATGAAGGCGATAATGATGACGATC	Insertion	225	Hom_Var	4	4	1	0	0	0	32
6	91125864	HG4_PB_pbsv_7094	T	TTATTATTATTATTATAATTTATTATTTATTTTATTATTTTATTTTTTTTTTTGACGACGAGTTCTCGCTCTGTCGCCCAGTGCCGACTGCGGACTGCAAGCTGGCGGCAATCATCGGCTCACTGCGAGCGTCCCTTCCCGGTTCACGCATTCTCCTGCCCTCAGCCTCCCGACTAGGCCTGGGACTACAGGCGCCCGCCACCCAACCGGGGCGCCCGGCCTAATTTTTTGTATTTTTACGTTAAGAGACGGTTTACTTGTTAGCGCAGGAGGTCCGATCTCCTGACCTCATGATCCACCCGCTCGGCCTCCAAAGTGCTGGGATTACAGGCGCTGAGCCAGCGCGCCCGCCTAAAATATTA	Insertion	361	Hom_Ref	10	0	1	10	0	0	26
13	112573518	HG2_Ill_SpiralSDKrefine_4684	GGGGACTGCGTGAGAGCCCCCATACCTCATAAGGACCACACGGCTGAACACCTGCCCATGCCGGGGACTGCGTGAGAGCCGCCACACCTCATAAGGACCACACGGCTGAACACCTGCCCATGCCA	G	Deletion	124	Hom_Ref	8	0	0	8	1	0	28
13	74531152	HG3_Ill_250bpfermikitraw_18407	AGAAAGGAAAGGAAAGGAAAGGAAAGGAAAGGAAAGGAAAGGAAAGGAAAG	A	Deletion	50	Het_Var	9	0	9	0	0	0	28
4	115507883	HG4_PB_pbsv_4851	TATTATTTTGTCAGTGGGTAATGTCTCTACTATTTCTACTTGAAAATGAGAAAAAGAATCAATGTAGTAATTTTATCAGAAAATGTTTGAGTCAAAATATATTAAGGTAACTATGGACAAAAATGGATGAAGTTCATTAAAGTGTGAAATGTAATAACTAAATTATTCCCTCTAATTGAATTTTCCTTCTTTTTTTGACTTATAGAACTTTTATTCATCCTTTAAAACACTGTTCAAATGTCAATTATTTGTGAAGTCTTCTGAAACTTTCTCACACAATTATCGTACTTCCTCTGTATTACTTCCATGCTTTCATCATCTTCTATTTTTACATGTGTAATATATTTACCCTTATTTCCCACAATTCTGAGTTCCTTGAGGATCAGAGGATCATGACAC…	T	Deletion	5981	Het_Var	12	0	12	0	0	0	25
9	128339944	HG2_PB_assemblyticsPBcR_27417	G	GGGGGTCAGCCCCCTGCCCGGCCAGCACCCCC	Insertion	31	Hom_Var	9	9	0	0	0	1	27
8	15001279	HG3_Ill_GATKHC_14839	T	TAACTTAGCAAAATATCTGTTTCATTTCTGCTTTCTGGGTGAGAGGAAACA	Insertion	50	Another_Var	10	0	0	0	10	1	26
14	22881665	HG2_PB_assemblyticsPBcR_7430	CAGAAAGGTGTTTCACCATCAGTTCTAATAATAGCATGTGGCAGCTGCACTTCTGGTCCTTCCTCTGCATTTTAATCCCATTATTTTCTAAGCCTCTCCCAAGGCCTCCTTTACCAGTCAAAATCAGCCAAGGTTTCATATGCCCTTAGAAGAAAAGAGGACTGATAGAACCTAAGTATCAACTAGAGAAAAGCCAAGAGCTTTTCGTGCTGGATGATCCGTCTGAGTCCGGGTTCCTGATTGCCACACAGGGAGGCCCTGACTATAGTGTGGACATTGGTTCCTTTGCATAGCTCCCTCTTGTGTATACACAGAGGCTGCTTTTTCTCATCTTGTTTGCCCTAAAACATTTTTTGACTTAGCCTCCACATACTTGAAACTTAGAGTTTAACCTGTCAA…	C	Deletion	593	Het_Var	11	0	11	0	0	0	26
7	82946462	HG4_Ill_scalpel_7928	GAAGATCTGAACAACCGGCCGGGCGCGGTGGCTCACGCCTGTAATCCCAGCACTTTGGGAGGCCGAGACGGGCGGATCACGAGGTCAGGAGATCGAGACCATCCTGGCTAACACGGTGAAACCCCGTCTCTACTAAAAATACAAAAATTAGCCGGGCATGGTGGCGCGCGCCTGTAGTCTCAGCTACACAGGAGGCTGAGGCAGGAGAATGGCGTGAACCCGGGAGGCGGAGCTTGCAGTGAGTCGAGATCGCGCCACTGCACTCCAGCCTGGGCGACAGAGCGAAACTCCGTCTCAGAAAAAAAAAAAAAAAAAAAAA	G	Deletion	318	Het_Var	9	1	9	0	0	0	27
11	41006925	HG2_Ill_Krunchall_16667	AAAAGTACCTTATCATAACTATGGTAACAAAGATGGCTTTTTCTTTTTTATTTTCTTGTAGTTTGGTAATATTGGGGTTAAAAAAAGAAAGCTATAAAGAACATTTTTTTTTTTTTTTTTTTTTTTTTGAGACGGAGTCTCGCTCTGTCGCCCAGGCCGGACTGCGGACTGCAGTGGCGCAATCTCGGCTCACTGCAAGCTCCGCTTCCCGGGTTCACGCCATTCTCCTGCCTCAGCCTCCCGAGTAGCTGGGACTACAGGCGCCCGCCACCGCGCCCGGCTAATTTTTTGTATTTTTAGTAGAGACGGGGTTTCACCTTGTT	A	Deletion	322	Hom_Var	8	8	1	0	0	1	27
5	123675103	HG2_Ill_Krunchall_8774	AGAGGAGACTGTGACCAATACCAACACTGAAGACCTGGACAGATGAAGATGAGAACACAAGGAAAACTGAGAGGAAGGGGCCAGAG	A	Deletion	85	Het_Var	10	0	10	0	0	0	27
2	91750731	HG2_Ill_svaba_2510	A	AGGCGGACAGCGGCGGAGAGGCGGCCAGCGGCGGCGCGGCGGACAGCGGCGGCGC	Insertion	54	Another_Var	5	0	1	1	5	0	30
2	195578279	HG2_Ill_breakscan11_3243	T	TAATAACACAGAATGGCCGGGCGCGGTGGCTCACGCCTGTAATCCCAGCACTTTGGGAGGCCGAGGCGGGTGGATCACGAGGTCAGGAGATCGAGACCATCCCGGCTAAAACGGTGAAACCCCGTCTCTACTAAAAATACAAAAAATTAGCCGGGCGTGGTGGCGGGCGCCTGTAGTCCCAGCTACTCGGGAGGCTGAGGCAGGAGAATGGCGTGAACCCGAGAGGCGGAGCTTGCAGTGAGCCGAGATCCCGCCACTGCACTCCAGCCTGGGCGACAGAGCGAGACTCCGTCTCAAAAAAAAAAAAAAAAAAAA	Insertion	314	Hom_Var	15	15	0	0	0	0	22
11	54885731	HG2_PB_pbsv_12347	GCTTTGTGTTGTGTACATTCATGTCAGAGAAGTAGACGTTTCCTTTCATTGAGCAGTTTGGAAACACTGTAATTCTAGAATCTGCAAAGGGACATTTGTGAGCTCTTTGAGGGCTGTGATGAAAAAGGAATAATCTTCTCATAAAAACCAGACAAAAATTTCTGAGAAACTTCTTTGTGATGTGTGCATTCATCCCACAGGTTTGAACCACACTTTTGATTGAGCAGTTTGGAAACATTCTTTTTGTGGTACCTGAAAAGGGATATTTGTGAGCCCCTTGAGGCCTATGGTAATAAAGGAAATATCTTCACATAAAACTAGCAAGGAGCTTTCTGAGAAGCTGCTTTGTGATGTGTGCATTCACCTCACAGAGGTAAATGTTTCTTTGCATTGAGCAGA…	G	Deletion	6875	Het_Var	6	0	6	0	1	0	30
4	106940467	HG4_PB_assemblyticsfalcon_19432	ATAGATGAAAACACATTGACTCTCCCATGTTATGCGTTTAAAGCAGAGATTTGCTGTTTGCATTCAGGCAATGTAGGTTTTGACTCCAGAACTTCACACTTGCACGTTCCTTAGGTATGAATTACTGACCAACACCATTCTGGGGGTAGAGGTGGGGGGTCCCTTAAATGCTGAAGAATGATCATTTGTGTGGTCTTCTCCCTCTTACTGCAAAAATTATTATATTTGGTGGTAGAAAATTCTTTCTTTGGTGCACTAGTAAAGCAACTGATGGGTAGGAGGCCTGGAGGATAAGAGGGGCTGTAAAGCAAGGGAGAAAAAATGGGAGAGAAGGGGACAAAATGGATGCCTTCCCATGTTGAGTCTTTGAGGAGTAGTCCTTGAACTACAGTTTTATAA…	A	Deletion	2798	Hom_Ref	11	1	0	11	0	0	25
16	89226749	HG2_PB_SVrefine2PBcRplusDovetail_4133	CCCCGAAGACCCCCCGCTTCCTCACCCGAAGACCCCCCGCTTCCTCACCCGAAGACCCCCCGCTTCCTCACCCGAAGACCCCCCGCTTCCTCA	C	Deletion	92	Hom_Var	8	8	1	0	1	2	25
2	120418494	HG2_PB_SVrefine2PB10Xhap12_1699	C	CATTCCATCCATCTCCATTCCGCCATCTTGCTGCCCATGGGTACCCACCTTCCCACTGTGGGCAACCATCTCTTTAGTTTCTGTTTATCCTTCTTGTGGTAATTTTA	Insertion	106	Het_Var	10	1	10	0	0	0	26
1	236549032	HG2_Ill_MetaSV_384	AAAAGAAAGCTCTTCCTTTTACCAAATTGTTAAGAGATTCTCTTGTATTCTCTCTTAATAATTTGAAAGTTAGCTCTCTCCCTCTCCCTCTCCCTCTCCCTCTCCCTCTCCCTCTCCTCCCTCTCCCTCTCCCTCTCCCTCTCCCTCTCCCTCTCCTTTCCCTCTCCCCTCCCTCTCCCTCTCCCTCTCCCTCTCCCTCTCCCTCTCCTTTCCCTCTCCCCACGGTCTCCCTCTCATGCGGAGCCAAAGCTGGACTGTACTGCTGCCATCTCGGCTCACTGCAACCTCCCTGCCTGATTCTCCTGCCTCAGTCTGCCGAATGCCTGCAATTGCAGGCACGCGCCGCCACGCCTGACTGGTTTTGGTGGAGACGGGGTTTCGCTGTGTTGACCGGGCCGG…	A	Deletion	2295	Het_Var	8	0	8	0	0	4	25
4	23511312	HG4_CG_vcfBeta_2876	T	TTTTTTTTCTCTAGGTTTTTGATGAGGAACC	Insertion	30	Het_Var	10	0	10	0	1	1	25
3	51630109	HG2_PB_pbsv_3268	T	TTTAATTTTAATAATTTTTTTAAAATTATTATTTTTTTTATTTATTTTTGAGATGGAGTCTTCACTCTGTTGCCTGGGCTGAGTACAGTGGAGCTATCTCCAGCTCACTGCAACCCCTGCCTCCCAGGTTCAGCGATTCTCCTACCTCAGCCTCCTGAGTAGTGGCATTACAGCATGTGCCACTTATGCCTGGCTAATTTTTTTGTGTGTATGTGTTTCTTTTTTAAGTAGAGCGGGTATCACCATGTTGCTTGGGTGGTCTCAACCTTCCTTGACCTCCAAGATCCACCCACCTCAGCCCCCTCCCAAACTGCTGGGATACACGCCTTTTAATTTTTTTTCTTTTTTTTTAAAAAAAAAAAACAATATAGACACAGGGTCTCTCTATGTTGCCAGGCT…	Insertion	1109	Hom_Var	8	8	0	1	0	1	27
3	10266427	HG4_PB_pbsv_3063	T	TCTCACACCACCCACCGTCCATCCAATCCACCCACCCACCTGTCCACCCATCCATTCACCCAACCCACCCACCCGGGCCATCCATCCACCGCCACCCACCCACCCATCATCACGCCACCACCCACCCACCCATCCATCACCCACCCACGAACTGTCCACCCATGTACCCACCTCTCACCTACAACCACCCACCATCCATTTAATCCACTCTACCACACATCCAGCACATTCCCA	Insertion	233	Hom_Var	5	5	1	0	0	2	29
1	18607617	HG2_Ill_250bpfermikitraw_227	A	ATGAATGAATGAATGAATGAATGAACAGGTAAGTGAATGAATGAATGAACAGGTGAG	Insertion	56	Het_Var	11	0	11	0	0	0	26
14	53454232	HG2_Ill_Krunchall_20062	A	AACCGCAATGCCTTCTGAGGCATTGTGG	Insertion	27	Het_Var	11	0	11	0	0	0	26
4	144573287	HG3_PB_SVrefine2Falcon1Dovetail_3066	TCTTTTTCCTTTCTTTTTTTTTTTTTTTTTTTTTTTTTTTGAGACGGAGTCTCGCTCTGTCGCCCAGGCCGGACTGCGGACTGCAGTGGCGCAATCTCGGCTCACTGCAAGCTCCGCTTCCCGGGTTCACGCCATTCTCCTGCCTCAGCCTCCCCAGTAGCTGGGACTACAGGCGCCCGCCACCGCGCCCGGCTAATTTTTTGTATTTTTAGTAGAGACGGGGTTTCACCTTGTTAGCCAGGATGGTCTCGATCTCCTGACCTCATGATCCACCCGCCTCGGCCTCCCAAAGTGCTGGGATTACAGGCGTGAGCCACCGCGCCCGGCC	T	Deletion	327	Hom_Ref	8	0	0	8	2	0	27
6	168961777	HG4_PB_HySA_11237	T	TGGGAGGAGGTGTCATTTTCCTGCCCTGAGACACGAGGCCTCTCACTGCATTCTCGGAGGAGGTGTCATTTTCCTGCCCTGAGACACCAAGGCTCTCACTGCATTCTTGGAGGAGGTGTCATTTTCATACCCTGAGACACAAGGCTCTCACTGCATTCTTGGAGGAGGTGTCATTTTCCCTGCCCTGAGACACGAGGCTCTCACTGTGTTCTCGGAGGAGGTGTCATTTTCCTGCCCTGAGACACAAGGCTCTCACTGCGTTCTTGGAGGAGGTGTCATTTTCCTGCCCTGAGACACGAGGCTCTCACTGTGTTCTCGGAGAGGAGGTGTCATTTTCCTGCCCTGAGACACAAGGCTCTCACTGCGTTCTTGGAGGAGGTGGTCATTTTCCTGCCCTGA…	Insertion	528	Another_Var	4	0	0	0	4	1	32
3	159398495	HG3_Ill_GATKHCSBGrefine_2563	T	TATATATAATATATGTATATATAATATACATATATTATATATGTATATATATATACATATATAATATATGTATATATATATATACATATATTATATATGTGTATATATATACATATATAATATATGTATATATATATAC	Insertion	138	Hom_Var	6	6	1	0	1	0	29
4	86660755	HG3_PB_pbsv_4570	TCCACGTTCAATCTTTTTTTTTTTTTTTTTTTTTTTTTTTTTTGAGATGGAGTCTCGCTCTGTCGCCCAGGCTGGAGTGCAGTGGCGCGATCTCGGCTCACTGCAAGCTCCGCCTCCCGGGTTCACGCCATTCTCCTGCCTCAGCCTCCCGAGTAGCTGGGACTACAGGCGCCCGCTACCACGCCCGGCTAATTTTTTGTATTTTTAGTAGAGACGGGGTTTCACCGTGTTAGCCAGAATGGTCTCGATCTCCTGACCTCGTGATCCGCCCACCTCGGCCTCCCAAAGTGCTGGGATTACAGGCGTGAGCCACCGCGCCCGGC	T	Deletion	322	Hom_Var	13	13	0	0	0	0	24
4	43931495	HG4_PB_assemblyticsfalcon_18947	ACAGAGAACTGAGAATTGAGAGTAATGAGCACCTATTTGATGTTTGTGACCAAAAAAATAAATATTGTCATCAAGGCATATAATTTACACACTATTAAGTTTTTCTTTTTTTGTTTTTGTTTTTTGAGACAGAGTCTTGCTCTGTTGCCCAGGCTGGAGTGCAGTGGCGTGATCTCGGCTCACTGCAAGCTCCCCCTCCCGGGTTCACACCATTCTCCTGCCTCAGCCTCCCGAGTAGCTGGGACTACAGGCACCCGCCACCACGCCTGGCTAATTTTTTGTATTTTTTAGTAGACACAGGGTTTCACCGTGTTAGCCAGGATGGTCTCGATCTCCTGACCT	A	Deletion	341	Hom_Var	8	8	0	0	0	0	29
9	37398107	HG4_PB_HySA_14912	TACTAAATAAATAAATAAATAA	T	Deletion	21	Hom_Var	7	7	1	0	0	0	29
13	113377599	HG3_PB_SVrefine2Falcon1Dovetail_8789	T	TCCCCACCTCCCCACCCCCACCTCCCCACCCCCCCACCCCCACCTCCCCCACCTCCCCACCCCCCACCTCCCCCCACCCCACCCACCTCCCCACCCCCACCCACCTCCCCCCCCCCCACCTCCCCCACCCCCACCCACCTCCCCCACCCCCACCCACCTCCCCCACCCCCCCCACCCCCCCACCCCCCCACCCCCCACCTCCCCCACCTCCCCCCACCCCCACCTCCCCCCACCCCCACCCACCTCCCCCACCCCCACCCACCTCCCCCACCCCCACCCACTCCCCCCACCCCCACCCACCTCCCCCCACCCCCCACCTCCCCCACCCCCCACCTCCCCCCACCCCCACCCCCACCCCCTACCCCCCACCCCCCACCTCCCCCCACCCCCCACCCCTAC…	Insertion	454	Another_Var	5	1	0	2	5	0	29
6	129706290	HG2_PB_PB10Xdip_24614	G	GAAAGAAAGGAAGGAAGGAGGGAGGGAGAAGGAAGGAACGAAGGAAGAAAGAAGGAGGGAGGAGGGAGGAGGAAGGAACAAGGAAGGAA	Insertion	88	Another_Var	6	1	0	0	6	1	29
14	70891196	HG3_Ill_250bpfermikitraw_19249	TATATGTATACATGCATGTATGCA	T	Deletion	23	Another_Var	7	0	0	1	7	0	29
4	187213954	HG2_Ill_MetaSV_3828	CAAAAAAAAAAAAAAAAAAAAAAAAAGGAAAAAATAGAATGCATCTTTCCCTTTGCTCGTGTGAGAGGATTTTCAACATCCCAGCCCGCAGCATCCCAGAGCTCAGGTGTAGGGAATTTCCCGACTGCACGGACGCTCTGCCGGCCCCATGTGGTCAGGGCAATCCTCTCTTTGAATGTCCTTTCCACAAGATGTCTGTGAGGCCACCTGTCACCTGGGAGGGCTTCCCTTTGTCCAGGCAGAGGTGGTGGCCACAGCATCACGGCTTCCCAGTGCGCCCTGTGAGCCCCACCCCAACTCTCCCGCCTGCTTCCCGCCTGTTGTATGCACGCGTGTTCATTAACCACAGCAGGCCAAGCTTCTTTCAGGAGAACATTTCTTCCTTTTCCAAGGCAATCC…	C	Deletion	783	Hom_Var	11	11	0	0	0	0	26
12	17444826	HG4_PB_pbsv_13016	ACTGTAATGAGAACCACCATGTTCTGTTCTCTGTATTACTTTTATTTTTATTTTATAGAGTTGCTATGTTTTTCCATGTCTTTTTTCATTAGACTAAACAGACATAAATCATTTAAACTTTAACCACACCAAGACAATATTTGTAACTTCTCAACATTATTTGGCTGGCATCCTTGAGGCTTCAATAGTATGGTCTCTTCATCAAAAATATAGAATATCAATTTCAATAGATGTAGAAATCTTTATAGATAGCACATTTTTACAAATAAAAGTATGTGGAGAAGGTGATATAAAATTTGCATTGCTGCATCCTACACATTTCTCTGTGTGTGGATTGTTTTCTAAAATAAGACAATTGGAAAGTTTTCCAATGCCTGAGGAAATATAATAGATAGATAC…	A	Deletion	1111	Hom_Var	11	11	0	0	0	0	26
4	172988640	HG2_10X_SVrefine210Xhap12_3759	TCTACTTGGCCTCTGCACTTGGACATCTAATTGGGAATTCAAACTTAGTGTGGTCAAAGCAGATGTCTTGATGTCCACCCCATCCCTCTCTTATCCTTAGCAAAGTTGTTCAGGACAAAAATATAGGAATCATTTTAATTTCCATGTTTCATATATCTATTACCTAAATATCCAACTTTAACTTTCACTGTTACCCACACAATGGGTGGGTTCTATCCTTTGGTGAGTGACAGTCCAATGATCATTACCAAGGAAAATTTAACAAGGAGATTTTATTACCTGCAAGTAAGGAGGGCACCCAGGTTAGCTGCTAAAGCAGTGCCTTCCTGACCAAAGGTGAAAACAGAGCTTTCATTGGGCTGATTAGTTGAGCCATTGCATGTAGAAGTGGAGTAAAGG…	C	Deletion	4291	Hom_Var	13	13	0	0	0	1	23
1	222263522	HG2_PB_HySA_2321	C	CCAGCTGGATGTGAAAGCAGATTCCACAATCCTCTCTCACGTTTCTTGCAGACATAACATAACAGACAAACTATTCA	Insertion	76	Het_Var	13	0	13	0	0	0	24
8	143583691	HG2_PB_SVrefine2Falcon2Bionano_4671	T	TGGTGATGGTGGTGGTGATGGGGAGGTGGTAGTAATGGTTGCGTGGTTTTGATGATGACAGTGGTGGTGATGGTGGTGGTGGTGGTGGTGATGGTGGTGGTGGTGGTGATGATGGGGTGGTGGTAATGATTGTATGGTTTTGATGATGACAGTGGTGATGGTGATGATGGGGTGGTATTGATGGCTGTGTGGTTTTGATGACGGAGGTGGGGTAGAGGTTGTGATTATGGGGTGGTGGTAGTGATGATGGGGTGGTGGTAGTAATGGTTGTGTGGTTTTGAGGATGGAGGTAGGGTGGTGGGGTGATTATGGGGTGGTGGTGGTGATGATGGGGTGGTGGTAGTAATGATTGTGTGGTTTTGATGATGACGGTGGTGGTGGAGGTGATGGTGGTGATGG…	Insertion	906	Hom_Var	7	7	2	0	0	2	26
10	25957327	HG3_PB_pbsv_10882	A	ACCTGGGCGGTGGCTCACGCCTGTATCCCAGCAACTTTGGGAGGCCGAGGCGGTGGATCATTGAGGTTCAGGGAGGATCGAGACCAATCCTGGCCTAACAAGGTGAAACCCGTCTCTACTAAAAATACAAAAAATTAGGGCCGCGCGTGGCCGGGCTGCCCTGTAGTCCCAGCTAATGGGGGAGGGGGGGTTTGAGCAGGAAGAATGGCTGAACCCGGGAGCGGAGCTGCAGTGAGCCGAGATTGCGCCACTGCAGTCCGCAGCCGCTGGGCAGACATAGCGAGGACTTCCGTCTCAAAAAAAAAAAAAAATTATATATATAATTATATTTAGGTAG	Insertion	336	Hom_Ref	13	0	0	13	0	0	24
12	12531473	HG4_Ill_Krunchall_17944	ACTAACCGGTTTTCTTTATAAGAGTCAAAGTCTTGAAAGACAAGGAACAATTGAAGAATTATCACAGATTTAAGGAGACTAAGGAGACATGCAGTGTGGGTCCTGGATTGGGTCCTAGAATGAGAAAGGATGTTAGTGGGAAAAAAGGGCACATTTGAATAGTTGTGTAGTTTAGTTGATTATATTGTAGCAGTGTTAATTTCCTGGTTTTGATCATTGTATTGCAGTTACATACTATGTTAATATTAAGGGGAAGCTGCTGAGGGTGTAGTGGTGAGATCATGACTCACTGCAGCCTCGACCTCCCAGGCTCAAGTAATCTTCCTGCCTCAGCCTCCTGAGTAGCTGAGACCACAGGTGTGTGCCACCACTCCCAGCTAATATTTTTAATTTTTTTTG…	A	Deletion	10985	Het_Var	11	0	11	0	0	0	26
1	46366127	HG3_10X_allpass_56	TTTTTTTTTTTTTTTTTTTTTTGAGACGGAGTCTCGCTCTGTCGCCCAGGCCGGACTGCGGACTGCAGTGGCGCAATCTCGGCTCACTGCAAGCTCCGCTTCCCGGGTTCACGCCATTCTCCTGCCTCAGCCTCCCGAGTAGCTGGGACTACAGGCGCCCGCCACCGCGCCCGGCTAATTTTTTGTATTTTTAGTAGAGACGGGGTTTCACCTTGTTAGCCAGGATGGTCTCGATCTCCTGACCTCATGATCCACCTGCCTCGGCCTCCCAAAGTGCTGGGATTACAGGCGTGAGCCACCGCGCCC	T	Deletion	305	Het_Var	8	0	8	0	0	1	28
3	143121758	HG2_PB_SVrefine2Falcon1plusDovetail_8228	T	TTTTTGTTATTTTCTTTTTTTTTTTTTTTTTTTTATCCTACAAACCAAACTTTATTTTTTTTTATTTTTTTTTTTATTATACTCTAAGTTTTAGGGTACATGTGCACATTGTGCAGGTTAGTTACATATGTATACATGTGCCATGCTGGTGCGCTGCACCCACTAATGTGTCATCTAGCATTAGGTATATCTCCCAATGCTATCCCTCCCCCTCCCCCGACCCACCACAGTCCCCAGAGTGTGATATTCCCCTTCCTGTGTCCATGTGATCTCATTGTTCAATTCCCACCTATGAGTGAGAATATGCGGTGTTTGGTTTTTTGTTCTTGCGATAGTTTACTGAGAATGATGGTTTCCAATTTCATCCATGTCCCTACAAAGGATATGAACTCATCATTT…	Insertion	6080	Het_Var	8	0	8	1	1	0	27
4	59944564	HG4_Ill_Krunchall_6641	GTGGAGGAGCCAAGATGGCCGAATAGGAACAGCTCCGGTCTACAGCTCCCAGCGTGAGCGACGCAGAAGACGGGTGATTTCTGCATTTCCATCTGAGGTACCGGGTTCATCTCACTAGGGAGTGCCAGACAGTGGGCGCAGGCCAGTGTGTGTGCGCACCGTGCGCGAGCCGAAGCAGGGCGAGGCATTGCCTCACCTGGGAAGCGCAAGGGGTCAGGGAGTTCCCTTTCCGAGTCAAAGAAAGGGGTGACGGACGCACCTGGAAAATCGGGTCACTCCCACCCGAACATTGCGCTTTTCAGACCGGCTTAAGAAACGGCGCACCACGAGACTATATCCCACACCTGGCTCAGAGGGTCCTACGCCCACGGAATCTTGCTGATTGCTAGCACAGCAGTC…	G	Deletion	6041	Het_Var	12	0	12	0	0	0	25
2	167169499	HG4_PB_pbsv_2440	T	TATTATAAATTTTCTGAATTCAATAATCATAGTTATCTTTAATTTTCTGAATTAGGATTAATA	Insertion	62	Hom_Var	10	10	0	0	0	1	26
9	121356013	HG4_Ill_FB_9286	C	CATATATATATATATATATATATATATATATATAT	Insertion	34	Het_Var	7	0	7	0	0	2	28
11	58165360	HG2_Ill_Spiral_851	A	AAGTAAGGACATATTCTAAATAAAATAAAAACAAAACACAAACGATGAACAATGTCAAAGGAACATAAGGCCTTCTGAAAGAGCTTCAAAGGATGAAAGTGGAAACATTGAGACCGAAAAAATTAAAACAAAAACCTAGTATTGCCTTATAATCCAAAGTATAAAGTAAACAAACAAGAACACACTAATATAAATG	Insertion	195	Het_Var	11	0	11	0	0	0	26
1	77577913	HG2_PB_HySA_1086	G	GTGATAATCTTAACTCTTTTTTTTTTTTTTTTTTTTTTTTTTTTTTTGAGAACGGAGTCTCGCTCTGTTGCCCAGGCTGGACTGCGGACTGCAGTGGCGGCAATCTCGGCTCACTGCAAGCTCCGCTTCCCGGGTTCACGCCATTCTCCTGCCTCAGCCTCCCGAGTAGCTGGGACTACAGGCGCCCGCCACCGCGCCCGGCTAATTTTTTGTATTTTTAGTAGAGACGGGGGTTTCACCTTGTTTAGCCAGGATGGTCTCGATCTCCTGACCTCATGATCCACCCGCTCGGCTCCCAAAGTGCTGGGATTACAGGCGTGAGCCACCCGCGCCCGGCC	Insertion	337	Het_Var	9	0	9	0	0	0	28
1	111838207	HG2_Ill_GATKHCSBGrefine_473	CAGAAGACAGGTGATTTCTGCATTTTCAGCTGAGGTACCGGGTTCATCTCATTGGGACTGGTT	C	Deletion	62	Hom_Var	6	6	2	0	0	0	29
22	29177300	HG4_Ill_MetaSV_3193	ATTCGTTTTTGTTTTTTTGTTTTGTTTTTTTTTTTTTTTTTTTTTTTTTTTTTTTTTGAGACGGAGTCTCGCTCTGTCGCCCAGGCTGGAGTGCAGTGGCGGGATCTCGGCTCACTGCAAGCTCCGCCTCCCGGGTTCACGCCATTCTCCTGCCTCAGCCTCCCAAGTAGCTGGGACTACAGGCGCCCGCCACTACGCCCGGCTAATTTTTTTGTATTTTTAGTAGAGACGGGGTTTCACCGTTTTAGCCGGGATGGTCTCGATCTCTTGACCTCGTGATCCGCCCGCCTCGGCCTCCCAAAGTGCTGGGATTACAGGCGTGAGCCACCGCACCCGGCCTGTTTTGTTTTTTAGATGGAGTTTTGCTCGTTACCTAGGCTGGAGTGCAGTGGTGCCATC…	A	Deletion	957	Another_Var	10	0	1	2	10	0	24
14	30158154	HG4_Ill_SVrefine2DISCOVARDovetail_10344	C	CAAAAAAAAAAAAAAAAAAAAAAAAAAAAAAAAAAAAAAAAAAAAACAAAAAAAAAAAAAAAAAAAAAAAAAAAAAAAAAAAAAAAAAAAAAAAAAAAAAAAAAAAA	Insertion	106	Hom_Ref	6	0	0	6	2	0	29
5	161748165	HG2_Ill_Cortex_7351	TACAGTCAGTCACAGGG	GCTCCAAAATTAGACATCATGCCAATCATAGTTTTTTTACTACTTCATAACACCCTGAATACCAGAACACCAGATACAGTCAGTCACAGGA	Insertion	74	Hom_Var	10	10	0	0	0	0	27
1	26644035	HG2_Ill_Krunchall_277	ACAAACTCATTTACGGAATATC	A	Deletion	21	Het_Var	13	0	13	0	0	0	24
14	60532084	HG2_PB_SVrefine2PB10Xhap12_10740	C	CGCCAGGTGCAGTGGTTCACGCCTGTAATCCCAGAACTTTAGGCGGCCAAGGTGGGCAGATCACCTGAGGTCAGGAGTTCAAGACCAGCCTGGCCAACAAGGCAAAGCCCCATCCCTACTAAAAATACAAAAATTAACTGGGAATGGTGGCGTACACCTGTAATCTCAGCTACTCAGGAGGCTAAGGCAGGAGAATCGCTTGAACCAGGGAGGCAGAGGTTGCAGTGAGCTGAGATGGCACCACTGCACTCCAGCCTGGGTGACAGAGTGAGACTCCCTCTCAAAAAAAAAAAAAAAAAACTGTAAAAGAGAGTAAACTATTG	Insertion	322	Hom_Var	9	9	1	0	0	1	26
1	172541185	HG2_PB_pbsv_956	C	CGCCCCGGCCAGCCGCGCCCAGTCTGGCGAGGTGAGGGGTCCCGCTCTTCTGCCGGCCGCCCCTACTGGTGAAAGTGAGGAGCCCCTCCTGCCCCGCCAGCCGCCCCGTTCCCCGGCAGGGAGGTGGGGGGGTCACCCCCTGCCCGGCCAGCTGCCCCCGTCCGGCAGTGAGGGGCGCGCGTGTTGCCCAGCCGCCCCTACTGTGGAAGTGATGAGCCTCTGCCCGGCAGCCGCCCCCCTCTGAAGGAGTGGGGGGTCAGCCCCCCGCCCGGCCAGCCTACCCCAATCGAGAGGGAGGTTGGGGGTTCAGCCCCTG	Insertion	315	Hom_Var	6	6	1	0	0	2	28
1	238402336	HG3_Ill_GATKHC_2182	CTTTTTTTTTTTTTTTTTTTTTTTTT	C	Deletion	25	Hom_Var	8	8	2	0	0	0	27
8	126595118	HG2_PB_pbsv_9760	TAAACACTCACAGAGCGTGAGCGACGCAGAAGACGGTGATTTCTGCATTTCCATCTGAGGTACCGGGTTCATCTCACTAGGGAGTGCCAGACAGTGGGCGCAGGCCAGTGTGTGTGCGCACCGTGCGCGAGCCGAAGCAGGGCGAGGCATTGCCTCACCTGGGAAGCGCAAGGGGTCAGGGAGTTCCCTTTCCGAGTCAAAGAAAGGGGTGACGGACGCACCTGGAAAATCGGGTCACTCCCACCCAAATATTGCGCTTTTCAGACCGGCTTAAGAAACGGCGCACCACGAGACTATATCCCACACCTGGCTCGGAGGGTCCTACGCCCACGGAATCTCGCTGATTGCTAGCACAGCAGTCTGAGATCAAACTGCAAGGCGGCAACGAGGCTGGGGGAG…	T	Deletion	6012	Hom_Var	13	13	1	0	0	0	23
16	468150	HG3_Ill_GATKHC_24907	T	TGAGCCGGGCTCCGCGCCGGGTCCTCCTCGGGGTC	Insertion	34	Hom_Var	12	12	1	0	0	0	24
11	20172662	HG2_Ill_GATKHC_19359	GTGTGATCCATCTGCCTTAGCCAGA	G	Deletion	24	Hom_Var	14	14	1	0	0	0	22
13	99519873	HG2_PB_SVrefine2PBcRplusDovetail_2982	T	TAGAAATAGTCATTAGCGGGGGAGGAGCCAAGATGGCCGAATAGGAACAGCTCCGGTCTACAGCTCCCAGCGTGAGCGACGCAGAAGACGGGTGATTTCTGCATTTCCATCTGAGGTACCGGGTTCATCTCACTAGGGAGTGCCAGACAGTGGGCGCAGGCCAGTGTGTGTGCGCACCGTGCGCGAGCCGAAGCAGGGCGAGGCATTGCCTCACCTGGGAAGCGCAAGGGGTCAGGGAGTTCCCTTTCCGAGTCAAAGAAAGGGGTGATGGACGCACCTGGAAAATCGGGTCACTCCCACCCGAATATTGCGCTTTTCAGACCGGCTTAAGAAACGGCGCACCACGAGACTATATCCCACACCTGGCTCAGAGGGTCCTACGCCCACGGAATCTCGCTG…	Insertion	6073	Het_Var	6	0	6	1	0	0	30
11	696767	HG2_PB_SVrefine2PB10Xhap12_8621	C	CAAAAATTAAAAATTAGCCCGGGGAGCTACGTGGGAGGCTGACGCTGGTGGATCACTTGAGCCCAAGAGGCTGCAGTGAAGCCGTGATCAGGCCACTGCACTCCAGCCTGGGCGACAGAGCGAGACCCCCTTCTACA	Insertion	136	Hom_Var	10	10	0	0	0	0	27
7	15885449	HG3_PB_assemblyticsfalcon_24347	AAATAAAATATTTCCCTGCATTAAAAAGAATTTCTGTGCTCTAACTCCATTTCTTATCCTCTTTGCTTCTGGAAACATAAACAAACAAACAAACAAACAAACAAAAACTACCAGGCTGTGGAATGGAATAAATCCCTTACTTTTGCATTCTTCCTCACTTGCCTGTTAAACTCAATCATGTCCTTTAGAAACAGCAGTGAGTGTCATGAAAGTCCCCTGGCCCCGAAACTGTAAATAACGCTAAAGCATGTGCTATGTCATCACACAGGAATCACTGTAAGGAATAACAGGAAGGGACTTCAAAGATTATCTGGTTTAATTCACCCACTTTATAGATGAGGAAACCAGGGTCTAGAGAGGGAAGTCCCCTGAACAAGGTCACATGTATAATTAGTGGGA…	A	Deletion	417	Het_Var	11	0	11	0	0	0	26
10	125664431	HG3_Ill_GATKHC_18727	C	CCCACCCACCTGGAGGGCCCGAGCTCTGCATTACAT	Insertion	35	Hom_Ref	11	0	0	11	0	0	26
9	101276313	HG4_Ill_GATKHCSBGrefine_7267	TAAGAAAATGTGGCACATATACACCATGGAATACTATGCAGCTATAAAAAATGATGAGTTCATGTCCTTTGTAGGGACATGGATGAAATTGGAAATCATCATTCTCAGTAAACTATCGCAAGAACAAAAAACCAAACACCGCATATTCTCACTCATAGGTGGGAATTGAACAATGAGATCACATGGACACAGGAAGGGGAATATCACACTCTGGGGACTGTTGTGGGGTAGGGGGAGGGGAGAGGGATAGCATTGGGAGATATACCTAATGCTAGATGACGAGTTAGTGGGTGCAGCACACCAGCACGGCACATGTATACATATGTAACTAACCTGCACAATGTGCACATGTACCCTAAAACTTAAAGTATAATAATAATAATAATAATAATAAAA	T	Deletion	395	Hom_Var	7	7	2	0	0	1	27
11	56143091	HG2_Ill_SVrefine2DISCOVARplusDovetail_2132	A	AGAAAAGATATGGCTCACATCAATTGCACCCAGGCGACAGAGTTTATTCTTGTGGGCCTCACAGACCATCAGGAGTTGAAGATGCCCCTCTTTGTGCTATTCTTATCCATCTACCTCTTCACAGTGGTAGGCAACTTGGGTTTGATCCTACTCATTAGAGCGGATACAAGTCTCAACACACCAATGTACTTCTTTCTTAGCAACCTAGCTTTTGTGGATTTCTGTTACTCTTCTGTCATTACACCCAAAATGCTTGGGAATTTCTTGTACAAACAAAATGTTATATCCTTTGATGCATGTGCTACTCAACTGGGCTGCTTTCTCACCTTCATGATATCAGAATGCTTGCTACTGGCTTCCATGGCCTATGACCGATATGTGGCCATTTGTAACCCTCTA…	Insertion	7605	Hom_Var	9	9	0	1	0	0	27
5	55428997	HG2_PB_SVrefine2PB10Xhap12_4192	ATGGCTCATGCCTGTAATCCCAGCACTTTGGGAGGCTGAGGTGGGCAGATCACAAGGTCGGGAGTTCGAGACCAGCCTAGCCAACATGGTGAAACCCCATCTCTACTAAAAATACAAAAACTAGCTGGGCATGGTGGTGCATGCCTGTAATCCCAGCTACTGGGGAGACTGAGGTAGGAGAATGGCTTGAACCTAGGAGGCGGAGGTTGTAGTGAGCCGAGATTGTGCCACTGCACTCCAGCCTGGGTGACAGAGGAAGACTCCGTCTCAAAAAAAAAAAAAAACAATTAATTAATTGGATACAATTGATGTCTACTGACTACTTCATCTAACAGCAAAATACACATTTTTAACAAGCTCACATGGGACCTTCACCGAGATAGACTACAGTCTGGGCCA…	A	Deletion	1137	Hom_Var	10	10	0	0	0	0	27
7	16171773	HG2_PB_SVrefine2PBcRplusDovetail_10143	CAAAGAGTGATCTTGAGCCTTATGAACTAATGGCATTTGCCTTAGGTTTTGAACTTACATAGGACTGGTTACTCCTTTCTTCTTTTCTATTATCCGCTTTCAGAGTGGTGATGTCCATCGTATGCCTGTAACATTATTGTATTTTGGAAACATATAACATGTTTGTTTCACAGGTTCCCAGCTAGAGAACAATTTGCCTCAGGAGACCTTGACTACAGTGATGAAGACAGGATCTAAACAAATGAGTCTTAGATACATAATGAAGAAAGCATATATAGAATTCTCTCGTTGAAAGAGAATAGAAAGGATTAAGAATGACTCAGGACTTTGTAAAGGGAAAATAGTACTCAAAAAAGTAAAATTAGAGAAGTATATGTTTTAATGAGGTTAGAAAGAGGT…	C	Deletion	2299	Het_Var	11	0	11	0	0	0	26
12	59935801	HG2_10X_allpass_2130	CATTTTCTGTGATATTGTAGTGGGGGAGAGGATAATATTACTTCTAAAATCACAGGGGGTGTACAGCACCCCTGTAATATTGTTCGTATATCCAAGTGGGTCAGTTTGATATTACTCCCAATATCGCAGAAGGTGTACACCCACCAGGTGATATAGTTTATAAAATCCAGGGAGGGAGAGGATGTTATTACTGCCAATATCTCAGATGGTGTACAACCACCCCCCCCCCACCCCGGTGATATTGTTCTTAACATTCAAATGCAGGGAGGCTGATATTACTCCCAATATCTCAGGGGGTGTATACCACCCCTGTGATGTTGTTCCTAATGTTCAAGGGGAAAGAGGATAATATTACTCCCAATATTGCAGGGAGTGTACACTGGCCCTGTGATATGGTTT…	C	Deletion	10790	Het_Var	11	0	11	0	0	0	26
8	6363497	HG3_Ill_MetaSV_5159	T	TTATATATGTATATATAAAAACATGCATATTCTTTATATATGTATATATAAAAACATACATATTCTTTATATATGTATATATAAAAACATACATATTCTTTATATA	Insertion	105	Hom_Ref	5	1	0	5	2	0	29
10	42673047	HG2_PB_SVrefine2PBcRplusDovetail_1188	CAC	ACCGCCGCCGCGGCTTTTTGCCCCCACCGCTCCTCGGCGTTTTGCCCGCCGCGGCTTTTTTGCGTCCCCGCCGCCGCGGCTTTTACCACCCCCCCCCCCACGTGCCGCGGTTATTTACCCGCCGCAGCTTTTTGCACCCCCGCCGCCGCGGCTTTTTGCACCCCCGCCGCGGCTTTTTGCACCCCCGCCGCCGCGGCTTTTTTGCACCCCCGCCGCTGCGGCTTTTTGCCCGCCGCGACTTTTTGACACCCTGGCATTGCGGCTTTTTTGCCCGCCCCGGCTGTTTGTCCCCGGCCGCCGCGAGTTGTTCCCGCCCCGGGTTTTGCCCCCCCGGCGCCGTGGCTTTTTGCCCCCCTGCCGCCGCGGCTTTTTCCCCGCCGCGGCTTTTTGCCCCACCGC…	Insertion	1073	Het_Var	3	0	3	0	0	1	33
6	72287835	HG4_Ill_Krunchall_10418	C	CTGTTTTTTTGTTGTTGTTGTTGGTTT	Insertion	26	Hom_Var	11	11	0	0	0	0	26
21	10742374	HG4_Ill_manta_4243	CTCTTCGTGTGGCGTTTTTTAAGCCCGTGGGAAAAGCGCAGTATTCGGGTGGGAGTGACCTGAATTCTAGGTGCTGTCTGTCACCCCTTTCTTTGACTAGGAAAGGGAACTCCCTGACTCCTAGTCCTTCCTGAGTGAGGCAATGCCTCGCCCTGCTTTGGCTCGTGCACGGTGCACGCACACACTGACCTGCTCCCACTGTCTGGCACTCACTGGTGAGATGAACCCGGTACCTCAGATGGAAATGCAGAAATCACCCATCTTCTGCGTCACTCACACAGGAAGCTGTAGTCCGGAGCTGTTCCTATTTGGCTATCTTGTTTCCCCTCCCAGAACACTCTCTTTGTAGAATCTGCAATTGGACATTTGGAGCACTTTCAGGACTATGGTGGATAACAA…	C	Deletion	913	Het_Var	10	0	10	0	0	0	27
2	116695720	HG2_Ill_breakscan11_3201	C	CGCAAGGGTTGCACAATGAGTTTTGACATGCCTGCATTCCAGAGATGTATAGAAATTCTAGTTACTTAGAAATTCTTGGGAAAGAAGCCTGTACTAGATATGGCTTTAAATAATAGGGAAGTTTAATTACCTCTGAATTCTTCAGATAAGGGGTCTTGCCTCAGAGGGTCTGCTTGATGGCCACCAGGTGATATTTTCTCTTCTCAGAAACATCAAGGATAAGGGGTTTCTAGCTAAATTGACTTGACAGAACCATGCTGAAGGCAAAGCAGAGTGATAAGGTATCTAGAGTAATTACATACCAAGCATGGGAGATTCTCCCTAAATTGCCTTACCAAGATTTTTGCTTGAACTGTATTCTATAAGGACAGAAAAGGAAGCCTGAGGTCAGACCTAGTC…	Insertion	6146	Het_Var	10	1	10	0	0	0	26
11	86285961	HG3_Ill_GATKHCSBGrefine_8314	GTATCTGCAAATTCCAAGGATGTTCACTCCATTTTCTGTGAACACTGGCAGCTTGCAACCCTGACAGGTTGTCCAGCCTGGGCAGGGGCCAACTTGTTCTCAGATGCAGCAAGGTGTGGGTGTGGACACAGCCTGCTTTCAGTGTATGGGAAGCAGTCATAGTAAAAAAGGCATCACTCTCTGCCCTTGAAACATATCTCAAGGTCTTCATACAGCTTCTAACATTTTTAAAATGTGCTTCTAATAACTGTTGTGCCAATGCATTAAACAGCCATTGGAGACAAAACCCTTTGGAAAATGTGCTCCAGGGTGAACTCCTCATGCTTGCTGTCACCTCCACCCCACGTAAGCTTCTGGTTCCAAGTTACTAGGATAAATGCGGCAAAGATGTAGAGGGTC…	G	Deletion	761	Hom_Ref	10	1	0	10	1	0	25
7	77142486	HG2_Ill_SpiralSDKrefine_15996	AAGATAATCTTCCATGACTCCCCATTGCTGCAGCAGGGGGAGTAAGCTCAAATGTCTGCAGGGATAGCTAGGTAACCTAAATATGGAGGGGTGAGCCTGAGGAGACAGAAGACTAGAGAATGTACGTCTTTTTAAAGACATTCAAATTCAAGAAAAAAAAACCTACATCAAACAAAGAATATTTGTGGGCAAGATTCCTCCTGTGGGGTGAGAGTTTTAATTATTTTAACTTGTTAGCATAGTAGAACAAGTATCTTCATTATCTGGCTCCTATAAACAAAGATAATCTTCCGTGACTCCCCATTGCTGCAGCAGGGGGAGTAAGCTCAAATGTCTGCAGGGATAGCTAGGTAACCTAAATATGGAGGGGTGAGCCTGAGGAGACAGAAGACTAGAGAA…	A	Deletion	556	Hom_Ref	13	1	0	13	1	1	21
11	1070361	HG2_PB_SVrefine2PBcRplusDovetail_1588	T	TCCATCCCATCCATCTACCCACTGACCCATTCATTTCCCCTCCCTGCTTCCCATCCGTCCATCTATCCATCCATCCATCCATCCACCTGCTGACCCATTCATTCCCCCTCCCTTCCTCCCATCCATCCATCCATCCATCCATCCATCCATCCATCCATCCCATCCATCTACCCACTGACCCATTCATTTCCCCTCCCTGCTTC	Insertion	202	Hom_Var	7	7	1	0	0	0	29
6	67962852	HG4_Ill_250bpfermikitraw_9772	A	AGATGCAGCAGGATGAAAATACTAGGCTTCCAGATG	Insertion	35	Hom_Ref	5	0	1	5	2	0	29
8	42039903	HG2_PB_pbsv_9401	T	TTTTTTTTTTTTTTTTTTTGTTTTTTTGAAGGACGGAGTCTCGCTTGTTGCCCAGGCTGAGTTGCAGTGGGGAGATCTCGGCTCACTGCAAGCTCCGCTCCCGGGTTCACAGCCATTCCGCCTGCTCAGCCTCCAAGTGCTAGGACTACAGCGCCCGGCACTTTCTACGCCGGCTTATTTTTTGTGTTTTAGTAGAGACGGGGTTTCACCGTTTTAGCGCGGGATGGGTTCTCGATCTCCTGACCTCGTGATCCGCCCGCCTCGGCCCGTCCAAAGTGGCTGGGATTACAGGCGTTTGAGCCATCCGCGCCGGCCGTAGTG	Insertion	320	Het_Var	11	0	11	0	0	0	26
16	21740424	HG3_PB_SVrefine2PBcRDovetail_7533	GGCTCACTGCAGCCTCAACCTCCCTGGGCTCAGGTGATCCTCCCACCTGAGCCTCCCAAGTAGCTGGGACCACAGGTGCACATCACTGTACCCAGCTAATTTTTGTATTTTTTTTTAAGGGATGGAATTTCACCATGTTGCCTAGGTGGGTCTTGAACTCCTGGGCTCAAGGGATTCACCCACCTAAGCCTCCCACAGTGTTGGGATTATAGGTATGGGCCACCATGCCTGACCCTAGAGACTATTTTTAATACTAGTTTTAGGTTCTCAGAAAAATGGAGAAGATAGAGATTTCCCATATCTCTCTGACCCCGTACACGCATAAGCTCCCCATGATCAATATCCCCCACCAAAGTTGTACATTTGTTAGAACTGATGAACCTATGTTGACATTATCGT…	G	Deletion	816127	Hom_Ref	8	0	0	8	0	0	29
1	218839054	HG4_Ill_scalpel_1098	C	CCCTCCCTCCCTCCCTCCCTT	Insertion	20	Het_Var	6	0	6	1	0	0	30
4	100032565	HG2_PB_SVrefine2PB10Xhap12_3447	CTAC	TAGGTAGTATATATGTGTATATGTATACATAGGTATATATATACATATATATACCTATGTATACATATACACATATATACCTATGTATATATATACCTATGTATATACCTATGTATATATATGTATATATATACACT	Insertion	133	Hom_Var	11	11	1	0	0	0	25
14	98784002	HG3_PB_assemblyticsfalcon_8374	TTTTTTTTTTTTTTTTTTTTTTTTTTTAATATAGACTGAGAATTTATTGCTAGCAAACCTGCATTGTAAGAAACACTCGAGAAAGTTTTTCAGGATGAAAGGAGATGATATTAGATGTTAACAAGAAAAAAAGAAAAATATCAGGAATTATAAACGTATTAGTCAATATAAAATATGATATGTGTATGCATATATTCTTATATGTGTGTACATATACATATATATTCCTTTATTATTATTTTTTGAGATGGAGTCTGACTCTTGTCACCAGGGCTGGAGTGCAATCCTGTGATCTCAGCTCACTGCAACCTCCACCCCCTAGGTTCAAACGATTCTCCTGCCTCAGCCTCCTGAATAGCTGGGATTACAGGTGTGCACCACCACACTCGGCTAATTTTT…	AATTATGAATTGAAAGATTTTT	Deletion	1063	Het_Var	9	0	9	0	1	0	27
7	107829249	HG2_PB_HySA_15530	T	TTTAAATTTTAGTGGAATAGGGAGGAGCCAAGATGGCCGAATAGGAACAGCTCCGGTCTACAGCTCCCAGCGTGAGCGACGCAGAAGACGGGTGATTTCTGCATTTCCATCTGAGGTACCGGGTTCATCTCACTAGGGAGTGCCAGACAGTGGGCGCAGGCCAGTGTGTGTGCGCACCGTGCGCGAGCCGAAGCAGGGCGAGGCATTGCCTCACCTGGGAAGCGCAAGGGGTCAGGGAGTTCCCTTTCCAAGTCAAAGAAAGGGGTGACGGACGCACCTGGAAAATCGGGTCACTCCCACCCGAATATTGCGCTTTTCAGACCGGCTTAAGAAACGGCGCCACCACGAGACTATATCCCACACCTGGCTCAGAGGGTCCTACGCCCACGGAATCTCGCT…	Insertion	6078	Hom_Var	4	4	1	0	0	1	31
9	79154484	HG2_Ill_GATKHCSBGrefine_7025	A	AATATATACACATATATACGTATATATACACATATATATGTGTATATATACGTATATATGTGTATATATACGTATATATAAATATATATACGTATATATAAACATATATACGT	Insertion	112	Hom_Var	11	11	1	0	0	0	25
1	169324184	HG3_Ill_FB_830	TATTATATATGTTTATATATAATATA	T	Deletion	25	Hom_Ref	9	0	1	9	1	0	26
6	93390217	HG4_PB_HySA_10488	C	CAAAAAAAAAAAGAAAGGGCCGGGCGCGGTGGCTCACGCCTGTAATCCCAGCACTTTGGGAGGCCGAGGCGGGCGGATCACGAGGTCAGGAGATCGAGACCATCCTGGCTAACACGGTGAAACCCCGTCTCTACTAAAAATACAAAAAATTAGCCGGCGAGGTGGTGGACGCCTGTAGTCCCAGCTACTTGGGAGGCTGAGGCAGGAGAATGGCGTGAACCCCAGGGGGCGGAGCCTGCAGGTGAGCCGAGATCGCGCCACTGCACTCCAGCCTGGGCGACAGCGAGACTCCGTCTCAAAAAAAAAAAAAAAAAAAAAAAAAA	Insertion	322	Het_Var	14	0	14	0	0	0	23
11	114713679	HG2_PB_SVrefine2PBcRplusDovetail_2042	T	TTTCTTAAAGAAAAGAATTTTCAACCCAGAATTTCATATCCAGCCAAACTAAGCTTCATAAGTGAAGGAGAAATAAAATACTTTACAGACAAGCAAATGCTGAGAGATTTTGTCACCACCAGGCCTGCCCTAAAAGAGCTCCTGAAGGAAGCGCTAAACATGGAAAGGAACAACCGGTACCAGCCGCTGCAAAATCATGCCAAAATGTAAAGACCATCGAGACTAGGAAGAAACTGCATCAACTAAGGAGCAAAATCACCAGCTAACATCATAATGACAGGACCAAATTCACACATAACAATATTAACTTTAAATGTAAATGGACTAAATGCTCCAATTAAAAGACACAGACTGGCAAGTTGGATAAAGAGTCCTACACCCACGGAGTCTCACTGATTG…	Insertion	1726	Hom_Var	8	8	0	0	0	1	28
8	26073980	HG2_PB_PB10Xdip_29878	T	ATATATATATATATATGCGTATATATGTATATATATGTATATATATACATATATACGCGTATATACGTATATATATACATATATAC	Insertion	85	Hom_Var	5	5	1	0	2	0	29
1	115893687	HG2_CG_vcfBeta_433	G	GACCCATTTTCATGTCAACTCA	Insertion	21	Hom_Ref	10	0	0	10	1	0	26
6	91125852	HG3_Ill_MetaSV_4587	T	TCTAAAATATTATTATTATTATTATTATTATTATTATTTATTTTATTTTTTATTTTTTTTTTGAGACGGAGTCTCGCTCTGTCGCCCAGGCCGGACTGCGGACTGCAGTGGCGCAATCTCGGCTCACTGCGAGCTCCGCTTCCCGGGTTCACGCCATTCTCCTGCCTCAGCCTCCCGAGTAGCTGGGACTACAGGCGCCCGCCACCGCGCCCGGCTAATTTTTTGTATTTTTAGTAGAGACGGGGTTTCACCTTGTTAGCCAGGATGGTCTCGATCTCCTGACCTCATGATCCACCCGCCTCGGCCTCCCAAAGTGCTGGGATTACAGGCGTGAGCCACCGCGCCCGGC	Insertion	348	Hom_Ref	9	0	1	9	1	0	26
20	42271943	HG3_10X_allpass_3492	TGGTGAAACTCCATCTCTACTAAAAATATAAAAATTAACCAGGTGTGGTGGTGCACGCCTGTAATCCCAGCTACTAGGGAGGCCGAGGCAGGGGAATCTCTTGAACCCAGGAGGCGGAGGTTGCAGTGAGCCAAGATGGCACCACTGTACTCCAGCCTGGGTAAGAGAGTGAGACTCTGTCTCAAAAAAAAAACAAAAAAATAGAGCTGGGTAAGAGGGATCAAGTGTGCTGAGTGTGGCCATGATGACTGGTGAGTATTAAATAGGGAGATCAGGGTGGGTTTCATTGCAAAGTTGTATTGGAGCAAAGATTTGAAGGTGTTGAGAGACTTAGCCATGCAGATATCTGGGGGAGGAGTGTCCCAGGCAGAGGGGAGATGTGTGCAAAGTTCCTAAGGC…	T	Deletion	2629	Hom_Var	9	9	0	1	0	1	26
5	12811033	HG4_PB_pbsv_5646	CTAAAGTGTCCTAGAAGAAGCATTTAAAAAATTTATCTACTGAATATATGAATATTTAAAATATAATAGAATTATTCCTATATAATCTTCAGTTTTATTAGTCATCTGGCACATAGTGTTAATAATATATACTTTCTCTTTATATAGAATTTACTTATTGAATTTGAATATTATATAACATCTTAGAAATATCCCTAATAAAGCTTACAGTAGAATTTCTCAGGCTCCTTCTGCAGGCATTGTGCCATATATATGTTGATAAGTCCCAAAATGTGATATCTACTCCAGAACTGTATTCAGTTTATACTTTAACCAACAGATAGCTTTTATAAGTAATATTATATTAGTGTATGTCAGCATCATCCTGAAATCTACTCCTAAAAAGTTAAAATATAAAAA…	C	Deletion	9505	Hom_Ref	11	0	0	11	0	0	26
8	21624306	HG2_PB_SVrefine2PBcRplusDovetail_10887	C	CACAGCCACTCCCACACACACACACTGACACGCAAACACACACCACACCACACACACACAACACCCCATACATTACCCCATACACACCTACACACACTACACACCACACACACTATATACACTACCCCATACACATGTACACACACACCACACACACACCATACACTACCCCATACACACGTACACACATCACACACCACACCCCATACACTACCCCATACACACCTACACACACACCACACACACACCCCATACACACCTACACACACACCACACACAACACACACACTATATACACTACCCCATACACATGTACACACACCCCACACACACCATATACTACCCCATACACATGTACACACACACCTACACACACCACACACTATATACACTACCCCA…	Insertion	2276	Hom_Var	5	5	0	0	0	2	30
11	25772979	HG2_Ill_SVrefine2DISCOVARplusDovetail_1985	CTGTGTTCCTGGATTTTGAAGTGTTGCCTTCACATGTGCTTCTATTCCTCCTATATATGTAGCATGGATCTAATAAGTATTTCTGTCTCTCTCTCTCTTGGGATAGTAATGTCCTTTTCCCCCTCCCCGAGCTGCAA	C	Deletion	136	Hom_Var	9	9	0	0	0	0	28
7	8838205	HG2_PB_pbsv_7897	A	AAATGTTTATGTATTCTTTATGTTTAATGAAATGTTTATGAATGTTTATGAAATTTATGTTTATG	Insertion	64	Het_Var	10	0	10	0	0	1	26
1	77476395	HG3_PB_SVrefine2Falcon1Dovetail_374	G	GTGGCTCCAGGACACCCCAGCACTCTGGACTAAACACACTGCACCACTCCTCTCCTTAAAGATCTTAAGGATTGTGCTCTAATTAGTTTGGAAATGGAATTTCTTAGACTATTTCTAAAAGCAGCTGCAGCCTGGGGACAAATTGACTAAATTCACCAGTTCTCCTGAAAATGATATTTGAAAGGAAAGTTGAGCTGCTTCTATCTTCCCAGAGAAATCTACATGTCATTCAGATGTTGGAGACCCTCAAGAGGCAGAAATGTCTTCATCCCCTGCCGTTGGGTACTGACTAAAACCGTTGATCCTTTTCCTTGAAGTCTGAGGTTCTGC	Insertion	329	Het_Var	5	0	5	1	0	0	31
4	46654149	HG3_Ill_SVrefine2DISCOVARDovetail_3413	C	CAAAAAAAAAAAAAAAAAAAAAAAAAAAAAAAAAAAAAAAAAAAAAAAAAAAAAAAAAAAAAAAAAAAAAAAAA	Insertion	73	Hom_Ref	10	0	1	10	0	0	26
14	39004514	HG3_Ill_MetaSV_1559	TGCAAATGACCCAAAATAAGAATAATAGGGTCAAACAAGCAGAATCTCATCATTCTCACAAGTGACTGTAAAGAAAAAACAATTCATATGAGAGCTCTGGATTCTAAAACCTGATAAATTTTCCCAGATTTAAATAGACTCATTTTCAAGAGGGGTATGTAAAATTATTTAATGATCAGTTGGCTCAACACAAGGAACTATTTGGCAGGAGTACTTTATCAGTTTTAACAAGTATGACTTGCTCTACTAGTGTCTTACAAGATGCATACTTCATTATCTTATGGGTCCTGGCCATTGGCACATAGACTCTAATGAATCATAGTTTAGATTTCAAGGATGCTTTTTCAAGGATGCAACACTGAGGTGGGGCTCCCAACAGGCATTACCCCAGCAAATGAG…	T	Deletion	513	Het_Var	12	0	12	0	0	0	25
8	98709357	HG2_PB_assemblyticsfalcon_26785	A	ATAAAAGGTATATATGTTATATATCTGAAAACTT	Insertion	33	Het_Var	6	0	6	1	2	0	28
2	47119859	HG4_Ill_manta_443	G	GCCGTCAATGGCCATGCCCCATCCTGTCCTCTTGGGCTGTACCCTCAGCTGGGGGCAGGGGACCCTCAGCCTGC	Insertion	73	Hom_Var	7	7	2	0	0	0	28
6	22534187	HG2_Ill_250bpfermikitraw_9327	G	GTATATGTATATTTATACATGTATAA	Insertion	25	Het_Var	12	0	12	0	0	0	25
1	112835082	HG3_PB_SVrefine2Falcon1Dovetail_453	CAAAATAAAAGAGGACACAAACAACTCTCCCTCTCCCTCTCCCTCTCCCTCTCCCTCTCCCTCTCCCTCTCCCTCTCCCTCTCCCTCTCCCTCTCCCTCTCCCTCTCCCTCTCCCTCTCTCCCTCTCCCTCTCTCTCCACGGTCTCCTTCCACGGTCTCCCTCTGATGCCGAGCCGAAGCTGGACTGTACTGCTGCGATCTCGGCTCACTGCAACCTCCATGCCTGATTCTCCCGCCTCAGCCTGCCGAGTGCCTGCGATTGCAGGCGCGCGACGCCACGCCTGACTGGTTTTCGTTTTTTTTTGGTGGAGACGGGGTTTTGCTGTGTTGGCCGGGCTGGTCTCCAGCTCCTAACCGCGAGTGATCCGCCAGCCTCGGCCTCCCGAGGTGCCGGGATGG…	C	Deletion	2578	Hom_Var	11	11	0	0	0	0	26
1	82963291	HG2_Ill_SVrefine2DISCOVARplusDovetail_477	TGCTGCATACTTTTTTTTTTTTTTTTTTTTTTTTTTTTTTTTTGAGACGGAGTCTCGCTCTGTCGCCCAGGCTGGAGTGCAGTGGCGGGATCTCGGCTCACTGCAAGCTCCGCCTCCCGGGTTCACGCCATTCTCCTGCCTCAGCCTCCCAAGTAGCTGGGACTACAGGCGCCCGCCACTACGCCCGGCTAATTTTTTTGTATTTTTAGTAGAGACGGGGTTTCACCGTTTTAGCCGGGATGGCCTCGATCTCCTGACCTCGTGATCCGCCCGCCTCGGCCTCCCAAAGTGCTGGGATTACAGGCGTGAGCCACCGCGCCCGGCC	T	Deletion	324	Het_Var	10	0	10	0	0	0	27
9	100504316	HG3_Ill_SVrefine2DISCOVARDovetail_7777	A	AAAGAAGAGGAAGAGGAAGAAGGAGAAGAAGGAGAAGGAGAAGAAGATGAGGAGGAGGAGGAGGGAAGAAGGAAGAAGAGGAAGAGG	Insertion	86	Het_Var	6	0	6	3	0	0	28
5	174819768	HG2_10X_allpass_1068	ACAGCACCCATCACCCCCCACCCCACCTCCATCACAGCACCCATCACCCCCCACCCCACCTCCATCACAGCACCCATCACCCCCCACCCCACCTCCATCACAGCACCCATCACCCCCCACCCCACCTCCATCACAGCACCCATCACCCCCCACCCCACCTCCATCACAGCACCCATCACCCCCCACCCCACCTCCATCACAGCACCCATCACCCCCCACCCCACCTCCATCACAGCACCCATCACCCCCCACCCCACCTCCATCACAGCACCCATCACCCCCCACCCCACCTCCATCACAGCACCCATCACCCCCCACCCCACCTCCATCACAGCACCCATCACCCCCCACCCCACCTCCATCACAGCACCCATCACC	A	Deletion	377	Het_Var	5	1	5	0	0	0	31
9	13424327	HG3_PB_assemblyticsfalcon_27402	A	CCAATAAAGGCAACACTTCCTGCCCTTCATCTAGGGTTTCTTTTTTTTAATGCATGGGGAAAAAATGAAATGTTCTCCAGGTTGCCACTACAACTTCTTTCTTGTGCTGCTCACTTCCAGTGACGTTTATTATGGCATTAAAAATATTTCCCAGGCATTATTGCCACTTCATCCAGTGACAGAATTTAAAGGAGGTGTATGGTGGAGTAAATATGCAAATAGAGAACTGGAATATCTGAGTTCTAGGAACTCCCACCCCCACAAAGATGCACAGCCTCTCACAGTATACAAAGACTTGCACAGAAATCCAACAGGATTCTTTCACAAAGTAAATAATTCTCCAGTCCTATCACTGCATAAAATCCCATGTTGGAGTGCACAGTTCAGAGTTACTGTCAT…	Insertion	1391	Het_Var	14	0	14	1	0	0	22
1	240941192	HG4_PB_pbsv_1347	A	ATACCATCACTTCATGTCTAATGACCTTCCCAAAGGGCCCATGACCGCTAATATACCATCACCTTCATTGATCTAATGACCTTCCAAAGGCCCTGGCTCCCTAAT	Insertion	104	Hom_Var	5	5	1	2	0	0	29
11	90004352	HG4_PB_SVrefine2Falcon1Dovetail_7667	GAGGGAGGGAGGGAGGGAGGAAGGGAGGAAGGGAGGAAGGGAGGAAGGGAGGAAGGGAGGAAGGGAGGAAGGGAGGAAGGGAGGAAGGGAGGAAGGGAGGAAGGG	AAGAAGA	Deletion	98	Hom_Var	6	6	1	1	0	1	28
3	53269957	HG3_Ill_Cortex_2385	G	GGGCCCCTGGGGAGGGTGGGCGAGGGGGTGAGGCTAGAGGAAGGGAGACCAGTTCAGGGACTCTGAGCCCA	Insertion	70	Hom_Var	8	8	1	0	0	0	28
13	99519873	HG2_PB_HySA_26180	T	TAGAAATAGTCATTAGCTGGGGGAGGAGCCAAGATGGCCGAATAGGAACAGCTCCGGTCTACAGCTCCCAGCGTGAGCGACGCAGAAGACGGGTGATTTCTGCATTTCCATCTGAGGTACCGGGTTCATCTCACTAGGGAGTGCCAGACAGTGGGCGCAGGCCAGTGTGTGTGCGCACCGTGCGCGAGCCGAAGCAGGGCGAGGCATTGCCTCACCTGGGAAGCGCAAGGGGTCAGGGAGTTCCCTTTCCGAGTCAAAGAAAGGGGTGATGGACGCACCTGGAAAATCGGGTCACTCCCACCCGAATATTGCGCTTTTCAGACCGGCTTAAGAAACGGCGCACCACGAGACTATATCCCACACCTGGCTCAGAGGGTCCTACGCCCACGGAATCTCGCT…	Insertion	6036	Het_Var	6	1	6	1	1	0	28
11	69400840	HG2_Ill_SpiralSDKrefine_2836	GCTCAATGTCGTTAGATGAGAAGTCTGACATGGAAGAGGCTTGGCCACATTCTCTGTTAAGAGAAGCAGGATTCCTGCCCCTAAGCTCCCCAGTAGCCTGCATTTGTTATTGCTGAACATCGGGCCCATGTCGCCGTGTTCAGCCTGCACGTTGACATCCGTTGCAACAACTCTTCCTCCAAGTATCACACACTCAGCACCCACTCCACTGGGATTCGCTGGGATGTGAACCATGACAATGAACCAATGACTGTACTTCGCCTAGGCTTTTCCAAATGGGGCCCAGATGGTGAGTTATGAAGGACATAGTGTGGCCCTCAGTTCTCCCCCCTGGCTGCTGTCACAATGGGCTCTTAAAACCGTGAATCTGGGACAGGAGCGGTGGCTCACGCCTGTAAT…	G	Deletion	562	Hom_Var	10	10	0	0	0	0	27
5	61574776	HG2_PB_pbsv_5845	AGGAATGCCAATAGCCTCCAAAATCTGAAAGAGACAAGTAAGGATTCTCTGAGACACACACAGAGAGAGAGAGAGATACTGATTGATTGATTGATTGATTGATTGATTGATTTTAAGGAACTGGCTCATGTAATTGTGGGAGCTGGCAAATCTTAAATCTGCAGGATAGGCCAGCAGGCTGGAGACCCAGGGAGAAGTCAGTGTTGCAGTCTTAAGTCCAAAGCAGTCTGGAGGCAGAATTTCTTCTACCTGGCTGGGTACAGTGGGTCACGCCTGTAATCCCAGCCCTTTGGGGGCACCGAGGCGGGCGGATCACCTGAGGTCAGGAGTTTGAGACCAGCCTGAGCAACATGGAGAAATCCCGTCTCTACTAAAAATACAAGAATTACCTGGGTGTGG…	A	Deletion	1642	Het_Var	16	0	16	0	0	0	21
4	66469801	HG2_PB_PB10Xdip_22501	T	TAAAATGTTACCTCATTTCTGTTTCAAATATTTGTTTTATGATAATCTTCCAATAC	Insertion	55	Hom_Var	8	8	1	0	0	0	28
5	88533722	HG2_Ill_SVrefine2DISCOVARplusDovetail_10450	C	CTTTTTTTTTTTTTTTTTTTTTTTTTTTTTTTTTTTTTTTTTTTTTTTTTTTTTT	Insertion	54	Hom_Ref	10	0	0	10	0	0	27
12	27434001	HG3_Ill_Krunchall_17422	TTTTTTTTTTTTTTTTTTTTTTTTTTTTTTTTTTTTGAGACGGAGTCTCGCTCTGTCGCCCAGGCTGGAGTGCAGTGGCGGGATCTCGGCTCACTGCAAGCTCCGCCTCCCGGGTTCACGCCATTCTCCTGCCTCAGCCTCCCAAGTAGCTGGGACTACAGGCGCGCGCCACTACGCCCGGCTAATTTTTTGTATTTTTAGTAGAGACGGGGTTTCACCGTTTTAGCCGGGATGGTCTCGATCTCCTGACCTCGTGATCCGCCCGCCTCGGCCTCCCAAAGTGCTGGGATTACAGGCGTGAGCCACCGCGCCCGGCCCGGCTTTAGCTTTG	T	Deletion	330	Het_Var	11	0	11	0	0	0	26
1	249069902	HG4_Ill_GATKHC_2290	A	ACCCCAACTCAAGTTAATCAGTCTTATGCAAAGAAGACATTGGCTCCTGCCAGTATCTGACG	Insertion	61	Het_Var	7	0	7	0	1	0	29
14	70212699	HG4_PB_HySA_21725	A	AGGCCGGGCGCGGTGGCTCACGCCTGTAATCCCAGCACTTTGGGAGGCCGAGGCGGGCCGGATCACCGAGGTCAGGAGATCGAGACCATCCCGGCTAAAAACGGTGAAACACCCGTCTCTACTAAAAATACAAAAAAATTAGCCGGGCGTAGTGGCGGGCGCCTGTAGTCCCAGCTACTTGGGAGGCTGAGGCAGGAGAATGGCGTGAACCCGGGAGGCGGAGCTTGCAGTGAGCCGAGGATTGCGCCACTGCACTCCAGCCTGGGCGACAGAGCGAGACTCCGTCTCAAAAAAAAAAAAAAAAAAAAAAAAAAAAAAAAGAAATTATAAAAG	Insertion	332	Hom_Ref	6	0	0	6	3	0	28
5	158592397	HG4_10X_allpass_1226	AAATAATATCCTGGCCGGGCGCGGTGGCTCACGCCTGTAATCCCAGCACTTTGGGAGGCCGAGGCGGGCGGATCACGAGGTCAGGAGATCGAGACCATCCCGGCTAAAACGGTGAAACCCCGTCTCTACTAAAAATACAAAAAAATTAGCCGGGCGTAGTGGCGGGCGCCTGTAGTCCCAGCTACTTGGGAGGCTGAGGCAGGAGAATGGCGTGAACCCGGGAGGCGGAGCTTGCAGTGAGCCGAGATCCCGCCACTGCACTCCAGCCTGGGCGACAGAGCGAGACTCCGTCTCAAAAAAAAAAAAAAAAAAAAAAAAAAAAAAAAAAAAAAAAAAAAAAAAAAAT	A	Deletion	345	Het_Var	10	0	10	0	0	2	25
10	128107835	HG2_CG_vcfBeta_6703	C	CAGAGACAGAGGCAGAGGCAGAGAT	Insertion	24	Hom_Ref	8	0	1	8	2	0	26
17	39420771	HG3_PB_SVrefine2Falcon1Dovetail_10342	GAGACAGAGACAGAGAAATGGCAATGATTGTGCCAGTAACCTGGATTAGGGCTAGAGCCACAGCTCATATTGCTTTGCCTGGACCTCAAGCAGTAATGTCACAGTAATTCCCAGTCCCACATTCTCATGCTGGTAAGCCCCTCAGTCCCAGACAAATCAGGGTGAATGGTCACCGCAGCACGTAGATTGCTTGATGCTTTGTGAATTCCAGTGAACCCCTCCTCTTTCTACGTGTTTGCTTTGGCTCTGCTCTGCCACATAGCACACATTGTGCTGAACACCCTCTTCCCAAGAGGCTTTTATAGAACTGGAAGAGACAGGTAAAGTAGGTTGTACATAGAGAGATGCCTATCAGTCTTGAATCAGACTTTGGTGGGTGAACAGTCTTGGTCCCAAGCA…	G	Deletion	10334	Het_Var	9	0	9	0	0	1	27
11	66711753	HG4_PB_pbsv_12406	GAAAAAACAACTTCAGGCCGGCCGCAATGGCTCACACCTGTAATCCCAGCACTTTGGGAGGCCAAGGCAGGCGGATCACTTGAGGTCAGGAGTTCGAGACCAGCCTGCCCAACATGGTGAAACCCCATCTCTACTAAGAGTACAAAAATTAGTTGGGCATGGTGGCACACACCTATAATCCCAGCTACTCAGGAGTCTGAGGCAGGAGAATCGCTTGAACCTGGGAGGCAGGGGTTGCAGTGAGCCGAGATTGCACCACTGCATCCATCCTGGGTGACACAGCAAGACTGTCTCAAAAAATAAATAAATAAAAATAATAAATAAATAAATTTCTATTGTTTATAAATTACCTAGAATAAGGTTATTTTGTTATAGCAGCCCAAAGGGATGAAGACAATG…	G	Deletion	1811	Hom_Var	9	9	0	0	0	1	27
15	91198676	HG2_PB_SVrefine2Falcon1plusDovetail_3945	C	CTCTACTAAAAATACAAAAATTAGCCAGTGTGGTGGTAGGTGCCTGTAATCCCAGCTACTCAGGAGGCTGAGGCAGGAGAATCACTAGAACCTGGTAGGTGGAGTTTGCAGTGAGCCGAGATCATACCACTGCACTCCAGCCTGGGCAGCAGAGCAAGACTCTGTCTCCAAAAAAAAAAAGACTTTGAAAGGACCCAAAAAGGTGAGGGAAAGGGGGAAAGGAAGGGACCAAAGCCGAGAGACAGCCCCAGAACAGGATGAGTGGGCATCACAGAGCTTCCGGCACCGAGGAAGACCAAGTGGGTCCAGGCTCAGGGAAGCCTGAGAGATGCCTTTGACCAATCCATGAATAATGTTATTACAGCCATTGATTATTCACATTACTATAAATAAGTGAGT…	Insertion	869	Hom_Var	6	6	1	0	0	0	30
7	144196662	HG3_Ill_scalpel_8573	G	GAGTAGCTGGGACTACAGGCGTCCGCC	Insertion	26	Hom_Var	12	12	0	0	0	0	25
4	6035893	HG3_Ill_Cortex_2585	T	TGAAAATTGCAGCTGTTAGAAAACATAAAGCATTTCCTCAACCATAATCAACTGTTCCCACCTCAGGGGCTTTGTACTTGCTGTTCTCTCTGCCAGGTGGCTGCCCGGCTCACCTCCTTGCACCATTTCAGCCTCTGCCTGTTTCTGACATCCTTAGTATTTATTCGAGTCTTGCTTGTTTCCCCTCCCCAGAATCTAAGAACATCCTCTCCACAGAAGCAGGACTTTGTCCACTGTTCCACTCCCAACAGCCAGAACTGTGCCTGGCATGGGGTGGGTGCTCTACACATAGTTGTTGAATGGACGCCAGAAGCAGCAGCATCTCATTTCCCCAGCACCTTGTGGCCACTGGGCTGGCTGGAAAGTCTCCCCTCTGCCTAGGAATCATACCTAGACCAC…	Insertion	1977	Hom_Ref	6	0	0	6	1	0	30
12	29573406	HG2_Ill_tnscope_1449	GAAAAAGCAGCTTTTTTTTTTTTTTTTTTTTTTTTTTTTTTTTTTTTTTTTTTTTTGAGACGGAGTCTCGCTCTGTCGCCCAGGCCGGACTGCGGACTGCAGTGGCGCAATCTCGGCTCACTGCAAGCTCCGCTTCCCGGGTTCACGCCATTCTCCTGCCTCAGCCTCCCGAGTAGCTGGGACTACAGGCGCCCGCCACCGCGCCCGGCTAATTTTTTGTATTTTTAGTAGAGACGGGTTTCACCTTGTTAGCCAGGATGGTCTCGATCTCCTGACCTCATGATCCACCCGCCTCGGCCTCCCAAAGTGCTGGGATTACAGGCGTGAGCCACCGCGCCCGGCC	G	Deletion	342	Het_Var	14	0	14	0	0	0	23
17	136726	HG3_Ill_MetaSV_2000	GCACCCTCTCTCTCCACCGTCAGACCTCGCACCCTCTCTCCACCGTCAGACCTCACACCCTCTCTCCACCGTCAGACCTCACACCCTCTCTCCACCGTCAGACCTCACTCCCTCTCTCTCCACCGTCAGACCTCACTCCCTCTCTCCACCGTCAGACCTCGCACCCTCTCTCCACCGTCAGACCTCACACCCTCTCTCCACCGTCAGACCTCACACCCTCTCTCCACCGTCAGACCTCGCACCCTCTCTCTCCACCGTCAGACCTCGCACCCTCTCTCTCCACCGTCAGACCTCGCACCCTCTCTCTCCACCGACAGACCTCGCACCCTCTCTCTCCACCGTCAGACCTCACACCCTCTCTCCACCGTCAGACCTCACACCCTCTCTCCACCGTCAGAC…	G	Deletion	1655	Hom_Var	11	11	0	0	0	1	25
17	2451426	HG3_PB_SVrefine2Falcon1Dovetail_10240	G	GTTTATTTATTTATTTTTGAGACAGAGTCTTGCTCCGTTGCTCAGGCTGGAGTGCAGTGGCGCAGTCTCAGCTCACTGCAACCTCCACGTCCCAGGTTCAAGCGATTCTTGTGTCTCACCCTCTTGAGTAGCTGAGATTACAGGCATGTGCCACCACGCCCAGCTAATT	Insertion	168	Hom_Var	5	5	1	0	0	0	31
20	48403313	HG3_Ill_GATKHC_29197	AATAAAATAAAATAAAATAAAATAAAAT	A	Deletion	27	Hom_Var	9	9	1	0	0	0	27
5	135115146	HG4_PB_SVrefine2Falcon1Dovetail_3740	GATATTTTTCCTAATATCCAAGGGGAGAGAGGATGATATTACTCCCAATATTGCAGGGGGTGTACATGCCCCCCTGTGATATTGTTTCTAACATTCAGGCGGGGAGAGGATGATATGACTCCAAGTATCTAAGGGATGTACACTCCCTACATAATATTGTTTTTAATATCCAGAAGTGGAGAGGATGATATTACTCCCAATATCGAAGGGGATGTACAACCACCCGGTAATATTGTTTTTAATATTCAGGGCTGGAAAGAATAATATTAATCCCAATATCTCAGGGGTTCTACACCCCCTTTGTAATACTGGTCTTAATATCCAACTGGGGAGAGGATAATATTGATCTCAATATCGCAAGGGGTGTACACCTTCCCTGTGATATTGTTCCTAATATCC…	G	Deletion	5538	Het_Var	5	1	5	0	1	0	30
10	77093484	HG2_PB_SVrefine2Falcon2Bionano_5484	TGG	CAGAGGGGCTCCTCACTTCCCAGTAGGGGCGGCCGGGCAGAGGCGCCCCTCACCTCCCAGACGGGGCGGCTGGCCGGGTGGAGGGCTGACTCCCCCACCTCCCTCCCGGACGGGCGGCTGGCCAGGCGGGGGCTGACCCCCCCACCTCCCTCCCGGACGGGGTGGCTGGCCGGGCTGAGGGCTCCTCACTTCCCAGTAGGGGCGGCCGGGCAGAGGCGCCCCTCACCTCCCGGACGGGGCAGCTGGCCGGGCGGGGGGCTGACCCCCCCACCTTCCTCCCGGACGGCACGGCTGGCCAGGCGGGGGGCTGACCCCCCCACCTCCCTCCGGGACGGCACGGCTGGCCAGGCGGGGGGCTGACCCCCCCACCTCCCTCCCGGACGGGGCGGCTGGCCGGGT…	Insertion	495	Hom_Var	5	5	1	0	0	0	31
4	15792609	HG2_PB_SVrefine2PB10Xhap12_3158	CCCCGTCTGGGAAGTGAGGAGCGTCTCCGCCCGGCAGCCACCCCGTCCGGGAGGGAGGTGGGGGGGGGTCAGCCCCCCGCCCGGCCAGCTGCCCCGTCCGGGAGGTGAGGGGCTCCTCTGCCCGGCCGCCCCTACTGGGAAGTGAGGAGCCCCTCTGCCCGGCCAGCCGCCCCGTCCGGGAGGGAGGTGGGGGGGTCAGCCCCCCGCCCGGCCAGCCGCCCAGTCCGGGAGGTGAGGGGCGCCTCTGCCCGGCCGCCCGTACTGGGAAGTGAGGAGCCCCTCTGCCCGGCCAGCCACCCCGTCCGGGAGGGGGGAGGGGGGGTCAGCCCCCTGCCCGGCCAGCCGCCCCGTCCGGGAGGGAGGTGGTGGGGGTCAGCCCCCCGCCCGGCCGGCCGCCCC…	C	Deletion	431	Het_Var	7	1	7	0	0	1	28
7	15237867	HG2_Ill_Krunchall_11173	AGAGAGAGAGAGAGACAGAGACAGAGAGAGAGT	A	Deletion	32	Het_Var	11	0	11	1	0	0	25
15	86355624	HG2_PB_pbsv_15598	T	TCGTGTTATATATACACATACGTGTATATGCGGCTTATATATACACATGCGTTATATATACACATACGTGTATATGCGTGTATTATATACACATCGTCTGTATATGGTGTATATATAAACACATACTGTATATGCGTGTATATATTACACATACGTGTATATGCGTGTATATATAACACATACGTGTATATGCGTGTATATATAACACATACGTGTATATGCGTATGCTATATTACAACATACGTGTATATGGTATAATACACATAGTGTATATGCGTGTATATATACACATACGTGTATATGCGTGTATATATACACATACGGTGTATATGCGTGTATATATACACATTACGTGTATATGCG	Insertion	362	Het_Var	10	0	10	0	0	0	27
1	116979594	HG3_PB_HySA_1178	A	AATATATATATATTAGAAATATATTAATAGGAAATATATATATATTAGAAATATATATATAGGAAATATAATATATATTAGAAATATATATATAGGAAATATATATATATTAGAAATATATATATAGGAAATATATATATATATTAGAAATATATATATAGGAAATATATATATATTAGAATATATATATATAGGAAATATATATATATTAGAAATATATATATAGGAATATATATATATTAGAAATATATATATAGGAAATATATATATATTAGAAATATATACATAGGAAATATATATATATTAGAAATATATACATAGGAAATATATATATATTAGAAAATATATACATAGGAAATATATATATATTAGAAATATATACATAGGAAATATATATAT…	Insertion	2137	Hom_Var	6	6	1	0	1	0	29
17	12353133	HG4_PB_pbsv_16537	TTAACATTTCTTCTTTTTTTTTTTTTTTTTTTTTTTCACTGTGTTAACCAGGATGGTCTTGATCTCCTGATCTTTTTTTTTTTTTTAATTTTTATTTTTTATTATACTTTAAGTTTTAGGGTACATGTGCACATTGTGCAGGTTAGTTACATATGTATACATGTGCCATGCTGGTGCACTGCACACACTAACTCGTCATCTAGCATTAGGTATATCTCCCAATGCTATCCCTCCCCCCTCCCCCCACCCCACCACAGTCCCCAGAGTGTGATATTCCCCTTCCTGTGTCCATGTGATCTCATTGTTCAATTCCCACCTATGAGTGAGAATATGCGGTGTTTGGTTTTTTGTTCTTGCGATAGTTTACTGAGAATGATGGTTTCCAATTTCATCCATGTC…	T	Deletion	6121	Het_Var	11	0	11	0	0	1	25
22	33780445	HG2_10X_allpass_2933	AAATTCTTCCAATGAGGCTCCACAGTATGGGGCACCTGTTTTGGAGACGAATACACCTGGGTTCAAGCCTAGGACCTGCCAGTTACTCGATAGGAGACATGAAACCATCTCTCTGAGACCTCCTTGTTGTATGGAGACTGGTCATACAGGCCTCAAAGGACTGTTGGAAGGAGTAAGTGATGAGGGCAGGGAGAGCCTAGCATTGTATGGAGATGGACAGTGGTGGTGGCCGCACAACAATGTGAATGGACTTCATGCCGCTCAACTGTACGTTTAAACATGGTTAACACGGTAAATTTATGTTATGTATATCTCACCACAATAATGAAAAAAAAGATTCTAGCTCTGCACTGGATACAGAGCACATTCCTTATAGACATTAGGTTCTCTCCTGTGTTT…	A	Deletion	2887	Het_Var	11	0	11	0	0	1	25
4	78199221	HG3_Ill_150bpfermikitraw_6067	GCCCTAAGTATATTACGTGTATGGCTTCCTCTTCCAGGTCACATTGCTAAAGA	G	Deletion	52	Hom_Ref	9	1	0	9	0	0	27
13	108930907	HG2_PB_SVrefine2Falcon2Bionano_7192	T	TTTCTTCCTACCCCCTCCTCTCCTCCTCCTCTTCCTCCTCCTCTGCTCCTGTCCTCCTCTTCTTCCTCCTCCCCTTTTCCTCTTCCTCCTCCTCCCCTCCTCTCCTCCTCCTCTGCTCTGCTCCTCTTCCTCCTCCTCCTCTTCTCCTCCCCTCCTTCCTCCCTCCCTTCTCTTCTTCCTCCTCCTCCCTCTCCCTCCTCCTTCTCCTCCCTCCTCCCCCTCTCTCCTCCTCCTCCTCTTCCTCCTCCTCCTGCCTCCTCCTCTCCTCCTCCCTCCTCCTCCCCTTCTCTTCCTCCTCCTCCCTCTCTTCTCCTCCTCCCTTCCTCCTCCTCCCTTCTCTTTCTCCTCCTCCTCCCTCCTTCCTCCTCCTCTTCCTCCTCCTCCCCTTCTCTTCCTCCT…	Insertion	697	Hom_Var	5	5	1	0	0	0	31
17	203384	HG3_PB_pbsv_16065	AACAAGGCCGGTTATTATAACCCAACAAACTGGGTTCCAAGGAGCCAGGGGTGTGGAGCCCCTCTTCAGGACCGTGCAAGCAGAAGCAGGGGGCTGGG	A	Deletion	97	Hom_Var	8	8	1	0	1	1	26
9	140843592	HG3_PB_pbsv_10552	T	TTTCTGTGTCTGATGTGTGTGGTGTGTGGCACGTTCTGGCAATAGTGTGGTGTGTGTTGGAGTGTGTGGGTGTGTGGGTGTGTGTGGTGTGGTGCATGTGTGGTATCTTGGTGTGTGCCGCTTGTGTGTCTTTGTGTGTGGTGTACATATGGTGTGGCATGTAAGTGTGTGTGTGTTATTTTGGTGTTTGTTGGTGTGTGCGCTTGTGTGTTCCAGTGTGTGTGTAATGGTGTATGTGTGGTCTGGTATGTGTGGTGTGAGTGAGTGTGTGGTGTAGTATGCATGTGGTTGGTGTGTGTGGTGTGTGGTGCGTGTGTCTGGTGTTGTGCACTATGTGTGTCCTGTGTGTGTGGTGTATGTGTGTCTGTTGTG	Insertion	371	Hom_Var	10	10	1	0	0	0	26
5	173236709	HG2_Ill_SVrefine2DISCOVARplusDovetail_10810	C	CTTTCTTTCTTCTTTCTTTTTTTTTTTTTTTTTTTTTTTTTTTTTTT	Insertion	46	Hom_Ref	9	0	0	9	1	0	27
2	78117890	HG2_Ill_breakscan11_261	AAAAGCCTGATAAACCAAACTAAGCTAACAAATCAAAGTTACTTCACTAGTGCAAAGGAATTACGGGTGAAAATGAGACCCATAGAAAACATGATATAAATGCACTCTTTGTCTTCCTATGTTTGGCTTATTTCACTTAGTAAAATGTTCTCTAATTCCATCCATGTTTTTGCAAAGAACAGAATTTTCTTTTTTTTTAAGGCATAATAGTATTCCATTGTGTATATGTATCACACTTTACCCATTCATCCATCGATAGACATTTTGGTTGATTCTGTATCTTGGCTATTGTGAGTAGTGCTGCCGTGAACATGGAAGTGCCCATACCTCTCTGACATGCTGATTTTAAATCTATTGGGTATATACTCAGAAGTGGAGTTTCTGGATCATACAGTAATT…	A	Deletion	467	Het_Var	12	0	12	0	0	0	25
8	131062543	HG3_PB_pbsv_9533	T	TCACATGGGCAGAGGGGAACACATGGGGCAGAGTGGAATACAGGGGGCAGAGGAGAACAACATTGGGGCAGAGAGAACACTCATGGGGGGCAGAGGGAACACATGGGGCAGAGGGGAATACATGGGGGGCAGAGGAGACACATGGGGGCAGAGGGGAACCACATGGGGCAGAGGAACACGATGGGGCAGGAAGGACACATGAGAGGCGAGGACACATGGGGGCAGAGGAGAACACATGGGGGGTCAGAGGAGACACCATGGGGCAGAGGGGAATACATGGGGCAGAGGGGAACACATGGGGAGAGAGACACATGGGGGGCAGAGGAGAACACATGGGGGCAAGGAAACACATGGGGCAGAGGGGAATACATGGGGGCAGAGGAGAACACATGGGAGCAG…	Insertion	647	Another_Var	4	0	0	2	4	0	31
4	55036103	HG4_Ill_SVrefine2DISCOVARDovetail_3418	TGTCTTGGCCTCACCCT	CGCCTCACCCTCCCAAAGTGCTGGGGTTACAGGCATGAACCACCGCACCAGGCCTATTATCCCATTTTACAGGTGTCTTGTCCCAGTCAACACTGCTAGAATGAGGAAGAGCTTTTAACTGGGCAGTCAGACTCCAGAGTCTGATTAGAGTTTGCCTTTAATCGTGATCTTTTGCTGCCATGGCATCCTGCATTAAATAAAAGTACACATAAGTCTGTTAGGGAGAAATGGTGGGGATTGCTATGACTTTGCCTTTGAAAATATTTATTCCTGAATCTTACTAAATTTATGGCAGACCTTGAGTTTCTCAGCAATCACCAGGCATAATACAAAAATCTTGCAATTCAAAAAATCTAACCTACAACTGATTTTCAAATGTGGTGAAATGTTTATGAACAC…	Insertion	1430	Hom_Var	8	8	0	0	1	0	28
1	114039827	HG2_Ill_tnscope_80	TAAGATCACACCACTGGAATAGGAACAGCTCCGGTCTACAGCTCCCAGCGTGAGCGACGCAGAAGACGGGTGATTTCTGCATTTCCATCTGAGGTACCGGGTTCATCTCACTAGGGAGTGCCAGACAGTGGGCGCAGGCCAGTGTGTGTGCGCACCGTGCGCGAGCCGAAGCAGGGCGAGGCATTGCCTCACCTGGGAAGCGCAAGGGGTCAGGGAGTTCCCTTTCCGAGTCAAAGAAAGGGGTGATGGACGCACCTGGAAAATCGGGTCACTCCCACCCGAATATTGCGCTTTTCAGACCGGCTTAAGAAACGGCGCACCACGAGACTATATCCCACACCTGGCTCAGAGGGTCCTACGCCCACGGAATCTCGCTGATTGCTAGCACAGCAGTCTGAG…	T	Deletion	6051	Het_Var	12	0	12	0	0	1	24
9	90246870	HG2_10X_SVrefine210Xhap12_7394	CGAAGGAGGATGAGTATATATGTAGAAATAAAGGAAGATGAGTATATATGTAGAGATGAAGGAGGATGAGTATATATGTAGGGATGAAGGAGGATGAGTATATATGTAAGGATGAAAGTTAATTAGTATATATGTAGAAATATATATATATATATGTATGTGTGTGTGTATATATATATAAAATACCAGATGGGTATGTATGTATGTAGAGATGAAGGAGTATGAGTATATATGTAGAATGAAGGAGGATGAGTATATATGTAGGGATAAAGGAGGATCGGTATATATAGGAGTGAAGGGTGATCAGTATATATGTAGGAATGAAGGAGGATGAGTACACATGTAGAAATGAAGGAAGATGAGTATACATGTAGGGACAAGGAGGATGAGTACATATGT…	C	Deletion	1080	Hom_Ref	9	0	0	9	2	0	26
1	75192889	HG3_PB_SVrefine2PBcRDovetail_354	A	ACCGTATTAGTTCATTTCTTTTTTTTTTTTTTTTTTTTATTATACTCTAAGTTTTAGGGTACATGTGCACATTGTGCAGGTTAGTTACATATGTATACATGTGCCATGCTGGTGCGCTGCACCCACTAATGTGTCATCTAGCATTAGGTATATCTCCCAATGCTATCCCTCCCCCCTCCCCCGACCCCACCACAGTCCCCAGAGTGTGATATTCCCCTTCCTGTGTCCATGTGATCTCATTGTTCAATTCCCACCTATGAGTGAGAATATGCGGTGTTTGGTTTTTGTTCTTGCGATAGTTTACTGAGAATGATGGTTTCCAATTTCATCCATGTCCCTACAAAGGATATGAACTCATCATTTTTTATGGCTGCATAGTATTCCATGGTGTATATGTGC…	Insertion	3705	Het_Var	14	0	14	1	0	0	22
4	38626954	HG4_Ill_svaba_5734	TATATATATATATATATATATATAG	T	Deletion	24	Hom_Ref	14	0	0	14	0	0	23
6	162278010	HG3_Ill_250bpfermikitraw_10235	A	ACAGTGGCTCATGCCTGTAATCC	Insertion	22	Hom_Var	11	11	1	0	0	0	25
22	27168076	HG2_PB_assemblyticsfalcon_16667	TTTTTTTTATTTTATTTTATTTTATTTTATTTTATTTATTTATTTATTTTTTTTTATTGATAATTCTTGGGTGTTTCTCACAGAGGGGGATTTGGCAGGGTCATGGGACAATAGTGGAGGGAAGGTCAGCAGATAAACAAGTGAACAAAGGTCTCTGGTTTTCCTAGGCAGAGGACCCTGCGGCCTTCCGCAGTGTTTGTGTCCCTGATTACTTGAGATTAGGGATTGGTGATGACTCTTAACGAGCATGCTGCCTTCAAGCATCTGTTTAACAAAGCACATCTTGCACCGCCCTTAATCCATTTAACCCTGAGTGGACACAGCACATGTTTCAGAGAGCACAGGGTTGGGGGTAAGGTCACAGATCAATAGGATCCCAAGGCAGAAGAATCTTTCTTA…	CTTAACCTC	Deletion	1708	Hom_Var	11	11	0	0	0	0	26
6	13503035	HG2_PB_PB10Xdip_24678	C	AAATGTAAAAATGAGAGTCGAGGAGGAGGAGCCAAGATGGCCGAATAGGAACAGCTCCGGTCTACAGCTCCCAGCGTGAGCGACGCAGAAGACGGGTGATTTCTGCATTTCCATCTGAGGTACCGGGTTCATCTCACTAGGGAGTGCCAGACAGTGGGCGCAGGCCAGTGTGTGTGCGCACCGTGCGCGAGCCGAAGCAGGGCGAGGCATTGCCTCACCTGGGAAGCGCAAGGGGTCAGGGAGTTCCCTTTCCGAGTCAAAGAAAGGGGTGACGGACGCACCTGGAAAATCGGGTCACTCCCACCCGAATATTGCGCTTTTCAGACCGGCTTAAGAAACGGCGCACCACGAGACTATATCCCACACCTGGCTCAGAGGGTCCTACGCCCACGGAATCTC…	Insertion	6054	Het_Var	9	1	9	0	0	0	27
4	146438812	HG2_PB_assemblyticsPBcR_19525	CATTTTTTTAGTGCTGAATTTTCAGTTTATCTATACCTTTTGACCATCTTCTTCCCTTCTTTGGTCATTTTATGGCTATTACACCTCTGATACAAGGTGAAAAGTTAAAACCAATACTGAGATGAATTTGTTACTCTTAATAACATATGTGCTAATAAAATAATGGGGAAGAGGTGGAAAACTGGCTTACATAGGCATTTTGAGACTCCACAAATGCCATTTCAGCCTCTCCTTTACCCAGGAATCTTGTGAGTCATGGATAGAATAGAACAGTTCTGGAAAACATGGAGGCTGAGGCTAAGATCTATTTAATTTGAACATATCAAGATTTTATGTATATTTTTCACATTATGAAGTGACTGATGTGGGAATTGGAACAAAGGACTTTTTCCAGAGACC…	TTTGGCC	Deletion	1632	Hom_Var	7	7	0	0	1	0	29
4	10632678	HG2_PB_SVrefine2Falcon1plusDovetail_8596	A	ACGGAATCAGCATTTCTTTTTTTTTTTTTTTTTTTTTTTTTTTTTTTTTTTTTTTTATTATACTCTAAGTTTTAGGGTACATGTGCACATTGTGCAGGTTAGTTACATATGTATACATGTGCCATGCTGGTGCGCTGCACCCACTAATGTGTCATCTAGCATTAGGTATATCTCCCAATGCTATCCCTCCCCCTCCCCCGACCCCACCACAGTCCCCAGAGTGTGATATTCCCCTTCCTGTGTCCATGTGATCTCATTGTTCAATTCCCACCTATGAGTGAGAATATGCGGTGTTTGGTTTTTTGTTCTTGCGATAGTTTACTGAGAATGATGGTTTCCAATTTCATCCATGTCCCTACAAAGGATATGAACTCATCATTTTTTATGGCTGCATAGTAT…	Insertion	6066	Het_Var	10	1	10	0	0	1	25
13	86063125	HG4_Ill_SVrefine2DISCOVARDovetail_10099	ATATATATATGTGTACATATATATGTATATATATGTGTACATATATATGTATATATATGTGTACATATATATGTATATATATGTGTACATATATATG	A	Deletion	96	Another_Var	6	0	1	2	6	0	28
15	91198676	HG4_PB_assemblyticsfalcon_9007	CTCTACTAAAAATACAAAAATTAGCCAGTGTGGTGGTAGGTGCCTGTAATCCCAGCTACTCAGGAGGCTGAGGCAGGAGAATCACTAGAACCTGGTAGGTGGAGTTTGCAGTGAGCCGAGATCATACCACTGCACTCCAGCCTGGGCAACGGAGCCAGACCTGTTTCAAAAAAAAAA	GACATAGGGCCTTGCTATATTGTCCAGGTTTCCAGCTCCTGGACTCAAGCAATCCATCCACCTCAGCCTCCTAAAGTGCTGGATTATTCTTGGCCTCCCAGTGTTAAATTCTAAGTCATACACTAATTTCTCTTCTTGTTTCTTTTGGTTTTAAATTTGATCTTCTCCAAACTTTCAGGTCTAGAATCATGTCATCTGCAAATAATGATCATTGTACCAGGCATCGGACTTTTTAACAAGCTCACATTTATGAGCCACACTCTCATTCATGCAAACAAGACAAGGCAGATATTTTTGAATTAAAAAAAGAAACCACTTCCTGCCCAGAGTCTGCTGGTCAGCAGCACGCGGTGGACTGGATGCCCCGTAGCGGCTACTGCAAGGAAGCGAGGGAACGCC…	Insertion	513	Another_Var	7	0	2	0	7	2	26
23	32470401	HG3_PB_pbsv_19798	AAAGGAAAGGAAAAGGAAAGGGAAAGTGAAAGTGAAAGTGAAAGTGAAAGTGAAAGGGAAAGGGAAAGGGAAAGGGAAAGGGAAAGGGAAAGGGAAAGGGAAAGGGAAAGGGAAGGGAAAGGAAAGGG	A	Deletion	127	Hom_Ref	6	0	1	6	0	1	29
2	229345047	HG3_Ill_svaba_3557	G	GTGTATATATATATTTATATATATACACATA	Insertion	30	Hom_Var	4	4	1	0	1	0	31
10	76579093	HG4_PB_SVrefine2Falcon1Dovetail_6932	G	GGTGGCACACGCCTGTAATCCCAGCTACTCAGGAGGCTGAGGCAGGAGAATTGCTTGAATCTGGGAGGCAGAGGTTGCAGTGAGCCGAGATTGCGCCACTGCACTCCAGCCTGGGCGACACAGCGAGACTCCATCTCAAAAAAGAAAGAGAAATTGGAATATTTCCAGATGTGGAATGATTATAATTCATGCAAACCATCCGAGGAGACTTGACATTCTTGTAAGTTCTAGTAAGTTACTTTTTTACTACTTTAGTTTCCTTAGCTGAAAAATTTAGTTTGACCTTCAGCCACAAGAGAGAGATTAACTGAGGCAAAAAACTGGAATACATGCTAAAATATTATCATTCAGTGTTAGTATCTAGAACTACTTCTCTTTTTTTTTTTTTTTTTTTTTTTT…	Insertion	2055	Hom_Var	13	13	0	0	0	0	24
3	66335923	HG3_Ill_MetaSV_3404	T	TCCCCATGAACTGCAGTATGATACCCTCATACTCATTTTGGCAGATATTATAGCATATGCAACTTTAAAAATTGTTATAAGAAAACTTGAGCCCAGGAGTTGGAGCCCTGGGTAACAGCGAGACCCTTTCTCAAAACAAACAAACAAACAAAAAACAAAAAAACATATCCAAAAACAGGACGGATGAAAATTTTATAATTGTTGAAATATCATACATGATTTATATTGTTAATGTGTAAATTTTGCCTATTTTCAGTAGCTTTTTAAAAATGTTCTCATGATTTCACAGTATTTTTTGTGAAAATTGGAAGTCAAAAGTTGGTCAGAATTTCACATTCTCAAATTGACTTTTAATATATTGATATTAATTCACTCTTCTTTGTCACCTAAATCAATATC…	Insertion	920	Hom_Ref	8	0	0	8	1	0	28
1	245836571	HG2_Ill_SpiralSDKrefine_1341	TAGGCCCAGTCCCCGCTGGGCGCTGCCATCTTAGGCCCAGTCCCCGCTGCGCGCTGCCATCTTAGGCCCAGTCCCCGCTGCGCGCTGCCATCTTAGGCCCAGTCCCCGCTGCGCGCTGCCATCTTAGGCCCAGTCCCCGCTGCGCGCTGCCATCTTAGGCCCAGTCCCCGCTGCGCGCTGCCA	T	Deletion	182	Another_Var	7	0	0	4	7	0	26
9	12756779	HG3_Ill_Spiral_10643	CCATATATTTATATATATATATATATATATATATATATATATATATAT	C	Deletion	47	Het_Var	10	0	10	0	0	0	27
5	159104641	HG3_Ill_Spiral_6945	C	CAATTTAATTTAATTTAATTT	Insertion	20	Het_Var	12	0	12	1	0	0	24
2	116695720	HG3_PB_assemblyticsfalcon_13947	CACCAA	AGGGTTGCACAATGAGTTTTGACATGCCTGCATTCCAGAGATGTATAGAAATTCTAGTTACTTAGAAATTCTTGGGAAAGAAGCCTGTACTAGATATGGCTTTAAATAATAGGGAAGTTTAATTACCTCTGAATTCTTCAGATAAGGGGTCTTGCCTCAGAGGGTCTGCTTGATGGCCACCAGGTGATATTTTCTCTTCTCAGAAACATCAAGGATAAGGGGTTTCTAGCTAAATTGACTTGACAGAACCATGCTGAAGGCAAAGCAGAGTGATAAGGTATCTAGAGTAATTACATACCAAGCATGGGAGATTCTCCCTAAATTGCCTTACCAAGATTTTTGCTTGAACTGTATTCTATAAGGACAGAAAAGGAAGCCTGAGGTCAGACCTAGTCAAGT…	Insertion	6149	Het_Var	12	0	12	0	0	0	25
9	136414102	HG3_PB_HySA_16120	CACAGTTTCCTTCTTTTTTTTTTTTTTTTTTTTTTTTTTTGAGACGGAGTCTCGCTCTGTCGCCCAGGCTGGAGTGCAGTGGCGGGATCTCGGCTCACTGCAAGCTCCGCCTCCCGGGTTCACGCCATTCTCCTGCCTCAGCCTCCCAAGTAGCTGGGACTACAGGCGTCCGCCACTACGCCCGGCTAATTTTTTTTTGTATTTTTAGTAGAGACAGGGTTTCACCGTTTTAGCCGGGATGGTCTCGATCTCCTGACCTCGTGATCCGCCCGCCTCGGCCTCCCAAAGTGCTGGGATTACAGGCGTGAGCCACCGCGCCCGGCCCA	C	Deletion	325	Hom_Var	14	14	0	0	0	0	23
9	83630432	HG4_Ill_SVrefine2DISCOVARDovetail_7478	GAAAATAAGAAATTCAATTAAGGCCGGGCGCGGTGGCTCACGCCTGTAATCCCAGCACTTTGGGAGGCCGAGGCGGGTGGATCATGAGGTCAGGAGATCGAGACCATCCTGGCTAACAAGGTGAAACCCCGTCTCTACTAAAAATACAAAAAATTAGCCGGGCGCGGTGGCGGGTGCCTGTAGTCCCAGCTACTCGGGAGGCTGAGGCAGGAGAATGGCGTGAACCCGGGAAGCGGAGCTTGCAGTGAGCCGAGATTGCGCCACTGCAGTCCGCAGTCCGGCCTGGGCGACAGAGCGAGACTCCGTCTCAAAAA	G	Deletion	313	Hom_Var	12	12	0	0	0	0	25
16	89178457	HG3_Ill_Krunchall_21640	G	GTGCCTGCTCATCTTCCCACCGAGTGCTTCCTTTCCTCCGCCGCCGTGGGTCTC	Insertion	53	Hom_Ref	7	0	1	7	0	0	29
7	56652479	HG2_Ill_SVrefine2DISCOVARplusDovetail_12064	TAAGAAATATAGGGGAGGAGCCAAGATGGCCGAATAGGAACAGCTCCGGTCTACAGCTCCCAGCGTGAGCAACGCAGAAGACGGGTGATTTCTGCATTTCCATCTGAGGTACCGGGTTCATCTCACTAGGGAGTGCCAGACAGTGGGCGCAGGCCAGTGGGTGTGCGCACCGTGCGCGAGCCGAAGCAGGGCGAGGCATTGCCTCACCTGGGAAGTGCAAGGGGTCAGGGAGTTCCCTTTCCGAGTCAAAGAAAGGGGTGACGGACGCACCTGGAAAATCGGGTCACTCCCACCCGAATACTGCGCTTTTCAGACTGGCTTAAAAAACGGCGCACCACGAGACTATATCCCACACCTGGCTCAGAGGGTCCTATGCCCATGGAATCTCGCTGATTGCTA…	T	Deletion	6036	Het_Var	13	0	13	0	0	0	24
5	2907807	HG3_PB_HySA_8411	CTGGAGGTCAAGGCTGGAGAGTGGGATCCCCACCTGGAGGTCAAGGCTGGAGAGTGGGATCCCCACCTGGATGTCAAGGCTGGAGAGTGGGATCCCCACCTGGAGGTCAAGGCTGG	C	Deletion	115	Hom_Var	4	4	1	0	0	0	32
16	594918	HG2_PB_pbsv_15765	T	TCCGTCTCCCCCACGTCGCCGTCTCCCCCACGTTCGCCTCCCCCACGTCGTCGCCTCCCCCACGTCGCCTCCCCCCACGTTCGTCGCCTCCCCCACGTCCACCCCCCCCCGTCGCCTCCCCACGTCGCCTCCCCCACGTCGCCCTCCACGTCGCCTCCCCCACGTCGCCTCCTCCACGTCGGCCTCCCCACGTCGTTCGCCTCCCCAACGTGTCGCTCCCCCACGTCGTTCGCCTCCCCCACGTCGCTCCCCACGTCGTCGTCTCCCCACGTCGCCTCCCCCACGGTCCCATCCCCCACGTCGCCTCCCTCCACGTCGTCGTCTCCCCCCAACGTCGTCGTCTCCCCTCACGTCG	Insertion	354	Hom_Var	5	5	0	1	1	0	30
5	68724042	HG3_10X_allpass_1185	ATTTAGGCCGGGCATGGTGGCTCACACCTGTAATCCCAGCATTTTTGGAAGCCAAGGTGGGTGGATCACCAGAGGTCAGGAGTTTGAGACCAGCCTGGGCAACATGGCAAAATCCCATCTCTACTAAAAATACAAAAAATTAGCCGGGTGTGGTGGCGCAAGCCTGTAATCCCAGCTACTTGGGAGACTGAGGCGGGAGAATGACTTGAACCTGGAAGGTGGAGGTTGCAGTGAGCTGAGATCCAGATTGTTACCACTGCACTCCAGCCTGGGCAATAGTGCGAGACTGTCTCAAAAATAAATAAATTAAGTAATTAAAATAAATTTAAAGCAGATGAAATGTCTACATGGAAATATTCTGATTTCTTCAGGCTCCCTTTCTATATTAAAAGGTAAGTC…	A	Deletion	452	Het_Var	15	0	15	0	0	0	22
6	13718476	HG3_PB_pbsv_6404	G	GGGGTTTTTTTTTTTTTTTTTTTTTTTGAGACGGATCTCGTCTGTCGGCCCCAGGCGGGAGTGCTGTGGCGCGAATCTCGCGCTCACATGCAAGCTCAACCTTCCGGGATCACGCCATTCTCCTGCCTGCAGCCTCCCGAGTAGCTGGGACTGACAGGCGCCCAGCACTGCCCCGAGTAATTTTTTTTGTATTTTTAAGTTAAGACGGGTTTCACCGTGGGTCCCTCGTCTCCTGACCCTTCGTGATCCGTCCCGCCTCGGCCTCCCAAAGTGCTTTGGATTACAGGCGTGGCCACCGGCCCGCCCTGAATCTGGT	Insertion	315	Hom_Var	12	12	0	0	0	0	25
3	26248695	HG4_PB_pbsv_3137	A	AAATAAGTATGTTTTTTTTTTTTTTTTTTTTTATTTTTTTTTTAAGACGGAAGTCTCGTTCTGTCGCCCAGGCGGAGGTGCTGCTGGCGCGATCTCCGCTCCACTGCAAGCTCCGCCTTCCGGGTTTCACGGCCATTCTCACTGCCTCAGCCTCCCGAGTAGCTGGGACTACAGGCGCCCGCCCACTGCGGCACCGGCTAATTTTTGTATTTTTTTTAGTAGAGACGGGTGTTTCACCGTGGTCCGATCTTCTGACACTCGTGATCCGCCCGCCTCGGCCTCCCAAGTCTGGATTAACAGGCGTGAGCCACCGCGTCCCGGCCTAG	Insertion	325	Het_Var	11	0	11	0	0	0	26
17	8488604	HG4_Ill_Krunchall_22535	G	GTATATATATATATATATATATATA	Insertion	24	Hom_Var	8	8	1	0	0	0	28
3	105327139	HG4_Ill_GATKHCSBGrefine_2459	A	ATATATATGCACATATATACACACATATGTATATATATGCACATATATACACACATATG	Insertion	58	Hom_Var	8	8	1	0	0	1	27
14	93625054	HG4_Ill_scalpel_13834	GTGTGTATATATACACACAGA	G	Deletion	20	Het_Var	5	0	5	1	1	1	29
1	28247805	HG2_Ill_Spiral_8	CAAGGCCGGGCGCGGTGGCTCACGCCTGTAATCCCAGCACTTTGGGAGGCCGAGGCGGGTGGATCATGAGGTCAGGAGATCGAGACCATCCTGGCTAACAAGGTGAAACCCCGTCTCTACTAAAAATACAAAAAATTAGCCGGGCGCGGTGGCGGGCGCCTGTAGTCCCAGCTACTCGGGAGGCTGAGGCAGGAGAATGGCGTGAACCCGGGAAGCGGAGCTTGCAGTGAGCCGAGATTGCGCCACTGCAGTCCGCAGTCCGGCCTGGGCGACAGAGCGAGACTCCGTCTCAAAAAAAAAAAAAGAAATCA	C	Deletion	310	Hom_Var	9	9	1	0	0	1	26
17	42503	HG2_PB_assemblyticsfalcon_10226	GTTAGCTGTCCCCTGCCCCCATGAAGGGGCATGCTTGCCCAACATGTTAAGGCTGCAGGTGGCAGAGCATAGTTCTTTGTGGGTGAGGAGGGAGGGCGAGCTGAGCTGAGCTTTGCTTACCATCCTCGGTGGCACCTGCCAGGGCTGGGCCAGTCCTCCGTTCCCTTGAACCCACAGGACAATGACCCAGGGGTCCCGGACTCTCTACAAGGCCTGGCCTTCAGGCTCATGCCCAGCCTTCCTCAGAGGGCTGGGGGTCTGCATCAGGTTAACCACACGGCAGCCCCCACCTCTGCAGCCCCACCCGCTGTCTCCCTGACCCCTCTTCTGCCCTAAGGCAAGAGCAGGAGGCACTGCGTTGGCCTCAGTCCTGAGACCTCAAGGCTGAGAAAAGGTTAG…	TGGACGCCCGGGTTCCAGGGTCGGGATCCTGCTGTGGACGCCCGGGTTCCAAGCTCAGGATCCTGCTGTGGACACCCGGGTTCCAAGCTCGGGATCCTGCTGTGGACGCCCGGGTTCCAGGGTCGGGATCCTGCTGTGGATGCCTGGGTTCCAAGCTCGGGAACCTGCTGTGGACGCCCGGGTTCCAAACTCGGGATCCTGCTGTGAACGCCTGGGTTCCAGGCCCGGGTTCCAAACTCGGGATCCTGCTGTGAACGCCTGGGTTCCAGGGTCGGGATCCTGCTGTGGACGCCCGGGTTCCAAACTCGGGATCCTGCTGTGAACGCCTGGGTTCCAGGGTCGGGATCCTGCTGTGGACGCCTGGGTTCCAAACTCGGGATCCTGCTGTGAACGCCTGGG…	Insertion	1384	Another_Var	5	1	1	0	5	0	30
1	224396746	HG4_PB_HySA_1839	AAATAAATAAATAAATAAATGAATG	A	Deletion	24	Het_Var	10	0	10	1	1	0	25
7	1927482	HG3_PB_pbsv_7595	T	TTTGGCTGATGCTTGTTGCACGTGTGTGTTGGCTGCCTGGGCGTGGTGTTGCAAGCATGCGTGTATGTGGCCTGCCTGTGCTGTGGTGTGTAGTGCAGCGTGGTTGCGGCTGCCTGTGCATGTGTGTGCATGCA	Insertion	133	Hom_Ref	12	0	0	12	1	0	24
1	220502943	HG2_PB_SVrefine2PBcRplusDovetail_783	GAGGAGAAAGCATGGCTGGGAAGGGGAGAAGGTAGGAATTTAAAGCAAGTGCTTTTCGGAGTATTTTCTTCAAGCCTCATGTCTTTCTACACACCTGCTTGGCACAGCGTTAGTCATACGGACAGGGTGACTCTTCATGGATTGGCAGGACAATCACCACCCAGCCCCAGCCCATTTTCTGCCCTTCAGTCATTATTCTTCACCATCTAAATCTGGTTTGCCATGAAAACCAGTTCTGGGAGGTAAGAGTTTTTTTAAAAACCAGCAAGGCCTGTAAATAACATCAACACACACTGGGAAGAGGGAAGGAGAAGGGACCCAGATAGCAGTTTTAACTCTTTGTTTATTAATTTCTCATCTAGGAACTTGTAATTCTATATCTGCTTCAAGCGGAAGAAG…	G	Deletion	639	Het_Var	9	0	9	0	0	0	28
1	7039852	HG3_Ill_manta_16	CGTAGCTGGGGGAGAGGACCCCCGGCACCCGGGACACTGTCCTCTCATGGTGGT	C	Deletion	53	Het_Var	11	0	11	0	0	0	26
17	3802539	HG2_Ill_breakscan11_4703	G	GCCAGCTGGAGTGCAGCGGCACGATCTCGGCTCACTGCAGCCTCCACCTCCCGGGTTCAAGCGATTCTCCTGCCTCAGCCTCCCGAGTAGCTGGGACTACAGGCGTGTGCCACCACGCCCGGCTAATTTTTGTATTTTTAGTAGAGACGGGGTTTCACCGTGTTAGCCAGGATGGTCTCGATCTCCTGACCTTGTGATCCGCCCGCCTCAGCCTCCCAAAGTGCTGGGATTACAGGTGTGAGCCACCGGGCCTGGCCGAGACCCCATCTCTTGCAAACAAACAAAAAAGAGTTGGGGCCAGGCACGGTGGTCACGCCTGTAATCCCAGCACTTTGGGAGGCTGAGGCGGGCGGATCACAAGGTCAGGAGATCGAGACCATCCTGGCTAACACGGTGAAA…	Insertion	618	Hom_Var	11	11	0	0	0	0	26
10	132418330	HG3_Ill_SVrefine2DISCOVARDovetail_8650	C	CTTTTTCTCTTTTCTTTCTTTTTTTTTTTTTTTTTTTTTTTTTTTTTTTTTTTTTTTTTTTTTT	Insertion	63	Hom_Ref	5	1	1	5	1	0	29
17	36450163	HG2_PB_SVrefine2PB10Xhap12_12142	AGAATCGCTTGAACCCAGGGGGCAGAGGTCGCAGTGAACTGAGATCGAGCTATTGCACTCCAGCCTGGATGACAGAGTGAAACTGCATCTGAAAAAAAACAAAAAAACAAACAAAAAAAACACCTCTCATCCATGGAGTAAACTTTCCTCACTTTGGTTGGGAATACCAGTAAAAATAATTCATGTTTTGGCCGGGCACGGTGGCTCACCCCTGTAATCCCAGCAATTTGAGAGGCCGAGGTGGGCGGATCACCTGAGGTCAGGAGTTTGAGACCATCCCGGCCAACATGGTGAAACCCCATCTCTACTAAAAATACAAAAAATTAGCTGGGCGTGGTGGTGGGCACCTGTAATCCCAGTTACTTGGGAGGCTGAGGCAGGAGAATCACTT	GCCATGGAATGGAAACTAATACCGGCTGTGGCACCTGTAATCCAGTACTGGAGCTGAGGCA	Deletion	330	Hom_Ref	11	0	1	11	0	0	25
5	141748532	HG2_Ill_SpiralSDKrefine_14012	CCATGCCTGGCTAATTTTGGTATTTTTAGTAGAGATGGGGTTTCGCATGTTGGCACAGGCTGGTCTCGAACTCCTGTGCCTGGCCCTAGTTATTTTTATATTAACAGTAATGACCAAGCTCTGAGAGGTTCCTTAATATTAGTAGCAAAGGTAGGATTCAAATGCAGGTCTGGATGACCCATAACACATATCGTTTTGCACTACTCGGTTTGCCTTAAATTAGCCCCTTCTTTGGAATAAAGCACCCTGTTAAGAAGACAAGTTGAAGGCCGGGCGTGGTGGTTCATGCCTATAATCCCAGCACTTTGGGAGGCCGAGGCAGGCAGATCACGAGGTCAGGAGTTCAAGACCAGCCTGGCCAACATAGTGAAACCCCGTCTCTACTAAAAATACAAAAAT…	C	Deletion	416	Hom_Ref	10	0	1	10	1	0	25
16	58961953	HG4_Ill_MetaSV_1875	TTATCTATCTATCTATCTATCTATCTATCTATCATCTATCTATCTATCTATCTATCTATCTATCTATCTATCTATCTATCTGTTAGTTTATTATTTTAAAATATTGGTTGGTGCAATCTGGCAAATGTACTATCTTTAGTTGGATTATCTTAATTTGGGATAATGTTCAAGACTGAGTTGCTAAAGTAAATCTGAATTATTCCAAGGAAGAAGTTC	T	Deletion	215	Hom_Ref	8	0	0	8	0	0	29
8	56656867	HG2_PB_pbsv_9455	T	TAACTTCTAAAATATTCATCAAAGGGAATCCAAAACAGGCAGGCCATATGGAACACGCAGTCATGGATTTGTACAAAAGTTGAAAGTATTGCTTACACATTTCAAAACACAGAAATACACCCTATCCTACAGGTCACACACACACACCACACACACACACACCACACCAAAAATCACTAGATACTAATTTTGGAATATTCAACTTTTAAAGTAAAAAAAAGTAAAAAAAAAAAATAATCACAGGTAAATGAATAAACAAAACTTCTGGAATTAATTTCTGATTTGCCATTAAATTCTAAATAAATGAGCCAGAAAAAAATTAGAGAAAGAAATAGGCTGGGCACAGTGGCTCACGCCTGTAATCCCAATACTCTGGAAGACCAAGGCGGGGGGCGGGAG…	Insertion	1128	Het_Var	7	0	7	0	1	3	26
5	95343326	HG2_PB_assemblyticsfalcon_21673	GGGGCCGGGCGCGGTGGCTCACGCCTGTAATCCCAGCACTTTGGGAGGCCGAGGCGGGCGGATCACGAGGTCAGGAGATCGAGACCATCCCGGCTAAAAACGGTGAAACCCCGTCTCTACTAAAAATACAAAAAATTAGCCGGGCGTAGTGGCGGGCGCCTGTAGTCCCAGCTACTTGGGAGGCTGAGGCAGGAGAATGGCGTGAACCCGGGAGGCGGAGCTTGCAGTGAGCCGAGATCCCGCCACTGCACTCCAGCCTGGGCGACAGAGCGAGACTCCGTCTCAAAAAAAAAAAAAAAAAAAAAAAAAAAAAAAAAAAAAAAAAAAAAAAAAAAAAAAA	AAGAAGAGGAAGAT	Deletion	326	Hom_Var	11	11	0	0	0	0	26
7	64413375	HG3_Ill_MetaSV_4895	CTGTTCTCTTTTGATGTTCCTTACAATGTGTCCCTGCCATTTTTCATGGAAGGAAAACTGAGGATAATAACCAGTTAATTTCTGGTGATATTTTATAGGAGAAGCATTAGTGGTAAGATTTCTTTCTGCTTTTTATTATAAGTTGTATTTCATACAGGTATTCAATTTATATCACCCTCCTTCATTATTTTAATATAAAGCCTTCTCCACTTTATATCAGTGGAAAACAGGCCACCTGGTGCCAGGAAAGCACATGGATTGCCATTTTAATGATGATGATGAAAAGCACTTGTTTGGGTGGTACTCACGTGCCAAACACTGTTATTTGGCTCAAAGTACCAGTTTTTTATTCTTCTCTAAATGTAGTGATAAAATAAAATAAAATTCTTAGTTAAGAAG…	C	Deletion	658	Het_Var	10	0	10	0	0	1	26
3	101527698	HG3_Ill_250bpfermikitraw_4743	T	TATATATATACATATATATATAC	Insertion	22	Het_Var	4	0	4	1	0	0	32
8	135082913	HG2_PB_SVrefine2Falcon1plusDovetail_12052	ACATTCTTCAACATTTTTTTTTTTTTTTTTTTTTTTTTTTTTTAATCAGCTTTTCTTTTTTTTTTTTTTTTTTTTTTTTTTTTTTTTATTATACTCTAAGTTTTAGGGTACATGTGCACATTGTGCAGGTTAGTTACATATGTATACATGTGCCATGCTGGTGCGCTGCACCCACTAATGTGTCATCTAGCATTAGGTATATCTCCCAATGCTATCCCTCCCCCCTCCCCCGACCCCACCACAGTCCCCAGAGTGTGATATTCCCCTTCCTGTGTCCATGTGATCTCATTGTTCAATTCCCACCTATGAGTGAGAATATGCGGTGTTTGGTTTTTTGTTCTTGCGATAGTTTACTGAGAATGATGGTTTCCAATTTCATCCATGTCCCTACAAAGGATA…	A	Deletion	6102	Hom_Var	8	8	0	0	0	0	29
6	1244504	HG3_PB_SVrefine2Falcon1Dovetail_4039	G	GTCATAAGGGTTCCCCAGCACTAGCCTTCATCTCTATCTGCACATGGGACGGCTTTGGAGAAAGACAATGTATGGAATAAATAGGTCATAAGGGTTCCCCAGCACTAGCCTTCATCTCCATCTGCACATGGGACGGCTTTGGAGAAAGACACTGTATGGAATAAATAGGTCATAAGGGTTCCCCAGCACTAGCCTTCATCTCCATCTGCACATGGGACGGCTTTGGAGAAAGACACTGTATGGAATAAATAGGTCATAAGGAAAGCCTTCATCTCCATCTGCACATGGGACGGCTAGAAAGACAATATGGAATAAACTAGGT	Insertion	321	Hom_Var	5	5	1	1	0	0	30
2	119540392	HG2_PB_assemblyticsfalcon_13937	AAATAAATAAAAATAAT	TTTTTTTTTTTTTTTTTTTTTTTTTTGAGATGGAGTCTCGCTCTGTCGCCCAGGCTGGAGTGCGGTGGCGCGATCTCGGCTCACTGCAAGCTCCGCCTCCCGGGTTCACGCCATTCTCCTGCCTCAGCCTCCCGAGCAGCTGGGACTACAGGCGCCCGCCACGACGCCCGGCTAATTTTTTTGTATTTTTTTAGTAGAGACGGGGTTTCACCGTGTTAGCCAGGATGGTCTCGATCTCCTGACCTCGTGATCCGCCCGCCTCGGCCTCCCAAAGTGCTGGGATTACAGGCGTGAGCCACCGCGCCGGC	Insertion	291	Het_Var	11	0	11	0	0	0	26
20	42024594	HG2_Ill_MetaSV_2896	ATGGTAAAACCCCATTTCTTTTTTTTTTTTTTTTTTTTTAATGTTTTTTTTTTTTATTATACTCTAAGTTTTAGGGTACATGTGCACATTGTGCAGGTTAGTTACATATGTATACATGTGCCATGCTGGTGCGCTGCACCCACTAACGTGTCATCTAGCATTAGGTATATCTCCCAATGCTATCCCTCCCCCCTCCCCCGACCCCACCACAGTCCCCAGAGTGTGATATTCCCCTTCCTGTGTCCATGTGATCTCATTGTTCAATTCCCACCTATGAGTGAGAATATGCGGTGTTTGGTTTTTTGTTCTTGCGATAGTTTACTGAGAATGATGGTTTCCAATTTCATCCATGTCCCTACAAAGGACATGAACTCATCATTTTTTATGGCTGCATAGTAT…	A	Deletion	1198	Hom_Var	10	10	0	0	0	1	26
14	31444296	HG2_PB_SVrefine2Falcon2Bionano_7353	T	TAAGAAAAAGACACGGGCCGGGCGCGGTGGCTCACGCCTGTAATCCCAGCACTTTGGGAGGCCGAGGCGGGCGGATCACGAGGTCAGGAGATCGAGACCATCCCGGCTAAAACGGTGAAACCCCGTCTCTACTAAAAATACAAAAAATTAGCCGGGCGTAGTGGCGGGCGCCTGTAGTCCCAGCTACTTGGGAGGCTGAGGCAGGAGAATGGCGTGAACCCGGGAGGCGGAGCTTGCAGTGAGCCGAGATCCCGCCACTGCACTCCAGCCTGGGCGACAGAGCGAGACTCCGTCTCAAAAAAAAAAAAA	Insertion	308	Hom_Var	11	11	0	0	0	0	26
10	27182398	HG2_PB_SVrefine2Falcon2Bionano_5360	G	GTGTGGGGAAAAGCAAGAGAGATCAGATTGTTACTGTGTCTGTGTAGAAAGAAGTAGACATAGGAGACTCCATTTTGTTATGTACTAAGAAAAATTCTTCTGCCTTGAGATTCTGTTAATCTATGACCTTACCCCCAACCCCGTGCTCTCTGAAACATGTGCTGTGTCAACTCAGAGTTGAATGGTTTAAGGGTTGTGCAGGATGTGCTTTGTTAAACAGATGCTTGAAGGCAGCATGCTCCTTAAGAGTCATCACCACTCCCTAATCTCAAGTACCCAGGGACACAAAAACTGCGGAAGGCCGCAGGGACCTCTGCCTAGGAAAGCCAGGTATTGTCCAAGGTTTCTCCCCATGTGATAGTCTGAAATATGGCCTCGTGGGAAGGGAAAGACCTGACC…	Insertion	8206	Hom_Var	10	10	0	1	0	1	25
7	104464602	HG3_PB_SVrefine2PBcRDovetail_3824	A	TATATATATATATTATATATTATATATATATATATATATATTATATATTATATATTATATATATTATTATATATTATATATATATTATATATTATATTATATATATATATATATATATTATATAATATTATTATATATTATATATATTATATAATATATTATATATATAATTATATATATTTTATATATTATATATT	Insertion	196	Hom_Var	5	5	0	0	0	2	30
1	152555548	HG2_10X_allpass_134	GAGAAGTAACTGGGCTGTGGACTGTGTTCTGAGAAGAACAAGTGGTTGGAGATTTCATAAGAGATGTGTGAGATTAAGGAGTTCCATCCCAAGAAGAAAAAGAATGTCTCCAAATTAGGATATGGAGACAGAAACTCAGAAAGGGACCCAGTGGTGGAGCTAAGAAAAAGCCAGCTACAAGTCAGCTTTCAATTCATGAGGAAAGGTGGACCCTCCTGCTGACAAGTTCTGAAATGCTTTGAGTCACACTGACAGGCGGACATGTGTTATACTCAAAATGAAGTCTTACAGCAATTCAAAGTTGTACATCATTAGGAGTAAATACGGACTCTGTACTTATTTCTGGACAACGACTGTACATGGAAAAGTAATTATTCACTTCTGAAGCTAGGTTTGAAC…	G	Deletion	32190	Het_Var	4	1	4	0	0	0	32
7	149739248	HG3_PB_pbsv_8476	C	CTTCTCAATCTCTGACTCCGGGGCTCCTCCCCCTTGCGATGGGAGTACCACAGCCAGAGCGAAGAGGGATAGCTCTCGTCCCACCCTCGTGGGATGCACTCCCCTCCTGCGCAGGGTCCTAAGAGCCCGGGAAGAGACTGGCTCTCAGTAATCCCAGTAAGGTACCCGTCGGAATTTAACTTATCTACTTGGACAACTAACACCCCACGTCCTCCGTGGTCCTAAGGAGTCTTAGAACACGATTGGAGGGTTCCTAACAGGGGATGAGCGTCGTCTCAGTCCCGCATCGGGTGCCTCCCCCTCTGCGAGGGGGGTCATAAGAGCAGATGGGAAAGGCTGG	Insertion	339	Another_Var	5	1	0	1	5	0	30
14	71437835	HG3_PB_assemblyticsfalcon_8133	TTTTTTTTTTTTTTTTTTTTTTTTTTTTTTTTTTTTTTGAGACGGAGTCTCGCTCTGTCGCCCAGGCCGGACTGCGGACTGCAGTGGCGCAATCTCGACTCACTGCAAGCTCCGCTTCCCGGGTTCACGCCATTCTCCTGCCTCAGCCTCCCGAGTAGCTGGGACTACAGGCGCCCGCCACCGCGCCCGGCTAATTTTTTGTATTTTTAGTAGAGACGGGGTTTCACCTTGTTAGCCAGGATGGTCTCGATCTCCTGACCTCATGATCCACCCGCCTCGGCCTCCCAAAGTGCTGGGATTACAGGCGTGAGCCACCGCGCCCGGCC	ATATAGTTT	Deletion	317	Hom_Var	13	13	1	0	1	0	22
1	145037922	HG4_PB_HySA_1198	C	CTTTTTTTTTTTTTTTTTTTTT	Insertion	21	Het_Var	5	0	5	0	0	1	31
4	134132413	HG2_Ill_MetaSV_3717	GAGAAAAAAATGAGTTTAGGATAGATGGTAACATTATTGGTAATGAATAGAATAGTATACAATGAAGCACAGTAGAATACATTGGAATAAAATCAGATCTAAAGATCTTGTTTAAAATTCTCAAATGTATGCTCCCTAAGCCTTCAGTTCCACTAGATTGAGGGTGGGCATGGAGGTGAAGTATTGGAATTTTTATTTTCAAATGGATTTGCATCCTATATCAATTCCTGAAAGATGTACAATTCCTTAGCTCCAGCCTGGAGACAGAGTGAGACTCCATCTCAAAAAAAAAAAAAAAACAAAAAACAAAATCAAAAACAAAAAACAAGAAAAGTCTTGAGTCCTTCAATTAAAAAAAATCTTATTTAACATTTTTTAGCCTATTATTCCTAACCACTG…	G	Deletion	612	Hom_Var	13	13	0	0	0	0	24
6	128326850	HG2_PB_pbsv_7278	A	ATAAGGACATGTCCCATTCTTCATCTCTGTGCTATTATTAAGTAAAAAATGGCAATGTGGGAGCATTAATCAATTTAGCATATATATTTATAACATAATCAGAAGCTAATCTTGAAGGACTTTTAGAATAAGCCAACTGCTTAGAAAATTTCAAGTACACATGAATATATGGATTAAAATCAGATACTTGGTAAGAAAAGTAGTGAGGGAAAGTTTAAAATATGGTATGGAAAGACCATGAAAATTATCATCTTGGAATATTCACATGGTCAAATATTAAAAATGTGTTTTCTAATTAGAACCACATGGCATACTATCAACTAAACTTACAGGCAATGCTTATAAAATGCAGAAAGGCATATGATTTAAGGGATTGCTATTAACAGCATTAGAATTATG…	Insertion	4264	Hom_Var	8	8	0	0	1	1	27
7	91657008	HG2_PB_assemblyticsfalcon_25146	CGCCCCGTCTGGGATGTGAGGAGCGCCTCTGCCTGGCCG	C	Deletion	38	Het_Var	6	0	6	3	0	0	28
1	245719714	HG3_PB_assemblyticsfalcon_2050	TT	AAAGAAGAAGAAAGAAGAAAGAAGGAAGAAGAAGAAGGAGGAAGAAGAAGAAGGAGGAGGAGGAGGAGGGAGGAAGAGGAAGAAGGAGG	Insertion	87	Het_Var	4	0	4	0	2	0	31
9	132621534	HG3_Ill_GATKHCSBGrefine_7169	A	ATTTTATTTTATTTTATTTTATTTTATTTTATTTTATTTTATTTTATTTATTTTATTTTATTTATTTTATTATTTTTTTTAATTTTTTTAATTTTATTTTAATTTTATTTTATTTTAT	Insertion	117	Hom_Var	9	9	2	0	0	0	26
2	166888716	HG3_Ill_GATKHCSBGrefine_1593	C	CACACACACACACACACACAAATACACACACACAGATGCTCCTCAACTTACGATGGAGCTGACTCATGATAAACCCATTATAAAGTCGAATCATTAAGTCAAACCATTGTAAGTCAGGGTCCAACTGTAAATACAT	Insertion	135	Het_Var	13	0	13	0	0	0	24
2	212464238	HG2_PB_assemblyticsPBcR_14320	C	CTGTGTGTGTGTGTGTGTGTGTG	Insertion	22	Hom_Var	6	6	2	0	0	0	29
1	190016382	HG3_Ill_Krunchall_1398	CTATCTATCTATCTATCTATCTATT	C	Deletion	24	Het_Var	11	0	11	0	0	0	26
7	121162566	HG2_PB_SVrefine2PB10Xhap12_6226	TATATATATATATAC	CACACACACACAATATATATAGATTAGATAGCCCAACAAAATTGCACAAAGATGTGTCAAGAATAGTTATGGTAGCATTATGTAATAGCAAAGACTGGACTCAGTCAAAT	Insertion	95	Het_Var	13	1	13	0	0	2	21
8	58123049	HG2_PB_SVrefine2PBcRplusDovetail_11030	C	CGACTCCTGGGATCTTACAGGGAGGCTGCTGATGTCCACCTTCCAGTGCTTCCGTCCGTTGGGAGCCTGCCCTTCCTTGGCGCCGGCCGGCCGTGAGCGGTTATCCTCCATAGATAGGGTTCAAGAACCGCCCAACCGTCACCTCATGGTCATCTGACATTCCTGGTGGTGGTAGGGGACCCCCTGGTTCCATGCTCACATCAGACCAGCTACCTCGAGTGACAGGAACGTCTGACAGGATTGCACATGTGGCAGAAGAGCATCCGAGAAGGATGAAGGTTTGGCAGAAGAAACACCTGCCAGATCAGACGTGAATGTGTGGCAGAAGGCCCATCTGGGAAGATTGCACACTGGGCAGAAGGAAGAGCTAAGAACGTTGTACAGACAGCGGAAGGAGTG…	Insertion	6383	Hom_Var	7	7	0	0	0	3	27
21	46926659	HG4_Ill_scalpel_17320	AGAGCCCTCCCACCTTCCCTCTGGAACCCTCCCACCTTCCCTCTG	A	Deletion	44	Hom_Var	9	9	0	0	0	1	27
2	118799997	HG3_Ill_GATKHCSBGrefine_1438	A	AATTGCGAATTGTGCACCTATAAACATGTGTGTGCAAGTATCTTTTTTGTATAATGACTTCTTTTCCTCTGGGTAG	Insertion	75	Het_Var	11	0	11	0	0	0	26
3	196641432	HG3_Ill_FB_3703	CTTTAAAAAAAAAAAAAAAAAAAAAAAT	CTTTAAAAAAAAAAAAAAAAAAAAAAAAAAAAAAAAATATATATATATATAT	Insertion	24	Het_Var	5	0	5	0	0	1	31
2	78786002	HG4_PB_HySA_2964	TTTTTTTTTTTTTTTTTTTTTTTTTTTTTGAGACGGAGTCTCGCTCTGTCGCCCAGGCTGGAGTGCAGTGGCGCGATCTCGGCTCACTGCAAGCTCCGCCTCCCGGGTTCACGCCATTCACAGTAATAATTTTTG	T	Deletion	134	Het_Var	10	0	10	0	0	2	25
5	103854273	HG2_Ill_tnscope_701	TTAATAAAATTATTAAGGGGAGGAGCCAAGATGGCCGAATAGGAACAGCTCCAGTCTACAGCTCCCAGCGTGAGCGACGCAGAAGACGGTGATTTCTGCATTTCCATCTGAGGTACCGGGTTCATCTCACTAGGGAGTGCCAGACAGTGGGCGCAGGCCAGTGTGTGTGCGCACCATGCGCGAGCCGAAGCAGGGCGAGGCATTGCCTCACCTGGGAAGCGCAAGGGGTCAGGGAGTTCCCTTTCCGAGTCAAAGAAAGGGGTGACGGACGCACCTGGAAAATCGGGTCACTCCCACCCGAATATTGCGCTTTTCAGACCGGCTTAAGAAACGGCGCACCACGAGACTATATCCCACACCTGGCTCGGAGGGTCCTACGCCCACGGAATCTCGCTGATT…	T	Deletion	6053	Het_Var	8	0	8	0	0	0	29
22	35645164	HG2_Ill_SVrefine2DISCOVARplusDovetail_8101	GCCTCGGCCTCCTGAGTAGCTGGAATTACAGGCACCTACCACCACGCCTGTCTAATTTTTGTATTTTTAGTAGAAACGGGATTTCACCATGTTGACCAGGCTGGTCCCGAACTCCTGACCTCAGGTAATCCACCCACCTCAGCCTCCCCCAAGTACTGGGATTACAAGCGTGAGCCACTGCACCTGGCCTTTAATTTTCTTTCTTTAATAATAAATTAACCTTGCTACTGTAACTTTTTTACTTTATAAACTTTTTAATTTTTTTTAACTTCTTGACTCTTACCAATATTTTGTACTGCATGTAATCAAATATGGGCTATACTGCTTCTCCTGCAAATAGGTGATCAGAACATGGACAGGAAAGACACACCAATTTCTATTCCTCTGAGAAGGGTGCTG…	G	Deletion	975	Hom_Var	11	11	0	0	0	0	26
1	9684038	HG4_PB_HySA_250	T	TGGGATCACTGAGGTCAGGAATTCGAGACCAGCCAGGCCAAACATGCGAAACCCCATCTATACTAAAAAACACAAAAACTTTACCCGGGCTTGGTGTGGTGGGCGTGCGCCTGTAATCCCTGCTACTTGGGAGGCTGAGACACAAGAAATCGCTCTGAACCCGAGATGGGGTGGTTGCAGTGAGCCAAGATCGCCGCCATGCACTACAGCCTGGGCAACAGAGCAAGACTCTGTCTCAAAGATAAATACATACATACATACCTCTGACCTGTGCCTTGGGGTGGGGTCTTACTCCCTATTACAAATGGCCTGGGTGGGAGACAGCAGCGAGTCCTTGATACAAGAATCCCTCTGGGTTCTTAGAATTTTTTTTTCTTTCTTTCTGAGACGAAATCTAGT…	Insertion	6556	Hom_Var	7	7	1	1	0	1	27
7	63148369	HG3_PB_pbsv_7975	TCTGTCACCCAGGGTGGAGTGTGGTAGTGTGATCTTGGCTCACGGCAGCCTCTGCCTCCCAGGTTCAATTCTCTTGCCTCAGCCTCCCGAGTAGGTGGGATTACAGGTGTGTGCTACCCCACCTGGCTAATTTTTGTATTTTTAGTAGAGACGAGGTTTTACCATGTTGCCCAGGTAGGTCTCAAACTCCTAACCTCAGGGGATCTGCCTGCCTTGGCCTCCCAAAGTGTTGGGATTAGAGGCATAAGCCACCATGCCTGGTCTCAAATCTTAGTCTAGTTAAACGTGTGCAAAGCTGGCCAGGAGGTTCCAATGAAATGACTGTCCAAGTAACACCAGCTGAGGTCTAGGAGAGAAATAAAGGTGGCAACTGTGGTATGATGGGGAGAGAATGATGGA…	T	Deletion	1264	Hom_Ref	9	0	0	9	0	0	28
1	167781426	HG3_Ill_FB_820	AGTCATTGTTGCACCTCTCCCC	A	Deletion	21	Het_Var	13	1	13	0	0	0	23
5	6361119	HG3_Ill_250bpfermikitraw_7366	TGTTCTCTGCCCCTGCCTGCCTCA	T	Deletion	23	Hom_Ref	9	1	0	9	0	0	27
15	58596507	HG4_PB_assemblyticsfalcon_8705	ATTTTATTTTTTTTTATTTTTATTTTTATTTTTTTTTTTTTGAGACGGAGTCTCGTTCTGTCGCCCAGGCTGGAGTGCAGTGGCGGGATCTCGGCTCACTGCAAGCTCCGCCTCCCGGGTTCACGCCATTCTCCTGCCTCAGCCTCCCAAGTAGCTGGGACTACAGGCGCCCGCCACTACGCCCGGCTAATTTTTTGTATTTTTAGTAGAGACGGGGTTTCACCGTGGTCTCGATCTCCTGACCTCGTGATCCGCCCGCCTCGGCCTCCCAAAGTGCTGGGATTACAGGCGTGAGCCACCGCGCCCGGCCA	TAAAATGTTG	Deletion	301	Hom_Var	10	10	0	0	1	0	26
11	71542565	HG4_Ill_250bpfermikitraw_16428	CCCGTCCGGGAGGTGGGGGGCAG	C	Deletion	22	Het_Var	12	0	12	0	0	0	25
1	175619853	HG4_Ill_GATKHCSBGrefine_647	C	CCACCTCACTACTAATCCCTCCTCCCCCACCTCATTATTACCCTTCTCAACCTCATTATTACCCTTCCCCAGATCATTACTACCCCACCCCACCCCACCTCACTAATAACCCCTCTCCCACCTGATTACTAGCCCTCCCATACCTCATTGCTCCTCCTCCCCACCTCATAACTCGTCCTCCCCACCTCCCCCACATCATTACTGCCCCTCCTCGCTTCATTACTACACCTCCCCCACCTCATTACTACCCCTCTCCCACCTCATTACTCCTCCTCCCCACCTCATTACTACCCCATCCCACCTCATTACTCCTCCTTCCCCATCTCATTACTACCTTGCCCCACCTCATTACTACCCCTATCCAACCTCATTACTCCTTCTCCCTCATCTCATTACTAC…	Insertion	459	Hom_Var	6	6	2	0	0	0	29
11	126903173	HG2_PB_assemblyticsfalcon_4986	CATTGCTGAATTAT	GGCCGGGCGCGGTGGCTCACGCCTGTAATCCCAGCACTTTGGGAGCCGAGGGCGGGTGGATCATGAGGTCAGGAGATCGAGACCATCCTGGCTAACAAGGTGAAACTCCGTCTCTACTAAAAATACAAAAAATTAGCCGGCGCGGTGGCGGGCGCCTGTAGTCCCAGCTACTCGGGAGGCTGAGGCAGGAGAATGGCGTGAACCCGGGAAGCGGAGCTTGCAGTGAGCCGAGATTGCGCCACTGCAGTCCGCAGTCCGGCCTGGGCGACAGAGCGAGACTCCGTCTCAAAAAAAAAAAAAAAAAAAAAAAAAAAAAAAA	Insertion	305	Het_Var	7	0	7	1	1	0	28
15	59712886	HG2_PB_SVrefine2PBcRplusDovetail_3584	AAGGAAGGCTCTTTTTTTTTTTTTTTTTTTTTTTTTTTTTTTTTTTTTTTTTGAGACGGAGTCTCGCTGTCGCCCAGGCTGGAGTGCAGTGGCGCAATCTCGGCTCACTGCAGGCTCCGCCCCCTGGGGTTCACGCCATTCTCCTGCCTCAGCCTCCCGAGTAGCTGGGACTACAGGCGCCCGCCACCTCGCCCGGCTAATTTTTTGTATTTTTAGTAGAGACGGGGTTTCACCGTGTTAGCCAGGATGGTCTCGATCTCCTGACCTCGTGATCCGCCCGCCTCGGCCTCCCAAAGTGCTGGGATTACAGGCGTGAGCCACCGCGCCCGGCC	A	Deletion	331	Hom_Var	12	12	0	0	0	0	25
15	26496956	HG2_PB_assemblyticsPBcR_8326	G	GTTTAAATATGGATTTTAAAAATCCATATTT	Insertion	30	Hom_Var	10	10	1	0	0	0	26
1	38760816	HG2_Ill_150bpfermikitraw_318	ATGTGTGTGTGTGTGTGTGTG	A	Deletion	20	Het_Var	9	0	9	0	0	0	28
1	81404757	HG4_Ill_GATKHCSBGrefine_387	AAAAGTCTCACTTCTTTTTTTTTTTTTTTTTTTTTTTTTTTTTTTTTTTTTTTTAATTATATATTTTTCTTTATTTGTTTTTCACTTAACATTGTATCAGGACCATATCATTAAAATTTTTTGAACATTTAATTTTTTTTTTTTTTTTATTTTTTATTTTATTTTTTATTTTTTTGTTATACTCTAAGTTTTAGGGTACATGTGCACATTGTGCAGGTTAGTTACATATGTATACATGTGCCATGCTGGTGCGCTGCACCCACTAACGTGTCATCTAGCATTAGGTATATCTCCCAATGCTATCCCTCCCCCCTCCCCCGACCCCACCACAGTCCCCAGAGTGTGATATTCCCCTTCCTGTGTCCATGTGATCTCATTGTTCAATTCCCACTTATGAGT…	A	Deletion	6191	Het_Var	12	0	12	0	0	0	25
7	68226498	HG4_PB_SVrefine2Falcon1Dovetail_5012	C	CAAGCAATCCTCCTGCCTTAGCCTCCTGAGTAGCTGGGACTATAAGCACTTGTCACCATGCCCGGCTAATTTTTGTTTTTGTTTTTGTTTTTTGTTTGTTTGTCTGTTTTTTGAGACAGAGTTTCGCTCTTGTTGCCCAGGCTGGAGTGCAATGGCGTGATCTCGGCTTACCACAACCTCGGCCTCCAGGGTTCAAGCAATTCTCCTGCCTCAGCCTCCTGAGTATCTGGGATTACAGGTGCCCACCACCAAGCCTGGCTAATTTTTTGTATTTTTAGTAGAGTCAGGGTTTCTCCATGTTGGTCAGGCTGGTCTAGAACTCTCGACCTCAGGTGATCTGCCCGCCTCGGCCTCCCAAAGTGCTGGGATTATAGGTGCGAGCCACCATGCCCGGCCGAT…	Insertion	2417	Hom_Var	10	10	0	1	0	0	26
4	93855280	HG3_PB_SVrefine2Falcon1Dovetail_2913	TGCCATTTTCATAATATTGATTCTTCCTACCCATGAGCGTGGAATGTTCTTCCATTTCTTTGTATCCTCTTTTATTTCATTGAGCAGTGGTTTCTAGTTCTCCTTGAAGAGATCCTTCACGTCCCTTGTAAGTTGGATTCCTAGGTATTTTATTCTCTTTGAAGCAATTGGGAATGGGAGTTCACTCATGGTTTGGCTCTCTGTCTGTTATTGGTGTATAAGAATGCTTGTGGTTTTTGTACATTGATTTTGTATCCTGAGACTTTGCTGAAGCTGCTTATCAGCTTAAGGAGATTTTGGGCTGAGACAATGGGGTTTTCTAGATATACAATCCCAAGGTAATTTATAGATTCAATGCCATCCCCATCAAGCTACCAATGACTTTCTTCACAGAATTGG…	T	Deletion	6033	Hom_Var	9	9	0	0	0	2	26
12	8558485	HG2_PB_SVrefine2Falcon2Bionano_6381	CTTAGTGTGTCAAAGACAATGCTGGGTTCACACCATTCCTCTTCCTCTACATGCAGAAAGACTACATTTCCCAGCCTCACTTGCAGTTAGTTTGGAACCATGTGACTGCATTTCCACCAATAGGAATGTAAGAAATCACTTCTGCGCCAAGGTTATCAAAGGCAAGTGTGAGCTATGTTCCCTCTCTTCCTATCCATATGGCTAGAAGTGAAAAACTCTGAGATGGCAGAATTAAAAGATGGAAAGCTCCAGAATCTCTGAATCACTGTTGGACAAGGGCCCCCAAGGAGAACCCCTGCCCTGCATCAGACTATGCTATGTGTGCCAACCCACTGAGAGTTCAGGGTTTATTCATCTCAGCAGCAGTCTATTGTTACACTGACCAACATGCTAAGGTTT…	C	Deletion	32361	Hom_Var	6	6	0	0	0	1	30
13	107569931	HG3_Ill_Krunchall_19213	GCGGGGCCGGGGCCGGGGCCGGGGCCGGGGC	G	Deletion	30	Hom_Var	5	5	1	1	0	1	29
1	62603354	HG2_PB_pbsv_515	T	TCAGAGGCCTGAGGGGGAAATGCCTCCGGAGGGGGAACCACAGAGTGAGGGGGGACAGAGGCCTGAGGGGAAATGCCTCCGGAGGGAACACAAGAGTGAGGGGGGGACAGAGGCTGAGGGGGGAAATGCCTCCGGAGGGGGGAACACAGCAGTGAGGGGGGACAGAGGCCTGAGAGGGAAATGTCTCTGGAGGGGGAAACACAGGATGTGAAGGGGACAGAGGGCTGAGAGGGAAATGCCTCCGGAGGGGGAACAACAGAGTGAGGGGGACAGAGCCTGAGGGGGGAAATGCGGGAGGGGGGACCACAAGAAGTGAGGGGGGACAGAGGCCTGAGGGGGAAAGACCTCTAGGAGGGGGGGAACACAGAATGAGGGGGA	Insertion	377	Hom_Var	7	7	1	0	0	0	29
9	81195339	HG4_Ill_GATKHCSBGrefine_7166	T	TATGGAAGCTAAGAGGAAGAATAGAAACTGCCTCCATTTCATCAATCTGCA	Insertion	50	Hom_Var	13	13	1	0	0	0	23
15	70577522	HG3_Ill_manta_3482	T	TGTGTGTGTGAGAGAGAGAGAGAGAGAGAGACAGAGGCTTGATAAGATCTCTGTGGGCTGTGGGGTTAACCATCTTTAAATTAAATTATTTAAATCAAATTCAACCCATGAAAACCCATATTTATACACACACACACACACGCACACCCATATTCAGCCACTGTTCACTCTACCAAAAAAAAACCCTAAAGCAAACAAAAAAACCCTTAACTCTAAAAAGAAAAACAAAAAAGAAAAAAAAAACCTTAACTCTAGAGTTTTTCCTAGGACTATATTGGAATCTTCATTTTCCAACACATTCATGACAAGATGTGGTTAGAAACAACCTCCATGTCCATCAAAAGGAGAGTGGCTAAATATTTTATGGCATATCTATACAACA	Insertion	381	Hom_Var	13	13	0	0	0	0	24
2	46523798	HG3_Ill_GATKHC_3005	C	CCCGCGCAGGAGCGGCGGGGTGCCGAGAGTAGGGACAGAAG	Insertion	40	Het_Var	13	0	13	0	0	0	24
9	30491283	HG3_10X_allpass_2054	ACAAAAATAATTTTTTTTTTTTTTTTTTTTTTGAGACGGAGTCTCGCTCTGTCGCCCAGGCTGGAGTGCAGTGGCGGGATCTCGGCTCACTGCAAGCTCCGCCTCCCGGGTTCACGCCATTCTCCTGCCTCAGCCTCCCAAGTAGCTGGGACCACAGGCGCCCGCCACTACGCCCGGCTAATTTTTTGTATTTTTAGTAGAGACGGGGTTTCACCGTTTTAGCCGGGATGGTCTCGATCTCCCGACCTCGTGATCCGCCCGCCTCGGCCTCCCAAAGTGCTGGGATTACAGGCGTGAGCCACCGCGCCCGGC	A	Deletion	311	Hom_Var	11	11	0	0	0	0	26
12	164696	HG4_PB_SVrefine2PBcRDovetail_6493	T	TCTGGGCATCACTGGCCACATCTGAGAAACAGGAATAATAACTGTGCACGTCTCGTGTGTCACTCACTAAGAATCAAATAAAATGAGTATGCCATGACATGCATTGTTTATTTATCCTCCCAGTAACCTGTGATGTGGATTCAGTTATTGCCCCTACTCCATGGTTGAGGAAACCAAGACCCAGAGAAATTGAAAACCATAAAGCGAAATACAAATGCTGGCTGGCTCAGATTATCATCACTATTTCAATACACTAATGAAGCAAACGCCTACAAAACAGGTCCAAAAGATTACAAGGAAAGGCTGTATTTGTTTTATTTCCCAGAAGGATAATGGCCTTGCTTATCTGAAGTCCAGCCACAGAACACATAAGAAGTGTGTGTGAGCCAGAAGCAGTAG…	Insertion	6316	Het_Var	5	0	5	2	0	1	29
10	21346518	HG2_Ill_scalpel_10479	G	GCCCAGGCTGGAGTGCAGTAGCGTGAACTTGGCTCACTGCAACCTCTGTCA	Insertion	50	Het_Var	14	0	14	0	0	0	23
4	133505738	HG2_CG_vcfBeta_2914	TTTTACCTTCTCTCCCATCCC	T	Deletion	20	Het_Var	12	0	12	0	0	1	24
10	32936398	HG3_Ill_Spiral_11674	A	ACTGCACTCCAGCTTGGGTGACAGAGTGAGACCCTGTCTCAAAAACAAAAAGTTCT	Insertion	55	Hom_Var	13	13	0	0	0	0	24
9	9008027	HG4_PB_SVrefine2Falcon1Dovetail_6195	C	CTCATCATTTAGCATTAGGTATATCTCCTAATGCTATCCCTCCCCCTCCCCCACCCCACAACAGTCCCCAGAGTGTGATGTTCCCCTTCCGGTGTCCATGTGTTCTCATTGTTCAATTCCCACCTATGAGTGAGAACATGCGGTGTTTGGTTTTTTGTCCTTGAGATAGTTTACTGAGAATGATGATTTCCAATTTCATCCATGTCCCTACAAAGGACATGAACTCATCCTTTTTTATGGCTGCATAGTATTCCATGGTGTATATGTGCCACATTTTCTTAATCCAGTCTATCATTGTTGGACATTTGGGTTGGTTCCAAGTCTTTGCTATTGTGAATAATGCCGCAATAAACATACGTGTGCATGTGTCTTTATAGCAGCATGATTTATAGTCCTTTG…	Insertion	4826	Hom_Var	8	8	0	1	0	1	27
7	15393976	HG4_Ill_scalpel_7532	TATAGACGTGTGTATATAGACGTGTGTATACACGTGTGTGTATACACGTGTGTGTACACACGTGTGTGTATACACACACGTGTGTGTATAC	T	Deletion	90	Hom_Ref	4	0	1	4	1	0	31
12	30500336	HG4_Ill_svaba_16331	TAATGGCTACTAGCCTTAATACCTGGGTGACAAAATAGTCTATACAACAAACCCACATGGCATAAAACTGCACTTGGACCCCTGAACTTA	T	Deletion	89	Het_Var	11	0	11	0	0	1	25
14	59560428	HG4_CG_vcfBeta_9376	A	AAAAATATAGGGAGAAAGTATAGGGG	Insertion	25	Hom_Ref	13	0	0	13	0	0	24
22	43549346	HG4_PB_SVrefine2Falcon1Dovetail_12212	TTTTTTTTTTTTTTTTTTTTTTTGAGACGGAGTCTCGCTCTGTCGCCCAGGCCGGACTGCGGACTGCAGTGGCGCAATCTCGGCTCACTGCAAGCTCCGCTTCCCGGGTTCACGCCATTCTCCTGCCTCAGCCTCCCGAGTAGCTGGGACTACAGGCGCCTGCCACCGCGCCCGGCTAATTTTTTGTATTTTTAGTAGAGACGGGGTTTCACCTTGTTAGCCAGGATGGTCTCGATCTCCTGACCTCATGATCCACCCGCCTCGGCCTCCCAAAGTGCTGGGATTACAGGCGTGAGCCACCGCGCCCGGCTTATTTGTGTTTTCTTTACT	AC	Deletion	328	Hom_Var	13	13	0	0	0	0	24
2	65807291	HG4_Ill_Krunchall_2662	CCCTGCCTCCCTGCCTCCTTTTCTTTCTCCACAGGATTCTTTCCTCTTCTGAGAAGCAGCCTCAGAGCTGGCTGTAGAACATCCAGAAACAATCAGGAAGAATAACTGTCTCCCTCTCTCCGACTTCCTGCTCCCCACTACCCATACCTGTGTTGGGTATGTGTTTTGCTAGCAATGTTTAATGTCACATGCCTGCACTTTCCCCTAATCCTAATATCATGTTACTTTTTTTTTTTTTTTTTTTTTTGAGACGGAGTCTCGCTGTCGCCCAGGCTGGAGTGCAGTGGCGCAATCTCGGCTCACTGCAGGCT	C	Deletion	310	Het_Var	4	0	4	0	0	0	33
6	29954075	HG3_PB_SVrefine2Falcon1Dovetail_4136	C	CCAGTAAGGAAATTCTTACACAAATGGTTGGCAGAACATGCAACTTGCTTTGCGGATGCACATGTAGACCATCTGCTCTGACCAAGGAGTCACAGAAGCTTCATAAGACACAACATTTGAGCTGTGTTTTGAGGTATAAATAGGAGTCTGACAGGCATCCAGGACAGGAGAGCATTGCTCAGAACCCAGGACATGAATTTTTCTCCCTAGGCCAGGCCAGGACTCAGACTAAGCTGACTGAGGAGCCAGGTGCTTCCTGGCAAGGAAGTGTGTCCCATATATGACTATCCAGAAGTCACAGCTGCTCAATATTGAGTCTTGAGACAGAGAGAGAGAGGCCTGATTTGAAATGCAGAATTCTGCTGGGGGCCCGTTAAAATACAGTTTCTGATTCAGTAG…	Insertion	65193	Hom_Ref	8	0	0	8	0	0	29
2	241466630	HG2_PB_SVrefine2Falcon2Bionano_1262	T	TGGTGGATTGATGGATGAATGGATGGGTGGGTGGATGGATGAAAGATGCATGAATAGATTGATAGATGGATAGATGGGTAGGTGAGTGGATGACTGGGTAGGTAGGTGGGTAGATGAATGGATGGTTGGATGAATGGATGGTTGGATGAATGGATGTTGCATGGGTAGACTGATGGATGAATGGATGGGTGGGTGGGTAGGTAGATGAATGAGTAGGTAGATGGGTAGATGAATGGATGGCTGGATGAATGGATGTTCCATGGGTGGACTGATGGATGAAGGGGTTGGTGGGTGGATCAATGTTGCGTGAGTATACTGATGGATGAATGGATGGAAAGGTGGGTGAGTGGGTGAATTAATGGGTAGGTGGGTGGGTAGATGAGTGGATGGCTGGATAAA…	Insertion	562	Hom_Var	6	6	0	0	0	1	30
11	31152431	HG3_Ill_GATKHCSBGrefine_8073	TAAAGAAAACAAAATTAGGCCGGGCGCGGTGGCTCACGCCTGTAATCCCAGCACTTTGGGAGGCCGAGGCGGGTGGATCATGAGGTCAGGAGATCGAGACCATCCTGGCTAACAAGGTGAAACCCCGTCTCTACTAAAAATACAAAAAATTAGCCGGGCGCGGTGGCGGGCGCCTGTAGTCCCAGCTACTCGGGAGGCTGAGGCAGGAGAATGGCGTGAACCTGGGAAGCGGAGCTTGCAGTGAGCCGAGATTGCGCCACTGCAGTCCGCAGTCCGGCCTGGGCGACAGAGCGAGACTCCGTCTCAAAAAAAAAAAA	T	Deletion	316	Het_Var	12	0	12	0	0	0	25
1	30243370	HG2_PB_assemblyticsfalcon_426	ACATATTTATATATTTAATATATAAACATATATGAAACATGAATATATATTTATATATAAAACATACATGTGAATATATATTTATATATAAAACATACATGTGAATATATATTTATATATAAAACATACATATGAATATATATTTATATATAAAACATGTGAATATATATTCATATATAAAACATACATGTGAATATACACATATAAAACATATTCATATATAAAACATGTGAATATATATTCATATATAAAACATATGTGAATATTCATATATAAAACATATATGTGTATATATATAAAACATATGTGAATATATATTTATATATAAAACATATATGTGAATATATATTTATATATAACATATATGTGAATATATATAACATATATGTGAATATATAT…	TATATATGTTTGATATATATGAATATATATTCATATATATGTTTGATATATATGAATATATATTCATATATGTTTGATATATATGAATATATATTCATATATATGTTTGATATATGAATATATATTCATATATGTTTGATATATATGAATATATATTCATATATATGTTTGATATATATGAATATATATTCATATATGTTTGATATATATGAATATATATTCATATATGTTTGATATATATGAATATATATTCATATATGTTTGATATATATGAATATATATTCATATATGTTTGATATATATGAATATATATTCATATATGTTTGATATATATGAATATATATTCATATGTTTGATATATATGAATATATATTCATATGTTTGATATATATGAATATA…	Deletion	647	Another_Var	7	0	0	3	7	0	27
14	31444296	HG4_Ill_GATKHCSBGrefine_10087	T	TAAGAAAAAGACACGGGCCGGGCGCGGTGGCTCACGCCTGTAATCCCAGCACTTTGGGAGGCCGAGGCGGGCGGATCACGAGGTCAGGAGATCGAGACCATCCCGGCTAAAACGGTGAAACCCCGTCTCTACTAAAAATACAAAAAATTAGCCGGGCGTAGTGGCGGGCGCCTGTAGTCCCAGCTACTTGGGAGGCTGAGGCAGGAGAATGGCGTGAACCCGGGAGGCGGAGCTTGCAGTGAGCCGAGATCCCGCCACTGCACTCCAGCCTGGGCGACAGAGCGAGACTCCGTCTCAAAAAAAAAAAA	Insertion	307	Hom_Var	12	12	0	0	0	0	25
15	86841504	HG4_PB_pbsv_15504	A	AGTAACTATATACTATATATATATATAGTTGGTAACTATATATATATATAATATATATCGTAACTATATATATATATATATGGCTAACTATATTATATATATATATTGGTAAACTATATATAT	Insertion	122	Hom_Var	7	7	4	0	0	0	26
15	31935342	HG4_Ill_FB_13034	T	TGTGGAAAAAAATTAATAAATAA	Insertion	22	Hom_Ref	10	0	0	10	0	0	27
21	24742245	HG4_PB_assemblyticsfalcon_15802	TGGGCCGGGCGCGGTGGCTCACGCCTGTAATCCCAGCACTTTGGGAGGCCGAGGCGGGCGGATCACGAGGTCAGGAGATCGAGACCATCCCGGCTAAAACGGTGAAACCCCGTCTCTACTAAAAATACAAAAAATTAGCCGGGCGTAGTGGCGGGCGCCTGTAGTCCCAGCTACTCGGGAGGCTGAGGCAGGAGAATGGCGTGAACCCGGGAGGCGGAGCTTGCAGTGAGCCGAGATTGCGCCACTGCACTCCAGCCTGGGCGACAGAGCGAGACTCCGTCTCAAAAAAAAAAAAAAAAAAA	ACAGATAATTTTTT	Deletion	288	Het_Var	10	0	10	0	0	0	27
3	151148543	HG2_PB_SVrefine2PB10Xhap12_2743	T	TCCCGAAGATCTTTTTTTTTTTTTTTTTTTTTTTTTTTTCTTTTTTAATTATTATTATTATTATACTTTAAGTTTTAGGGTACATGTGCACATTGTGCAGGTTAGTTACATATGTATACATGTGCCATGCTGGTGCGCTGCACCCACTAACGTGTCATCTAGCATTAGGTATATCTCCCAATGCTATCCCTCCCCACTCCCCCGACCCCACCACAGTCCCCAGAGTGTGATATTCCCCTTCCTGTGTCCATGTGATCTCATTGTTCAATTCCCACCTATGAGTGAGAATATGCGGTGTTTGGTTTTTTGTTCTTGCGATAGTTTACTGAGAATGATGGTTTCCAATTTCATCCATGTCCCTACAAAGGACATGAACTCATCATTTTTTATGGCTGCATA…	Insertion	6078	Hom_Var	7	7	0	0	0	1	29
5	103926685	HG2_PB_SVrefine2PB10Xhap12_4387	A	ACTCCAGCCTGGGCGACAAGAGCAAAACTCTGTCTCCAAAAAAAAAAAAACCAAGAAAGCACATGATCCTACAGAGAAAGACAATTGGACAGTGTATATATAAAATTGTTGAAGCAGTTTTGCTCTGGAAAAGTGAAATTAAGGGAGATTTTCACTTTCTTATTTTAAAACTTTTTAATATTATTTTATTATATTTAATTATAATTATTTTTGTTCTACATGTACTGAATGCCTGATATATGTATGTCTTTTGATAAGTACTTGTCATGATATAAAAATAGATTGCATGTGTTCTCCATCTTCGAGGAGCTTAGTCATGAATGATTCTCTTACTGTATATTGACAGTGCAGGAGCATCGTCATCTTGGACAAACACTGCCATTTTAAGTTCCCCTTGAT…	Insertion	1249	Hom_Var	10	10	0	0	0	0	27
11	69061499	HG2_PB_SVrefine2PBcRplusDovetail_1901	C	CAGCCCCACCCACCTGGGCTAGCCCCACCCCAAGGAGCCCCACCCACCTGGGCTAGCCCCACCCCCAAGA	Insertion	69	Hom_Var	8	8	1	0	0	0	28
8	126595121	HG3_PB_SVrefine2PBcRDovetail_4464	ACACTCACAGAGCGTGAGCGACGCAGAAGACGGTGATTTCTGCATTTCCATCTGAGGTACCGGGTTCATCTCACTAGGGAGTGCCAGACAGTGGGCGCAGGCCAGTGTGTGTGCGCACCGTGCGCGAGCCGAAGCAGGGCGAGGCATTGCCTCACCTGGGAAGCGCAAGGGGTCAGGGAGTTCCCTTTCCGAGTCAAAGAAAGGGGTGACGGACGCACCTGGAAAATCGGGTCACTCCCACCCAAATATTGCGCTTTTCAGACCGGCTTAAGAAACGGCGCACCACGAGACTATATCCCACACCTGGCTCGGAGGGTCCTACGCCCACGGAATCTCGCTGATTGCTAGCACAGCAGTCTGAGATCAAACTGCAAGGCGGCAACGAGGCTGGGGGAGGGG…	A	Deletion	6013	Hom_Var	11	11	0	0	0	0	26
4	114018249	HG2_Ill_GATKHCSBGrefine_3252	T	TCACTTTTCCTTTTTTTTTTTTTTTTTTTTTTTTTGAGACGGAGTCTCGCTGTCGCCCAGGCTGGAGTGCAGTGGCGCAATCTCGGCTCACTGCAGGCTCCGCCCCCTGGGGTTCACGCCATTCTCCTGCCTCAGCCTCCCGAGTAGCTGGGACTACAGGCGCCCGCCACCTCGCCCGGCTAATTTTTTGTATTTTTAGTAGAGACGGGGTTTCACCGTGTTAACCAGGATGGTCTCGATCTCCTGACCTCGTGATCCACCCGCCTCGGCCTCCCAAAGTGCTGGGATTACAGGCGTGAGCCACCGCGCCCGGCC	Insertion	314	Hom_Var	13	13	0	0	0	0	24
8	641185	HG4_Ill_Cortex_3569	C	CGCCAGGCGATCCTGACAGCCT	Insertion	21	Hom_Ref	8	0	0	8	0	0	29
1	54976289	HG4_PB_SVrefine2PBcRDovetail_272	A	AAAACCAAACCAAACCAAACCAAACCAAACCAAACCAAACCAAACCAAACCAAACCAAACCAAACCAAACCAAACCAAACCAAACCAACCAAACCAAACCAAACCAAACCAAACCAAACCAAACCAAACCAAACCAACCAAACCAAACCAAACCAAACCAAACCAAACCAAACCAAACCAAAACCAAACCAAACCAAACCAAACCAAACCAAACCAAACCAAACCAACCAAACCAAACCAAACCAAACCAAACCAAACCAAACCAAACCAAACCAAACCAAACCAAACCAAACCAAACCAAACCAAACCAAACCAAACCAAACCAAACCAAACCAAACCAAACCAAACCAAACC	Insertion	353	Het_Var	9	0	9	0	0	0	28
5	108266043	HG2_PB_pbsv_6058	C	CTACCCGTCCCTCTCTCTCCCCTGCCTTTCCCTCCCTCTCCTTCCCCTCCTTCCCTCCCCTCTCCTCTCCCCTCCCCTCCCCCTTTCCTCTGCCCCCTTCCCTCCCCCTCCTCCCTCTTCCTCTCCCCTCTTTTCACTCCCCTCAGCCTTCTCCATCCATCCCTTCCCTTAATCCTCCCCTTCTCCTCCCTCACCTTTCTCCTCTCCTCCCCTCCTTCTCCCTCTCCTCTCCTCCCCTCCCTTCCTCCTCTCCTCCTCTCGACTCCCTTCCTCTCCTCCTTTCTCACTGTCCTCCCCTCCCCTTCTCCTCTCCTCCCCTTCTCTCCCTTCCCCTCCCCTCCCTTTCTCCCCTCCCTGCCCCTCCCCTCTCCTCCCGCTCCTCCCTTCCCCTCTCTTACC…	Insertion	765	Hom_Var	8	8	2	0	0	0	27
10	14396683	HG2_PB_PB10Xdip_3324	C	CAAAACTCCAGTGCAGCCGGGCGCGGTGGCTCACGCCTGTAATCCCAGCACTTTGGAGGCGAGGCGGCGGATCACGAGGTCAGGAGATCGAGACCATCCGCTAAACGGTGAAACCCCGTCTCTACTAAAAATACAAAAATTAGCCGGCGTAGTGGCGGCGCCTGTAGTCCAGCTACTTGGAGGCTGAGGCAGGAGAATGGCGTGAACCCGGAGGCGGAGCTTGCAGTGAGCCGAGATCGCGCCACTGCACTCCAGCCTGGGCGACAGAGCGAGACTCCGTCTCAAAAAAAAAAAAAAAAAAAAAAA	Insertion	305	Het_Var	13	0	13	0	0	0	24
3	127859142	HG2_10X_SVrefine210Xhap12_2693	G	GCTCACTGCAACCTCCGCCTCCCGGGTTCAAGCGATTTTCCTGCCTCAGCCTCCCAAGTAGGTGGGATTACAGGCACCCACCACCATGCCTGGCTAATTTTTTTATTTTTAGTAGGGACGGGGTTTCACCATGTTTGCCAGGCTGGTCTCAAACTCCTGACATCAGGTGATCTGCCACCTAGGCTTCCCAAAGTGCTGGGATTACAGGCGTGAGCCACCGTGCCCAGTTTCAAACGATACAAACTTCTTTATGAAAAACCCACAGCTAACATCATAATGGTAAGAGACCGGGTCCTTTCCACACTGAGACCCTTCTCTCTATACAGAGAGTGCTATTTCTCTTTCTTTTCTCTTCTGCCTATTAAATCTCTGCTCCTAAATTCCTTGTGTGTGTCCATG…	Insertion	7042	Het_Var	7	1	7	1	0	0	28
3	189959398	HG2_PB_pbsv_3932	A	ACTATACCCTACAAAAATAGACTAAACAGATATTTACAAACATTGTACCCAACACTGGCAGAATATACATTCTAATCATCAGCACATGGGACATTCTCTAAGACAGAACAAAATAGGCGCACAAAAACCACTCTCATAAATTTAAGAAGATCAAAGTTACATCAAGTATTCTCTCAGAACCTAGTAGAATAAAATTGGAACTAACTCCAAATTGGAACCCCATCAAAACTATAACAAATAATGGAAATTAAAATAATCTGCTCCTGAATGATCTCTGGGTCAACAATGAAATCAAGGAAGGAAATTGAAAATATTTGAATGAATGATAATAGTTGACAAGACCCTATCAAACCTCTAGGGGATACAGCAAAAGTGGTGCTAAGAGGAAAAATTATGGCA…	Insertion	2149	Het_Var	6	0	6	0	0	1	30
14	105706105	HG2_PB_PB10Xdip_9434	C	CCTCAGGAGCAACAACCTAGCATCTCAGGAGAGAGAGGCCACACCACTGTCCGCGTAGTCGCCCAGCTGGGGGCGGGGGACAGCCTGGCAGCCCGTGGCAC	Insertion	100	Hom_Ref	4	0	0	4	1	0	32
1	35752373	HG2_Ill_SVrefine2DISCOVARplusDovetail_244	A	ATTTTTTTTTTTTTTTTTTTTTTTTTTTTTTTTTTTTTTTTTTTTTTTTTTTTTTTTTTTTTTTTTTTTTTT	Insertion	71	Hom_Ref	7	0	1	7	0	1	28
23	49162081	HG4_Ill_MetaSV_5856	TGTGTGTGTGTTAGGCATTGTCACATAGGAGGAAGAGGAGGAAAGAAAACAATGGAAAGAATGCCTGAAATTGACTGGAAAAGCGAGGAGGCTATGTAGTTTGCAGCTTAGCTTAGGCAAATCCCTCACTATGATAAAAGTTCTCATCTTTATGAATGAGAAAATGGAGGCGCTGGGATTGTGTTTTATCCAAGAGCCCTTGACTGGTGAATACAAAATTTGTATTTTGTTCCAAGGTTTGTGTCTTCCTACCATCTATGTTGCTGTAAAAACGGAAATGATTTTGCTGAAAATGCTTAAAACTCAAAGGCTTTACTGTAAGGTAGCTTAGTACTGACCCAAGAATAGACCCAGTTCAGAGGAGCAGGAGCAGCTCCAAAAACCGAGTCACTGAATGTC…	T	Deletion	48419	Hom_Ref	5	1	0	5	0	0	31
1	56831106	HG4_PB_SVrefine2PBcRDovetail_282	TAAAAAGAACCACTGCCTCGGGGTTGCAATCCTAGTCTCTGATAAAACAGACTTTAAACCAACAAAGATCAAAAGAGACAAAGAAGGCCATTACATAATGGTAAAGGGATCAATTCAACAAGAGGAGCTAACTATCCTAAATATTTATGCACCCAATACAGGAGCACCCAGATTCATAAAGCAAGTCCTGAGTGACCTACAAAGAGACTTAGACTCCCACACATTAATAATGGGAGACTTTAACACCCCACTGTCAATATTAGACAGATCAACGAGACAGAAAGTCAACAAGGATACCCAGGAATTGAACTCAGCTCTGCACCAAGCAGACCTAATAGACATCTACAGAACTCTCCACCCCAAATCAACAGAATATACATTTTTTTCAGCACCACACCA…	T	Deletion	3855	Het_Var	12	1	12	0	0	0	24
13	61315244	HG2_PB_pbsv_14113	TACATAGTATTCCACGGTGAATATGTGCCACATTTTCTTAATCCAGTCTATCATTGTTGGACATTTGGGTTGGTTCCAAGTCTTTGCTATTGTGAATAGTGCCACAATAGCATACGTGTGCATGTGTCTTTATAGCAGCATGATTTATAGTCCTTTGGGTATATACCCAGTAATGGGATAGCTGGGTCAAATGGTATTTCTAGTTCTAGATCCCTGAGGAATTGCCACACTGACTTCCACAATGGTTGAACTAGTTTACAGTCCCACCAACAGTGTAAAAGTGTTCCTATTTCTCCACATCCTCTCCAGCACCTGTTGTTTCATGACTTTTTAATGATTGCCATTCTAACTAGTGTGAGATGGTATCTCATTGTGGTTTTGATTTGCATTTCTCTGATG…	T	Deletion	988	Het_Var	4	0	4	0	1	0	32
11	103916404	HG2_PB_assemblyticsfalcon_4786	TTAAGAGAATATTTGAACAAAGGAATAGAAACTTCAGAAGAAACACAAATAATGATGTTAGTTTCACATTTATTTCAAGTTTTCATGGAGCTATTGAAGGTCAAGACGCAATGAACAGAATGTAAGGTAGGACTGCAAAAAGGGGTGAGGTAAAAGACAAGCAGGTTTTTGATAAAGAAATGTGCTTACGAACAGGACAAGATGCCTAGAAAAAGGTTTGCTGAGTGACTGGTTGAGGAGGGGAAGAAACATGGAGGGCTAGTGATTCTATGATAGGAACTGTAAAGAGTCCAGAAACTGGGGGGCAAGCAGAGGAAGATATTACCAGATTGTTATGTTGCCATGGAAGCAGAAGCCTGAGCAGGCACTAAAGAAAAAGATCCGCCACTAACATCCAGT…	GTGTAATCCCAGCACTTTGGGAGGCCGAGGCGGGCGGATCACGAGGTCAGGAGATCGAGACCATCCCGGCTAAAATGGTGAAACCCCGTCTCTACTAAAAATACAAAAAATTAGCCGGGCGTAGTGGCGGGCGCCTGTAGTCCCAGCTACTTGGGAGGCTGAGGCAGGAGAATGGCGTGAACCCGGGAGGCGGAGCTTGCAGTGAGCCGAGATCGCGCCACTGCACTCCAGCCTGGGCGACAGAGCGAGACTCCGTCTCAAAAAAAAAAAAAAAAAAAAAAAAAA	Deletion	1779	Het_Var	8	0	8	1	1	0	27
9	91274538	HG3_PB_HySA_15709	T	TGGAGATCACATGACTGCACTCCAGCCTCCAGCCTGGGCGACAGGGTGAGACTTCCTCTCAAAAAAAAAAAAAAAAAAAAAGAATACGCATGACAGCTTCAATTGCCAACAGTTCACCTTTGTTCTCTAAGATGAGTTTGAATCTAAAAATCAGTCAATTATCAGTAGGTGTCAAATCTTAATTAAGAAAAGCTAGTCATGAAGCAGGGTAATCAAATAGAAGTAGAAAAAACTGACTGCTCTTTCATCCATGACCTATAAGCTGGTTGAGAAGTTGGTTCCATGTGAGGAAGCTAGTATTTATGGTACCACATTTGGAAGGGAGGGTCTCCAGCAGGTATTTAGTAACTACCATTTCACTGTCAGAATTTGATGTGTACAACTCATTTAAAGAGTCTG…	Insertion	6178	Hom_Var	5	5	1	1	0	0	30
10	29105290	HG2_PB_HySA_20196	T	TAAAAAATACGCCGGGCGCGGTGGCTCACGCCTGTAATCCCAGCACTTTGGGAGGCCGAGGCGGGCGGATCACGAGGTCAGGAGATCGAGACCATCCTGGCTAACACGGTGAAACCCCGTCTCTACTAAAAATACAAAAAATTAGCCGGGCGTGGTAGCGGGCGCCTGTAGTCCCAGCTACTCGGGAGGCTGAGGCAGGAGAATGGCGTGAACCCGGGAGGCGGAGCTTGCAGTGAGCCGAGATCGCGCCACTGCACTCCAGCCTGGGCGACAGAGCGAGACTCCGTCTCAAAAAAAAAAAAAAAAAAAAAAAAAAAGTA	Insertion	319	Hom_Var	9	9	1	0	0	1	26
11	11268282	HG2_PB_PB10Xdip_4918	G	TCTCTTCTGTCTCTCTCTCTCCTGTCTCTCTCTCTCCGTGTCTCTCTCTCTCCGTGTCTCTCTCTCTCCGTGTCTCTCTCTCTCTCCGTGTCTCTCTCTCTCTCCGTGTCTCTCTCTCTCTCCGTGTCTCTCTCTCTCCGTGTCTCTCTCTCTCTCCGTGTCTCTCTCTCTCCGTGTCTCTCTCTCTCCGTGTCTC	Insertion	195	Hom_Ref	5	1	0	5	1	1	29
6	19304323	HG3_Ill_250bpfermikitraw_8989	T	TACACCCACACACACACACACACAC	Insertion	24	Hom_Ref	13	0	0	13	0	0	24
11	90948250	HG3_Ill_GATKHC_19970	T	TATAATATATAAATATATATAAATATAATATATAATATATATTATATATTATATATA	Insertion	56	Another_Var	8	1	1	0	8	0	27
2	47809988	HG3_PB_HySA_2808	T	TTACAAAGTGCATTCTTATTTTTTTTTTTTTTTTTTTTTTTTTAGTTTCAACTGCTGATATTTTATTTTGATAGGTTAATTTTTTTCTTTTTTTTTTTTTTTTTTTAAATTTATTTATTTTTTTTTTTATTGATCATTCTTGGGTGTTTCTCGCAGAGGGGGATTTGGCAGGGTCATAGGACAATAGTGGAGGGAAGGTCAGCAGGATAAACAAGTGAACAAAGGTCTCTGGTTTTCCTAGGCAGAGGACCCTGCGGCCTTGGCCTTCCGCAGTGTTTGTGTCCCTGGGTACTTAAGATTAGGGAGTGGTGATGACTCCTTAACGAGCATGCTGCTTCAAGCATCTGTTTAACAAAGCACATCTTGCACCGCCCTTAATCCATTTAACCCTGAGTGGAC…	Insertion	2920	Het_Var	8	0	8	0	0	1	28
2	85519105	HG3_Ill_manta_430	TGGTCATATGTATTTTTTTTTTTTTTTTTTTTTTTTTTTTTTTTTTTTTTTTTTTTTGAGACGGAGTCTCGCTCTGTCGCCCAGGCTGGAGTGCAGTGGCACGATCTCGGCTCACTGCAAGCTCCGCCTCCCGGGTTCACGCCATTCTCCCGCCTCAGCCTCCCAAGTAGCTGGGACTACAGGCGCCCGCCACTACGCCCGGCTAATTTTTTGTATTTTTAGTAGAGACGGGGTTTCACCGTTTTAGCCGGGATGGTCTCGATCTCCTGACCTCGTGATCCGCCCGCCTCGGCCTCCCAAAGTGCTGGGATTACAGGCGTGAGCCACCGCGCCCGGCC	T	Deletion	337	Hom_Var	13	13	0	0	0	0	24
12	1480620	HG2_Ill_SVrefine2DISCOVARplusDovetail_2519	GTCTTGGTTTTATTACCCTCAAAATGGGGGTACTGATAATAGTAACTTCAAAGAATTGTTGGAAGGGGTGAATGATGCTGTTGGCGTTTGCTTTCTTGGTTTTATTACCCTCAAAATGGCGGTACTGATAATAGTAACTTCAAAGAATTGTTGGAAGGGGTGAATGATGCTGTTGGCGTTTGCTT	G	Deletion	184	Het_Var	13	0	13	0	0	0	24
12	9944946	HG2_Ill_GATKHC_20719	TATCTATCTATCTATCTATCTATCC	T	Deletion	24	Hom_Var	5	5	1	0	1	1	29
16	1921895	HG3_PB_SVrefine2Falcon1Dovetail_9613	A	AGGTTGCAGTGAGCAAAGACTGCACCACTGCACTCCAGCCTGGGCAAAAGGGCGAGACTCTGTCTCAAAAAACAAACAAACGAACAAACAAAAAACCCTTCCCACTGCACCTTGACTCAAATCCAGACTCCTTGCGGCAGCGTGCCATGCCCAGCTGACCTGGCCTCTGCCCTGAGAACCGCTCTCCGGTACCCTGGCTGCATTTCCTCAGCCTGGGCCTCGGGCCTTTGCAGATGCAGAGCCTCTTTCTCGAGCATCCCCGTCTTCCCAGGACAGGCTCTCCTCAGGTCTCCAGTAGAGGCCTTTCCTGCCACCCTGCCTCACGCAGTCGTGCCTCTGAACTCCCCTGGGGACACTGCTAGTTGCCTGCTGTGTTGTCTTTCTCCTTCATGACATGGT…	Insertion	1962	Hom_Var	6	6	0	1	0	0	30
15	93320897	HG3_Ill_250bpfermikitraw_20182	A	ATATTATATGTAATATATTATATTATATATTATATTATATGTGATATATTATATTATTATATATTC	Insertion	65	Hom_Ref	6	0	0	6	1	0	30
1	27433596	HG4_PB_SVrefine2Falcon1Dovetail_214	A	ACACACACACACACCCAGGCCCTCTACACACACACACCCACACCCTCACAGCCCTCCACACACACCCACACCTCAAGCCCTCCACACACACACACACACACCCAGCCCCTACACACACACCCCACACACCCACCCAGCCCCTCCACACACACACCACACCCACACACCCAGCCCCTCCACACACACACACCCAGCCCCTACACACACCCACACACCCAGCCCCTCCACACACACACCCACCCCTACACACACACCCACACACCCAGCCCCTACACACACACACACACCCAGCCCCTACACACACCCACACACCCAGCCCCTACACACACACACACACCCCAGCCCCCACACACACCCACACACCCAGCCCCTACACACACACACACACACCCAGCCCCT…	Insertion	1174	Hom_Var	7	7	2	0	0	0	28
7	24677925	HG2_Ill_manta_2288	TCAATTTCTGTATTTTCTTTTTTTTTTTTTTTTTTTTTTTTTTGAGACGGAGTCTCGCTCTGTCGCCCAGGCTGGAGTGCAGTGGCGGGATCTCGGCTCACTGCAAGCTCCGCCTCCCGGGTTCACGCCATTCTCCTGCCTCAGCCTCCCAAGTAGCTGGGACCACAGGCGCCCGCCACTACGCCCGGCTAATTTTTTGTATTTTTTAGTAGAGACGGGGTTTCACCGTTTTAGCCGGGATGGTCTCGATCTCCTGACCTCGTGATCCGCCCGCCTCGGCCTCCCAAAGTGCTGGGATTACAGGCGTGAGCCACCGCGCCCGGC	T	Deletion	323	Het_Var	10	0	10	0	0	3	24
14	80106288	HG2_Ill_MetaSV_1506	GTGGTTTCAGTATATGCAGCAAGTGGACATTTAGAATGGCACAGTTATCCATATAGGAATATTGTTGAGGCAGTTCATCTTGTTGTCCCTATAGTGTAATTCTTTGGAGTAGAAAGCAAAGAGCAATAATTTGTCCAATAAATGAAATAAGGAAATGAAGAGAAAATTTACATAAGCCAGGGAGGCCAACTTAATTTTCTAAAGTAGTGAATTGACTTTTTTTCCTTGGATTTTGAAATAAATGGCAATAAATCCAGTTGTGGGGTAGAGTTCTTTGCTTTCAGTGATAGCTTAGGAACATTCTGCAGATTGTTAGGATTGCTTGTATGTGGTTTTAAATGAATGAAGCTGTTTCTATACAGCTATTTTCAGAAATTCTATGATCTAAATGTTTTAGAT…	G	Deletion	8761	Het_Var	12	0	12	0	0	0	25
5	121059231	HG2_PB_SVrefine2Falcon1plusDovetail_9742	ATACTGCTTTAGTTGTATCCCAGAGATTCTTGTACGTTGTCTTTTATCTCATTGGGTTCAAAGAACTTCATTATTTCTGCTTAAATTTGTTATTTACCAAGTAGTCCTTCAGGAGCATGTTGTTCAGTTTCCATGTAGTTGTGCGGTTTTGAGTGCGTTTCTTAATCCTGAGTTCTAATTTGATTGCACTGTGGTCTGAGAGGCTGTTTGTTATGATTTCCATTCTTTTGCATTTGCTGAGGAGTTTTACTTCTAATTATGTGGTCGATTTTAGAATAAGTGCTATGTGGTGTTAAGAAAAATGTATATTCTGTTGATCTGGGGCAGAGAGTTCTATAGATATCTATTAAGTCTGCTTGGTCCAGAGCTGAGTTCAAGTCCTGAATATCCTTGTGAATT…	A	Deletion	779	Het_Var	16	0	16	0	0	0	21
5	121576115	HG2_PB_pbsv_6117	TAAGAGATACAATTTCACTCCAAGACACATAATTGTCAGATTCACCAAAGTTGAAATGAAGGAAAAAATGTTAAGGGCAGCCAGAGAGAAAGGTCGGGTTACCCTCAAAGGAAAGCCCATCAGACTAACAGCGGATCTCTCGGCAGAAAACCTACAAGCCAGAAGAGAGTGGGGGCCAATATTCAACATTCTTAAAGAAAAGAATTTTCAACCCAGAATTTCATATCCAGCCAAACTAAGCTTCATAAGTGAAGGAGAAATAAAATACTTTATAGACAAGCAAATGCTGAGAGATTTTGTCACCACCAGGCCTGCCCTAAAAGAGCTCCTGAAGGAAGCGCTAAACATGGAAAGGAACAACCGGTACCAGCCGCTGCAAAATCATGCCAAAATGTAAAG…	T	Deletion	4693	Het_Var	12	0	12	0	0	0	25
5	151456413	HG3_PB_SVrefine2PBcRDovetail_2886	TCAAAATTACATGGTGGAGCTCCGGTCTACAGCTCCCAGCGTGAGCGACGCAGAAGACGGGTGATTTCTGCATTTCCATCTGAGGTACCAGGTTCATCTCACTAGGGAGTGCCAGACAGTGGGCGCAGGCCAGTGTGTGCGCGCACCGTGCGCGAGCCGAAGCAGGGCGAGGCATTGCCTCACCTGGGAAGCGCAAGGGGTCAGGGAGTTCCCTTTCCGAGTCAAAGAAAGGGGTGACGGACGCACCTGGAAAATCGGGTCACTCCCACCCGAATATTGCGCTTTTCAGACCGGCTTAAGAAACGGCGCACCACGAGACTATATCCCACACCTGGCTCAGAGGGTCCTACGCCCACGGAATCTCGCTGATTGCTAGCACAGCAGTCTGAGATCAAACTG…	T	Deletion	6034	Hom_Var	12	12	0	0	0	0	25
6	63842204	HG3_Ill_GATKHC_11548	G	GTGTGTGTATATATATGTATATATACACACACATATA	Insertion	36	Het_Var	8	0	8	0	0	0	29
11	63197918	HG4_PB_SVrefine2Falcon1Dovetail_7553	TCCAAGATGGCCGAATAGGAACAGCTCCAGTCTACAGCTCCCAGCATGAGTGACGCAGAAGACAGGTGATTTCTGTATTTCCAACTGAGGTACCAGGTTCATCTCACTGGGGTGTGTCAGACAGTGGGTGCAGGACAGTGGGTGCAGCCCACCAAGCAAGAGCCAAGGCAGGGTGAGGCATCACCTCCCCTGGGAAGTGCAAGGGGTAAGGGAACTCACTTTCCTAGCCAAGGGAAGCCATGACAGACAGCACCTGGAAAATTGGGTCACTACCACCCTAATAGTGCACTTTTCCAATGGTCTTAGCAAACAGCACACCAGGAAAATATATCTCGTGCCTGGCTCAGAGGGTCCCATGCCCACAGAGCCTCACTCATTACTAGCACAGCAGTCTGAGAT…	T	Deletion	4867	Hom_Ref	6	1	0	6	1	0	29
6	96068397	HG4_Ill_scalpel_6915	T	TAGTGCAGTAGTGTGATCATGGCTC	Insertion	24	Hom_Var	7	7	0	0	0	1	29
5	126771837	HG4_PB_SVrefine2PBcRDovetail_3069	T	TTCATTTTATTTTTTTTTTTTTTTTTTTTTTTTTTTTTTTTTTTTTTTTTTTTTTAAGTTTCCTTGTATTTTGAATTCTTTTTTTTTTTTTTTTTTTTTTTTTTTTTTTTTTTTATTATACTCTAAGTTTTAGGGTACATGTGCACATTGTGCAGGTTAGTTACATATGTATACATGTGCCATGCTGGTGCACTGCACCCACTAATGTGTCATCTAGCATTAGGTATATCTCCCAATGCTATCCCTCCCCCCTCCCCCGACCCCACCACAGTCCCCAGAGTGTGATATTCCCCTTCCTGGGTCCATGTGATCTCATTGTTCAATTCCCACCTATGAGTGAGAATATGCGGTGTTTGGTTTTTTGTTCTTGCGATAGTTTACTGAGAATGATGGTTTCCA…	Insertion	6139	Het_Var	5	0	5	0	0	0	32
20	25583193	HG4_10X_allpass_3333	ATCACAGGACACACGTGCTCTGGCGGATCTCACAGGACACACGTGCTCTGGCGGATCACAGGACACACGTGCTCTGGCGGATCACAGGACACACGTGCTCTGGCGGATCTCACAGGACACACGTGCTCTGGCGGATCTCACAGGACACACGTGCTCTGGCGGATCACACAGGACACACGTGCTCTGGCGGATCTCACAGGACACACGTGCTCTGGCGGATCTCACAGGACACACGTGCTCTGGCGGATCACAGGACACACGTGCTCTGGCGGATCACAGGACACACGTGCTCTGGCGGATCTCACAGGACACACGTGCTCTGGCGGATCACAGGACACACGTGCTCTGGCGGATC	A	Deletion	354	Another_Var	5	0	0	3	5	0	29
15	100349143	HG4_Ill_GATKHC_24895	AGATAATGCCAACTCGGAACCTAGGAAACCATCCAGTGGGTTTCTGCAGGTTAGGTGGTTCAATTCCTCATCAGCACCGTTGTTTTCTCT	A	Deletion	89	Hom_Ref	9	0	0	9	2	0	26
7	131275585	HG2_PB_assemblyticsPBcR_24666	T	TTCCTTCCTTCCTTCCTTCCTTCTTCCTTCCG	Insertion	31	Het_Var	8	0	8	0	0	1	28
21	44260095	HG3_Ill_GATKHCSBGrefine_12339	GGATGGGAGGGGCTGGGCAGGAGGAGGGTTCCCGGGCCGCCTCAAGCCCCCAGGGGGGCA	G	Deletion	59	Hom_Ref	7	0	1	7	1	0	28
5	1951004	HG3_PB_pbsv_5363	CATGCGTGTGTCGTCTGCTGTGGGCGCGTGAGTCATCTGCTCTGTGTGCTTGTGCCGTCTGCTGTGCCTGCGTCATCGTCTGCTGTGCGTGTGTCATCTGTGCGTGTGTCATCTGCTGTGCGTGAGTCATCTGCTGTGCGTGTGTCATCTGTGCGTGTGTCATCTGCTGTGCGTGCGTGTGCCCTCTACTGTGGGTGTGTTCATCATCTGCTGTGCGTGCGTTGTCTGCTGTGCGTGCGCCGTCTGCTGTGCGTGCGCCGTCTGCTGTGCGTGCGTCGCCTGCTGTGCGAGTCGTCTGCTGTGCGTGCGTCGTCTGCTGTGCGTGAGTCGTCTGCTGTGCGTGCGCCGTCTGCTGTGCGTGCGCCGTCTGCTGTGCGTGCGCCGTCTGCTGTGCGTGCG…	C	Deletion	441	Het_Var	9	0	9	0	0	0	28
6	91428419	HG4_PB_assemblyticsfalcon_22776	G	GCTGTTTTAATCACTGGAGAGCAACTT	Insertion	26	Het_Var	11	0	11	0	0	1	25
6	40622896	HG3_Ill_GATKHCSBGrefine_4694	G	GGTGATGGTGAAGATGACAATGATGATGGTTATAGTGATGATGATGGTGATGGTGAAGAAGATGATGATGGTAATAATTATACTGATGGTGATGGTGAAGATGATGATGATGATGATGGTAATTGTGATGGTGATGATGATGGTGAAGGTAATGATGGTAATAGTGATGGTAAAGATTATAATAATGATGGTGGTAATAGTGATGGTGGTGAAGATGATGATGATGGCAATAGTGATGGTGATAGTGAAGATGACAATGATGATGGTTGTAGTGATGGTGATGGTGAAGATGATGATGATGATGGTGAGGTGAAGATGATGGTAATAATTATAGTGATGGTGATGGTGAAGATGATGATAGTAATAATGATGGTTACA	Insertion	377	Hom_Var	9	9	1	0	0	0	27
2	136591011	HG2_PB_assemblyticsPBcR_13675	CTTTTTTTTTTTTTTTTTTTTTTTGAGACGGAGTCTCGCTCCGTCGCCCAGGCTGGAGTGCAGTCGTGCCATCTCGGCTCACTGAAAGCTCCGCCTCCCGCGTTCACGCCATTCTCCTGCCTCAGCCTCCCGAGTAGCTGGGACTACAGGGGCCCGCCACCACGCCCGGCTAATTTTTTGCATTTTTGGTAGAGACGGAGTTGCACCGGGTTAGCCAGGATGGTCTCGATCTCCTGACCTCATGATCTGCCCGCCTTGGCCTCCCAAAGTGTTGGGATTACAGGCGTGAGCCACCGCGCCCGGCCATCT	TTTTTTTTTTTTTTTTTTTTTGAAACAGGGTCTTGCTGTCGCCCAGGCTGGAGTGCAGTGGCGCAATCTTGGCTCATTGCAGTCTCTGCCTCTCAGGCTCAAAATCCTTCTGCCTCAGCCTCCTGAGTAGCTGGGACTATAGGCATGTGCTTCCATGCCTGGCTAGTTTTTAAATTTTTTGTAGAGATATGGTGTCATTATATTTTCCAGGCTGATCTCAAACTCCCAGGCTCAAGCACTTCTCCCGCCTCGGCCTCCCAAAGTGCTGGGATTACAGGTATGAGCCACTGCACCCATTCCTAAACTTCTTTTTAAAGTCAGGGTGCTCTCAGGAAACTGCTGTTCCCCGATTCTTATTTATGGGAAAACATCAATACAGCCCCTACTGGGCACTGAGGG…	Insertion	3346	Hom_Var	4	4	1	1	0	0	31
9	4735224	HG2_Ill_SVrefine2DISCOVARplusDovetail_13360	C	CATATATATATATACATATATAAATATATATATACATATATAAATATATATATACATATATAAATATATATATACATATATAAATATATATATACATATATAAATATATATATACATATATAAATAT	Insertion	126	Hom_Var	5	5	0	0	0	1	31
3	18821509	HG3_Ill_250bpfermikitraw_4106	A	ATATATATATATGTAATATATATACATAAAGTATACATATATGTAATATATATACATAAAGTATACATATATGTAATATATATACATAAAG	Insertion	90	Het_Var	10	0	10	0	0	0	27
1	6065324	HG4_PB_SVrefine2Falcon1Dovetail_103	TTGGGGGATGTGGGATCTGAGCTGAGGGGTGAGGGTAGAGTGGGGGACATGGAAGCTGAGCTGAGGGGTGAGGGTAGAGTGGGGGGATGTGGGAGCTGAGCTGAGGAGTGAGGGTGAACTGGGGGATGTGGGAGCTGAGCTGAGGGGTGGGGGTGGAGTTGTGGGTTGTGTGAGCTGAGCTGAGGGGTGAGGGTGGAGGCGGGGACGTGGCAGCCCAGCTGAGGGCCTTGGAGCACACCTGGTAGGAAGCCAGCCTGTGGACCTGGAGCCGACTGAGGGTCCCCCCTACCCCCCATGAGTAGGAGTGGGATCCAACCTGGGTCCCCTCTCTCCCCTCCTGCTGGTGTATTTGTAGTTGGAAGGCAGCACACCCTCCTGGCTCAGAGAGATGGGTTTAGT…	GCGGGGACGTGGCAGCCAGCTGAGGCCTTGGAGCACACCTGGTAGGAAGCCAGCCTGTGGACCTGGAGCCGACTGAGGGTCCCCCCTACCCCCCATGAGTAGGAGTGGGATCCAACCTGGGTCCCCTCTCTCCCCTCCTGGCTGGTGTATTTGTAGTTGGAAGGCAGCACACCCTCCTGGCTCAGAGAGATGGGTTTAGTGGCCCGGGGAGGCACGGAAGCCCAGGTCTGTCTTTTCCCAGCGTCACTGTGAGGATGCAGGGCCCCCACGTGGGGAGACAGGGCACAGCCTCCCATTGGGGCAGATGGGGATCTCCCTGCCAGGATGCCGGCCGGAGTTTCCCCTGGCAGGGACCACGGGTGCTGTGACTGGAGGGAGGTCCCAGGGCTGGCACCCTGG…	Insertion	1155	Another_Var	5	1	0	1	5	0	30
14	39004518	HG2_Ill_SVrefine2DISCOVARplusDovetail_3740	AATGACCCAAAATAAGAATAATAGGGTCAAACAAGCAGAATCTCATCATTCTCACAAGTGACTGTAAAGAAAAAACAATTCATATGAGAGCTCTGGATTCTAAAACCTGATAAATTTTCCCAGATTTAAATAGACTCATTTTCAAGAGGGGTATGTAAAATTATTTAATGATCAGTTGGCTCAACACAAGGAACTATTTGGCAGGAGTACTTTATCAGTTTTAACAAGTATGACTTGCTCTACTAGTGTCTTACAAGATGCATACTTCATTATCTTATGGGTCCTGGCCATTGGCACATAGACTCTAATGAATCATAGTTTAGATTTCAAGGATGCTTTTTCAAGGATGCAACACTGAGGTGGGGCTCCCAACAGGCATTACCCCAGCAAATGAGGCCA…	A	Deletion	509	Het_Var	12	1	12	0	0	0	24
15	102332534	HG2_PB_pbsv_15735	TGCTTTACCGGCCGGGCGCGGTGGCTCACGCCTGTAATCCCAGCACTTTGGGAGGCCGAGGCGGGCGGATCACGAGGTCAGGAGATCGAGACCATCCCGGCTAAAACGGTGAAACCCCGTCTCTACTAAAAATACAAAAAATTAGCCGGGCGTAGTGGCGGGCGCCTGTAGTCCCAGCTACTTGGGAGGCTGAGGCAGGAGAATGGCGTGAACCCGGGAGGCGGAGCTTGCAGTGAGCCGAGATCGCGCCACTGCACTCCAGCCTGGGCGAAAGAGCAAGACTCCGTCTCAAAAAAAAAAAAAAAAAAAAAAAAAA	T	Deletion	315	Het_Var	12	0	12	0	0	0	25
5	179596801	HG3_Ill_150bpfermikitraw_8539	GGGCTCCAAGCCCGCCTCTCT	G	Deletion	20	Het_Var	13	0	13	1	0	0	23
1	145294900	HG3_Ill_MetaSV_214	CTCACACTTTATGCTTCAGATATGATTCTTAAAACCATATCTGAATATTGATTTAAAAGTGAAATATTTTTAAAGTCCTTGACATATTTGTCCTTGAAATACCCAATAAAAGGGAAGTCATCAGTCCCATAGTCCTAGGGGCCTTCCCGACTGTACAAGAAATCACTACTTCATGCCCCAGTGCAGTGTTTTAGAGGAGAGGCTGCAAGGCTTGGGAAAGTGGCCCCGCATTCAGAGTCAGACCTCAGGGGCTGTGAGTTCTGACTCCACTTCGTTGTGGTTGAATCATCTTGTCAACTTCCTTGATGTGCCCTTGAGTTTCTCTTTTTTCGTCTTTAAATTTTGGAGGATCAGATGCCAGAAAGTCAGGAGACTGAAGAGTAAAGATGTGGAAATCCC…	C	Deletion	6497	Hom_Ref	7	0	0	7	1	0	29
5	120391221	HG4_PB_pbsv_6135	A	ATCATAATATGTATATGTATATATACATATATATGTTGACAGTTATCCATACATATATTGTATAACTGT	Insertion	68	Het_Var	6	0	6	1	0	1	29
11	65594117	HG3_Ill_Spiral_12891	T	TTATATATATATATATATATATATATA	Insertion	26	Het_Var	13	0	13	0	0	1	23
23	1757491	HG3_PB_assemblyticsfalcon_28525	CACCCATCCTGATGCTTCACGAGGACGTGGGCACAGCCTCTGTGTATGATGGGGACAGTGTCCCAGTGTCCTGTGAGGTCCATCCATCCTGATGGCACATGAGGATGTGGACACAGCCTCTGTGTGTGTGATGGGGACAGTGTCCCAGTGTCCTGTGAGATCCATCCCTCCTGATGGTTCATGAGGATGTGGGCACAGCCTCTGTGTGTGAGATAGGGACCATGTCCCAGCTCTCCTGTGAGGTCCACCCATCCTGATGATCCATGAGGATGTGGACACAGCCTCTGTGTGTGTGATGGGGACAGTGTCCCAGTGTCCTGTGAGATCCATCCATCCTGATGGCACATGAGGATGTGGGCACAGCCTCTGTGTGTGAGATAGGGACCATGTCCCAGCTCT…	TGGCTGTCCTTATGGTTCACTGGGACTTTGGCACAGTCTGTCTGTGTGTTTGTGTGTGATGTGGACTGTGCCCCTCCCTTTCTAGGTGGTGGCATTCTGGTAATTGAAAGCCTCCTGGATGAAGACAGGCGAGGTCCTCTGCTCACGCAGCTCTACTCTCTGAACATGCTTGTGCAGACGGAAGGGCAGGAGAGGACCCCCACCACTACCACATGCTCCTCTCTTCTGCTGGCTTCAGAGACTTCCAGTTTAAGAAAACAGGAGCCATTTATGATGCCATTTTAGCCAGGAAATAACTGTTTCTTGTGACCTGGAACTAACGTCAAAGCACACAAGACATAATAATAAAGACATGTACCTCCAGTGGCTTCTTGTTCTTGGTGTTCACATGATAAGTGA…	Deletion	3884	Hom_Ref	4	1	0	4	0	0	32
4	65855612	HG4_Ill_svaba_5928	T	TGTATATATACAATATATAGTTGTGTATATATATATATACACACAACTATATATATATATATATATA	Insertion	66	Het_Var	13	0	13	0	0	0	24
4	190191601	HG3_PB_HySA_8215	GTTGCTTCTTATGGATGAACAAAGAAAATATTTTCTTGAGATGGAATCTAATCCAGGTGGAGATGCTATGAACATTGTTGAAATGACAACAAAGGATTTAGAAAATTCCATAAACCTAGTTGATAAAGCAGCAGCAGGGTTAGAGAGGGTTTACTCCAATTTTGAAGGAAGTTCTTCTGTGGATAAAATGCTATCAAATAGCATCATATGCTACAGGGAAATCTTTTGTGAAAGAAACAGTGTATCAATGCAACAAACCCCATTCTCTTATTTTTAAGAAATTGCCACAGGCACCCAACCTTCAGCAGCCCCCACCCTGAGCAGTCAGCAGCCCCCACCCTGAGCAGTCAGCAGCCATCAATATAGAGGCAAGATCCGCACCAAGGAAAAGATTATGAC…	G	Deletion	8863	Het_Var	8	0	8	0	1	0	28
12	59935797	HG2_10X_SVrefine210Xhap12_9259	TACACATTTTCTGTGATATTGTAGTGGGGGAGAGGATAATATTACTTCTAAAATCACAGGGGGTGTACAGCACCCCTGTAATATTGTTCGTATATCCAAGTGGGTCAGTTTGATATTACTCCCAATATCGCAGAAGGTGTACACCCACCAGGTGATATAGTTTATAAAATCCAGGGAGGGAGAGGATGTTATTACTGCCAATATCTCAGATGGTGTACAACCACCCCCCCCCCACCCCGGTGATATTGTTCTTAACATTCAAATGCAGGGAGGCTGATATTACTCCCAATATCTCAGGGGGTGTATACCACCCCTGTGATGTTGTTCCTAATGTTCAAGGGGAAAGAGGATAATATTACTCCCAATATTGCAGGGAGTGTACACTGGCCCTGTGATATG…	GTCAATTTGAGAGGACTTGATTTCTCTTTTGCCTGGGATTTTCCTTGCTCTTTGTTTTGTTTTGTTTGTTTGTTTTGAGATTTCACTCAGGACTAGTCTGGCTGTGAAGCTCGTATTGTATTATTTGTACA	Deletion	10705	Het_Var	10	0	10	0	0	2	25
13	112962618	HG3_PB_assemblyticsfalcon_7547	G	AGTATCTGGAAAGCACAATAAAGTGAGGTA	Insertion	29	Hom_Ref	10	0	0	10	2	0	25
1	243127771	HG3_PB_pbsv_1324	GGCCTCCCAAAGTACTGGGATTACAGGCATCAGCCCTGTGCCTGGCCCCCAATGATTAGCATATGTTTATTCATGTATTCTTATTAGTTGAGAACCCCATCTCCTATGTCAGAAGGCTACCCAAAAAAAAGAAGATACTAAGACATACAAGATAAGCTACCAGGGATAGATACACAAGTTCTTCGGGGTGCTGGAAGGATTGTCCATCTGGGCTCAAGCCAAGCACAAGCTTGGCAAAGAGAGACCGAGAAAGGTATCTGGACCAGAAACCACATCCTCTTAAGGTGGTAGTTCACCATTTAGGTGAAACTAGAGGGGAAAATGTCGACAATGCTAATGACCATTTCAAATGTACAAAGTGCTACTGCTCACCACCCTCCCTTGCTCAATCCCACACAC…	G	Deletion	1444	Hom_Ref	11	1	0	11	0	0	25
8	21624306	HG4_PB_SVrefine2PBcRDovetail_4591	C	CACAGCCACTCCCACACACACACACTGACACGCAAACACACACCACACCACACACACACAACACCCCATACATTACCCCATACACACCTACACACCTACACACCACACACACTATATACACTACCCCATACACATGTACACACACACCACACACACACCATACACTACCCCATACACACGTACACACATCACACACCACACCCCATACACTACCCCATACACACCTACACACACACCACACACACACCCCATACACACCTACACACACACCACACACAACACACACTATATACACTACCCCATACACATGTACACACACCCCACACACACCATATACTACCCCATACACATGTACACACACCTACACACACCACACACTATATACACTACCCCATACAC…	Insertion	2276	Hom_Var	11	11	0	0	0	1	25
8	25912374	HG3_Ill_manta_2154	G	GTACGTATATATACACGTACGTATATTTACTGGATGTAAATTTACTGGATGTAAATTTCCAGTTCTAATTTTAAAATCTCTCTCTCTCTCCATATATATATACACATGTATATA	Insertion	113	Het_Var	13	0	13	0	0	0	24
4	63195290	HG4_Ill_svaba_5893	G	GCACCTCAGCCTCCTGAGCAATAGCAGCTGGCTGGGACTACAGGTATGTGC	Insertion	50	Het_Var	11	1	11	0	0	0	25
9	38750739	HG3_PB_assemblyticsfalcon_27617	A	ATCGATAATTCTGTAGTGCCTGTCATACCTTACAAACTTTATGAAGCCACACACACACAGAGACATATGTATGTGTGTGTATATATATGTCTTTATGAAGACACATATGTCTCTGTGTGTGTGTGTGGCTTCATAAAGTTTGTAAGGTATGACAGGCACT	Insertion	159	Hom_Var	8	8	0	0	0	0	29
4	75642743	HG2_Ill_GATKHCSBGrefine_3108	TTCCTGACTTTTTTTTTTTTTTTTTTTTTTTTTTTTATTATACTCTCAGTTTTAGGGTACATGTGCACATTGTGCAGGTTAGTTACATATGTATACATGTGCCATGCTGGTGCGCTGCACCCACTAATGTGTCATCTAGCATTAGGTATATCTCCCAGTGCTATCCCTCCCCCCTCCCCCGACCCCACCACAGTCCCCAGAGTGTGATATTCCCCTTCCTGTGTCCATGTGATCTCATTGTTCAATTCCCACCTATGAGTGAGAATATGCGGTGTTTGGTTTTTTGTTCTTGCGATAGTTTACTGAGAATGATGGTTTCCAATTTCATCCATGTCCCTACAAAGGATATGAACTCATCATTTTTTATGGCTGCATAGTATTCCATGGTGTATATGTGCC…	T	Deletion	6056	Hom_Var	14	14	0	0	0	1	22
1	153133708	HG2_Ill_GATKHC_1306	A	ATGGTTTGCAAATATTTTCTCTCATTCTGTATGATGACTTTTCACTCTGTTG	Insertion	51	Another_Var	9	0	2	0	9	0	26
1	17071397	HG2_PB_SVrefine2PBcRplusDovetail_165	CGAGGTCAGGAGTTTGAGACCAGCCTGGCCAACATGGTGAAACCCTGTCTCTACTAAAAATACAAAAATTAGCCGGGCATGGTGGGGGGCTCCTGTAATCCCAGCTACTCAGAAGGCTGAGGCAGGAGAATTGCTTGAACTCAGGAGGCAGAGGTCGCAGTGAGCCAAGATCACGCCATTGCACTCCAGCCTGGGGGGGCAACAGAGTGAGACTCTGTCTCAAAAAAATCATAAATAAATAAAAATAAAGTATAAAAAATTAAAATTACGTGTTCAAATACATTAAATATATGGCAATGAAAAGGAGGCCTAGCATGACTGACTGCATTTTGCTCCTAACCCTTCCTACCGTGTGGTGACATCTTCCAGGCTAACTGCTTTTTCTTATTTCTGCACATA…	C	Deletion	1765	Het_Var	8	0	8	0	0	2	27
6	8254067	HG2_PB_SVrefine2PB10Xhap12_4794	A	ATATATGTATATATATTATATATGTGTATATAGTATATGTATATATTATATATGTGTATATAGTATATGTATATATTATATATGTATATATATTGTATATGTATATATTATATATGTATATATTGTATATGTATATATTATATATGTATATATTGTATATGTATATATTATATATGTATATATTGTATATGTATATATTATATATGTATATATTGTATATGTATATATTATATATGTATATATATTGTATATGTATATATTATATATTGTATATTTATATTATATATGTATATTATATATTGTATATGTATATATTATATATGTGTATATTATATAATATATGTTATATATGTGTATAT	Insertion	358	Het_Var	5	0	5	1	0	1	30
5	114325286	HG2_Ill_tnscope_706	TCCTCTGGCCATGCTCAAGGAGCCCTTCAGACCACCGCTGCACTGTGGGGGCCCCTCTCTGGGGCTGGCCGAGGCTGGAGTCAGCTCCCTCTGCTCAGGGGGAGGTGTGGAGGGAAAGGTATGGACGGGAGCTGGGGTTGCACGGGCCAGCTCGGGTTCCAGGTGAGTGCAGACCCAGCAAGCCCCATACTCAGCACCGCCAGCCAAAGCCTGCTGGGCTTGATCGGGGGACGAGCTCTCTCTGGGCTGCTGGAGTGCCCAGGCTAGGTGCTGCAAAGTCCCTCCATGAGTACCAGTGAGAGGTGAAGCTGGCTAGGCTTCTGGGATGGGTGGGGACTTGGAGAACTTTTGTGTCTAGCTAAAGGATTATAAACACACCAATCAGCACTCTGTGTCTAG…	T	Deletion	9637	Het_Var	11	0	11	0	0	0	26
3	22135889	HG4_Ill_GATKHC_5126	T	TATATCAACAATATATATTGTTGATATATATATATATATCAACAATATATATTGTTG	Insertion	56	Hom_Ref	6	0	0	6	1	0	30
4	31492863	HG2_10X_SVrefine210Xhap12_3215	ATTTCGGACATGAAGTCCTTGCCCACGCCTATGTCCTGAATGGTAATGCCTAGGTTTTCTTCTAGGGTTTTTATGGTTTTAGGTTTAACGTTTAAATCTTTAATCCATCTTGAATTGATTTTTGTATAAGGTGTAAGGAAGGGATCCAGTTTCAGCTTTCTACATATGGCTAGCCAGTTTTCCCAGCACCATTTATTAAATAGGGAATCCTTTCCCCATTGCTTGTTTTTCTCAGGTTTGTCAAAGATCAGATAGTTGTAGATATGCGGCATTATTTCTGAGGGCTCTGTTCTGTTCCATTGATCTATATCTCTGTTTTGGCACCAGTACCATGCTGTTTTGGTTACTGTAGCCTTGTAGTATAGTTTGAAGTCAGGTAGTGTGATGCCTCCAGCTTTG…	A	Deletion	436	Hom_Var	14	14	0	0	0	1	22
1	31649777	HG2_PB_pbsv_350	CCCGGCCAGCCGCCCCGTCCGGGAGGTGAGGGGCGCCTCTGCCCGGCCGCCCCTACTGGGAAGTGAGGAGCCCCTCTGCCCGGCCAGCCGCCCCGTCCGGGAAGGAGGTGGGGGGGTCAGCCCCCCG	C	Deletion	126	Het_Var	10	0	10	0	0	0	27
9	78262256	HG4_Ill_Krunchall_14508	GTCCTCATTTCCCTTCCCTCTTTCAGCAAAAACTCTTGCTGTGAGGGAGAAGGAAGAAGCCT	G	Deletion	61	Hom_Ref	13	0	1	13	0	0	23
9	4376409	HG2_PB_SVrefine2PB10Xhap12_7334	TAGAATCTATATGCTCTCTTTCTAAACACAAGAGCAACAGAAGAAACCACAAAGGAAAGACTGACATATTTCTATTTATGTTTAAACTTTATAAGCCAAGTGTCCAAACACAAAGCTAAAAGACAAGCAAACCTGACTTTTGTAAGTCATTAGCAAGTCACGAAAATAGAAGTCATGTAGGTAGTTGGTTCCGTCCTAATATGCCAGTGGGTACTAATGTAAATATACATCTTATAAAAGAAGAAATATAACTTTTTCACCCTGACAAAAAAGAAAGCTCAACCTATTGTAATCAAATAAATATAACAAAAACTATTAGATACTATTTTTAACCTATCAAATATGAGAAAAAAGTTTTAATGAGAATACTCAATGCTGAAAAGGCTACACTGAGATACT…	T	Deletion	1226	Het_Var	11	0	11	0	0	0	26
10	9904392	HG3_PB_SVrefine2Falcon1Dovetail_6686	A	AGACTTTTAACTTTTTTTTTTTTTTTTTTTTTTTTTTTTTTTTTTTTTTTGAGACGGAGTCTCGCTCTGTCGCCCAGGCTGGAGTGCAGTGGCGTGATCTCGGCTCACTGCAAGCTCCGCCTCCCGGGCTCACGCCATTCTCCTGCCTCAGCCTCCCGAGTAGCTGGGACTACAGGCGCCCGCCACCACGCCCGGCTAATTTTTTGTATTTTTAGTAGAGACGGGGTTTCACCGTTTTAGCCGGGATGGTCTCGATCTCCTGACCTCATGATCCGCCCGCCTCGGCCTCCCAAAGTGCTGGGACTACAGGCGTGAGCCACCGCGCCCGGCC	Insertion	330	Het_Var	11	0	11	0	0	0	26
16	81619272	HG2_PB_HySA_29607	GCATGGCACAGTACCTTTTGGCCAGTCCACTTCCCTGGACCTTAGAAATTCCTTTGCATCTGCTGGAGGATTGGGCTGGAGAAGAACCCCACCT	G	Deletion	93	Het_Var	10	0	10	0	0	0	27
11	19974974	HG2_Ill_FB_10417	GCTGGTTCCTGCATTTGCAAAGCCCTGCCT	G	Deletion	29	Het_Var	9	1	9	0	0	0	27
8	143342329	HG4_PB_SVrefine2PBcRDovetail_4971	G	GGGAGGGAGGGAGGGAGGAGAGAGGGAGGGGGGTGGGGAGGGAGGAGAGAGGGAGGAGAGAGACAGGAGGGAGGAAGGGAGGAGGGAAGCAGGAGGGAAGGAGAAAAGAGGGAGGAGGAGGGAGGGTGAGGGAGGGGAGAGGGAGGGAGGGAGGAGAGAGGGAGGAAGGGAGGAGGGAAGCAGGAGGGAGGGAGGAGAGGAAGAAGGAGGAGGGAGGCAGCAGAAAGGGAGGTAGGAGGAAAGGAGGAGAGAGGGAGAAGGGAGGGAGGAGACAGGGAGGGAGAGAGGGAGGAGGAAGAAGGGAAGGAGGAGAGAGGAAGAGGGAGGAGAGAAGGAGGAGGGAGGAAGGAAAGAGGGAGGGAGAAAGGTA	Insertion	369	Hom_Var	9	9	0	0	0	0	28
21	34949910	HG4_Ill_GATKHCSBGrefine_12865	TACACACACACACACACACACACACACAC	T	Deletion	28	Het_Var	6	0	6	1	0	2	28
23	29337502	HG3_PB_SVrefine2PBcRDovetail_9900	GTAGAGACAGGGTCTCACTGTGTTGCCCAAGCTGTCCCCTAACTCCTGGGCTTAAGCAATCCTCCTACCTCAGCCTCCCAAAGTGCTGGGATTATAGACATAAGTCACCATGCCTGGACACATGTGATATTTTGTATGTATGTATGTATGTATGTATGTATGTATGTATGTATGTATCTATCTATCTATCTATCCATCCATCGATCTAAAAATTTAAATATAGTTTTCGAAATGTTGTCTCTCATTTTTTTTTTCCGTACATGGGCTTCTTATTAACAATAAATAAAGTAGCTAAAAACAACGAACTAAGAACTTCAGCATAAAGCTCAATGGGTGTTCCCATTCATTGCATTGTGAAGTTGATATGAATGCCATTTTGATGCTACCTCATTTTCTGGC…	TTTTTTTTTTTTTGTAGTAGGGACACTGTGTCATGCCCAATCCTAACTGGCTTAAGCATCCTCCTACCTCAGCCTCCCAAAGTGCAATATAGACCATGCCCTATGACATGTAATGTATCTGGATATATTATGTATGGTATGTTATCTATGGACTATCGCGTCCATCCATCGTGAATTTTGGTACAAGAAACTTGCTCCTTAAATCGTGGGCCGTGTAAAGGCAACGTAAGAAATAAAATGAGTACTCCAATTGGCATGATGTGAATATATGCCCTCCTGTGTCTAAACCCACTAATAACTTTTTCAAATTCCTTTCTTCTTGGTGGTCATGAAGTTTATGACATTTTTTTTTTCTTACTCTAATTTTAATA	Deletion	149	Hom_Ref	5	1	0	5	0	0	31
10	32320796	HG4_Ill_GATKHCSBGrefine_7725	G	GGGCGCCTGTAATCCCAGCTACTCGGGAGGCTGAGGCAGGACAATCACTTGAAACCAGAAGGCAGAGGTTGCAATGAGCCGCGACTGTGCCACAGCACTCCAGCCTGGGCAACAACAGTGAAACTCCGTCTCAAAAAAAAAAAAAAAAATTTTAGATTTGCTTTCAGCAACAAGTGATGACATTTGTGCTATGCCATGGAAAAACCTGGTATCAGCCAGGTGCAGTGGCTCACACCTGTAATCACAGCACTTTGGGAGGCCGAGGCGGGTGGATCACCTGAGGTCAGGAGTTGGAGACCAGCCTGGCCAACGTGGTGAAACCCCATCTCTACTAAAAATACAAAAATTAGCTGGGCATGGTGGCA	Insertion	364	Het_Var	12	1	12	0	0	0	24
12	1402258	HG2_PB_SVrefine2PBcRplusDovetail_2172	TGAGATTGCACCATTGCACTCCAGCCTGGGTGACAGAGCAAGACTCCATCTCAAAAAAAAAAAAAAAAATTAACCAGGCATGGCTGGGCACGGTGGCTCATGCCTATAATCCCAGCACTTTGGGAGGCTGAGGCGGGCAGATCACGAGGTCAGAAGATTGAGACCATCCTGGCTAACACGGTGAACCCCGTCTCTACTAAAAATACAAAACATTAGCCAGGCGTGGTGGCGGGCGCCTGTAGTCCCAGCTACTCGGGAGGCTGAGGCGGGAGAATAGCATCAACCCAGGAGGCGGAGCTTGCAGTGAGCTGAGATCGTGCCACTGCACTCCAGCCTGGGCGACAGAGCAAAACTCCATCTCAAACAACAACAACAACAACAACAACAATTAGCCAGGCG…	CGCAGATCGTGCTGGGCATTGCATAATCCCAGCACTCCCAGATCACGAGGTCAGGGC	Deletion	458	Het_Var	8	0	8	0	0	1	28
1	221145005	HG4_PB_HySA_1801	T	TGGGAATATATATATATATATTTATATATATAGGGAATATATATATATATATTTATATATATAG	Insertion	63	Another_Var	4	0	0	2	4	0	31
13	49533201	HG2_Ill_MetaSV_1241	GAAAGAAGTTTTAGGCTGGGTGCGGCGGCTCACATCTGTAATCCCAGCACTTTGGGAGGCTAAGGCAGGAGGATCACTTGAGGTCAGGAGTTCGAGACCAGCCTGGCCAACATGGTGAAACCCCGTCTCTACGAAAAATACAAAAATTACCTAGGTGTGGTGGTGTGTGCCTGTGATCCCAGCTACTAGGGAGGCTGAGGCAGGAGAATCGCTTGAACCCGGGAGGCAGAGGTTGCAGTAAGCCGAGATAGTGCCACTGCACTCCAACCTGGGGGACAGAGTGAGCCTCTGTCTCAGAAAAAAAAAGACAAAAGTTTTGTTGGTTATCTTCATCTTGCTCTCTGACTATATTTGCCCCCCCCCCAAGCTAGATTATAAATACTTCGAGGGCTGTATCGC…	G	Deletion	3699	Het_Var	8	0	8	1	2	1	25
2	32046160	HG4_PB_HySA_2647	C	CCAGTGATGATCCAATCAAATCCCACCAGGTCCTACCTCCAATACTACGGACTACAATTCAACATGAAAATTTGGGCTGGGACACATATCCAAAACTATATCACTGTCTTTCCCTAATCTATGTTCTTGACAACCTGTGTCAAAAATGAGTTCATTGTAAGGTATATGAATTAGTTTCTGGGTTGTCTTTGCTGTTCCAATTGGTCTATGTGTCTATTTTTATGCCAGTACCATGTTGTTTTGGGTGACTATAGTTTTAGAATATAATTTGACGTCAAGGTAATGTGATTCCTCCAGTTTCATTCATTTTGCTCAGGATAGTTTTGGCTATTGTAGGGACTTCTGCAATTCCATGTAAAGGTTAGGATTGTTTATTCTCTATTTCTGTGAAAGAATGTC…	Insertion	1289	Hom_Var	12	12	1	0	1	0	23
2	235423485	HG3_PB_pbsv_2772	G	GTCAAACAAATTCAATAAAGGATGGTTTGATTCCAGGAAACAGAAAAAAAAAAAAAAAAAAAATAATGTATGCATGCTCAGTGGTGGTTGTTTGTTGTGTGGGGGGGTGGTGGTGTGCGTGTGTGTGTGGCCGTAGTGTGTAATGTGTGTGTGGTAGGTTATGTGTGTGCATGTGGTGTATCATGTGGTGACGTGTGCCATGCTCAGTGGTGTGTTTGTGTGAGTGTGGAGTGTGGTGGTGTATGTGTGGTTGCAGTGTATGTGGTGTGGTAAATGTACTGTGTTGTGGGGTATGGTATGTGTGGTGGGGGGTGTGTGTGTGTTGTGTGCTGTGGCTGTAAGTTTTTGTGTGTAAGTGTATATCGTGAGGGGGTGGTGGTGTATGTTTGTGTGGTGTGT…	Insertion	1031	Hom_Var	4	4	1	0	0	1	31
11	106313950	HG3_Ill_GATKHCSBGrefine_8393	T	TAATTTTTTTATTTCTACAAGGTAGAATTTATAAAATTTTCTTATTTTTTTCTCAACTTTTAATCAAATTAGAAATACTTTTCCCTCAACCACACTTAGGTTAAAAAGGATTCTTATTTAATGAATAACCTAAGTGTGGTTGAGGGAAAAGTATTTCTAATTTGATTAAAAGTTGAGAAAAAAATAAGAA	Insertion	189	Hom_Var	10	10	1	0	0	0	26
11	44963574	HG2_PB_HySA_22298	A	ACACCACACAACGACACAAACCACCACACACACCACACACATACGCACACACACCACACACACACCGTACAAACCACCACACACACCACACACATATGCACACACACACACCACACAAACCCACCACACAACCACACACACATC	Insertion	143	Hom_Var	11	11	1	0	0	0	25
5	75280384	HG4_Ill_Krunchall_8666	ATCTATCTATATCTATCTATC	A	Deletion	20	Hom_Ref	10	0	0	10	0	1	26
14	68995379	HG4_Ill_Krunchall_20478	TAATTATTTACCTTTTTTTTTTTTTTTTTGAGACGGAGTCTCGCTCTGTCGCCCAGGCCGGACTGCGGACTGCAG	T	Deletion	74	Hom_Var	14	14	0	0	0	0	23
12	58485887	HG2_CG_vcfBeta_7493	AAATGAATGTGCAGTTTACACAC	A	Deletion	22	Hom_Var	13	13	0	0	0	0	24
3	163104167	HG2_10X_SVrefine210Xhap12_2828	T	TATGAACCAAGACCATAAGTTTCCAGAGTCAGTTCCCCAGATAATCACACAAATTTGTTCTTAGAGTGAAGAGTTCATAATATTAGAACATTTACTTACTGTATGATATGGTAACATCTAACATGAATATAAAGTTTCAGAGTTAACGTTAAAACATTTTAAATTTATATTCAGCTGTATTCCCAGAGAAAACTAATAGTAACATTTATTTTAGCCTTCTTATTAGTAATGCTAACACTGGCTGAGCATGTATATTAAAGCCACTTGCCAGGAAACTTTACATATACTATCTTACCACATTTAACATACATGCTTACCTTATTATTACAGACTCCTTGGGATGTTGCTTTGCCAGCCTGAATCCTCTGTGACCAGTGGCATCTTTGCCCAAGTTTTCTA…	Insertion	8740	Het_Var	6	0	6	1	1	0	29
7	73250881	HG2_PB_pbsv_8261	CGGCCAGCCCCCCCATCCGGGAAGTGAGGGGCGCCTCTGCCCGGCCGCCCCTACTGGGAGGTGGGGAGCCCCTCTGCCT	C	Deletion	78	Het_Var	9	0	9	0	0	1	27
1	157173865	HG4_Ill_SVrefine2DISCOVARDovetail_626	CCAGGGCCTGAGGATGCAGCTCCTTTGTAAAAGCTCCCTCTCCCTAACCCACCCTGTATAGTCTCTTCTATGGGTGAGCCCTTAGGCTCACAGGGAAGCATGATAAATGGCAGTAGTGACCACAGGTGTTCATCCTTCTCATAGGAAGCTGACCGTGGATTATGTACTCAGAGGTGGTAATCATCTGCAGAAAGGGGATGTCTGGCATGCAGAAAAAAACAATAGACATCCATCAGCCTGCATGGGCCATGCATGTCCAGCCCATCCAGGGAGGGAATCTGTGTCTGGGGAGACAAGCACTCCAGGGCTGGGGGGTGTCCTGAGGGTTTATCAGGCCTCACTCCTCAAGTCCTCCTCCCCTTCTTGGATTTTGATGAGCAATCCAGCCTCCCAGGCTCC…	TTTTATCAAATTT	Deletion	1519	Het_Var	15	0	15	0	0	0	22
12	18317392	HG4_Ill_MetaSV_1023	GTGCAGGGAAACTTCTCTTTATAAAGCCATCACATTTTATAGTGAGACTTATTCACTGTCACAAGAACGGTTAATAGTGAATGGTAAGGCTTATTCACTGTCACGAGAACAGCATGGGAAAAGCCCGTGATTCAATTACCTCTCACTGGTCCCTCCCATGACACATGGGAATTATGGGAGCTACAATTCAAGATGAGATTTGGGTGGGGACACAGCCAAACCATATCATTCAGCCACTCAAACCTCCCATAGTTTCAGGTGGGTAGAAGCCATTTTCTGAAAGATATAAAGTAACATATGTGTTCAACA	G	Deletion	308	Hom_Var	10	10	0	0	0	0	27
9	138091217	HG3_Ill_150bpfermikitraw_13622	AACTGGGAGAAAGGAAGCCAGC	A	Deletion	21	Het_Var	14	0	14	0	0	0	23
6	40622961	HG2_PB_pbsv_6811	G	GTGGAAATAATTATACTCGATGGTGAATGGTGAACGATGATGATGATGATGATGGTAAATTTGGTGATGGTGATCGGATGAATGGGTGAAGGTAGATGGTATAGTGATGGGTAAAGAATCTATAATATATAGATGGTGGTTAAAAGTGATGGTGGTGAAGATGATGATGAGGCAAATAGTGATGGTGATAGTGAAGATGACAATGATGATGGTTTGTAGTGATGGTGAATGGTGGAAGATATGATGATGATGGTGAGGCTGAAGATGATGGTAATAAATTATAGTGATCGGGTGATGTGAAGATGATATGTAATAATGATGGTTACAGTGATGGTGAAGATGACAAGAATGATGGTTTAATAAGGATGATGTGATGGTGAAGATTGATGAATAT	Insertion	393	Hom_Var	6	6	0	0	0	0	31
11	134509146	HG4_Ill_manta_3022	C	CGCAAGAGTAGAGGGGAAGGAGGACTTGGAGGGAAATAGAAACTGCCTGACACGGGACCCACT	Insertion	62	Het_Var	11	0	11	1	0	0	25
1	190874444	HG3_PB_SVrefine2PBcRDovetail_580	G	GCTGAAAACTCTTTTTTTTTTTTTTTGAGACGGAGTCTCGCTCTGTCGCCCAGGCTGGAGTGCAGTGGCGCGATCTCGGCTCACTGCAAGCTCCGCCTCCCGGGTTCACGCCATTCTCCTGCCTCAGCCTCCCAAGTAGCTGGGACTACAGGCGCCCGCCACTACGCCCGGCTAATTTTTTGTATTTTTAGTAGAGACGGGGTTTCACCGTTTTAGCCGGGATGGTCTCGATCTCCTGACCTCGTGATCCGCCCGCCTCGGCCTCCCAAAGTGCTGGGATTACAGGCGTGAGCCACCGCGCCCGGC	Insertion	305	Het_Var	13	0	13	0	0	0	24
5	57680001	HG3_10X_allpass_1173	CGGAGGAGGAGCCAAGATGGCCGAATAGGAACAGCTCCGGTCTACAGCTCCCAGCGTGAGCGACGCAGAAGACGGGTGATTTCTGCATTTCCATCTGAGGTACCGGGTTCATCTCAATAGGGAGTGCCAGACAGTGGGCGCAGGTCAGTGTGTGTGCGCACCGTGCGCAAGCCGAAGCAGGGCGAGGCATTGCCTCACCTGGGAAGCGCAAGGGGTCAGGGAGTTCCCTTTCCGAGTCAAAGAAAGGGGTGACGGACGTACCTGGAAAATCGGGTCACTCCCACCCGAATATTGCGCTTTTCAGACCGGCTTAAGAAACGGCGCACCACGAGACTATATCCCACACCTGGCTCAGAGGGTCCTACGCCCACGGAATCTCGCTGATTGCTAGCACAGCAG…	C	Deletion	6092	Hom_Var	12	12	0	0	0	0	25
2	77316365	HG4_PB_HySA_2952	T	TCCTTGTCTCTACCCCTTCTATGCTTTTCCGGGGACAGGGCAAGTACCCCAACCCCTTCTCTC	Insertion	62	Het_Var	11	0	11	0	0	0	26
15	47571300	HG2_PB_HySA_27982	T	TATTTGGTTCCATATGAACTTTAAAGTAGTTTTTTCCAATTCTGTGAAAAAGTCATTGGTAGCTTGATGGGGATGGCATTGAATCTGTAA	Insertion	89	Hom_Var	7	7	0	0	0	1	29
5	99725432	HG2_Ill_GATKHC_9998	CCAAGGGGTGGCTCCCCCAGATCT	C	Deletion	23	Het_Var	9	0	9	0	0	0	28
7	6951897	HG3_Ill_250bpfermikitraw_10503	A	AAAGAAAGAAAGAAAGAAAAAGGAAGGAAGGAAGGAAGGAAGGAAGGAAGG	Insertion	50	Hom_Ref	12	0	0	12	0	0	25
4	67963878	HG3_Ill_SVrefine2DISCOVARDovetail_3512	T	TTCCTTACAACCTTTTTTTTTTTTTTTTTTTTTTTTTTTTTTTTTTTTTTTTTTTTTTTTTTTTTTTTTTTTTTTTTTTTTTTGAGACGGAGTCTCGCTGTCGCCCAGGCTGGAGTGCAGTGGCGCAATCTTGGCTCACTGCTGCAGGCTCCGCCCCCTGGGGTTCACGCCATTCTCCTGCCTCAGCCTCCCGAGTAGCTGGGACTACAGGCGCCTGCCACCTCGCCCGGCTAATTTTTTGTATTTTTAGTAGAGACGGGGTTTCACCGTGTTAGCCAGGATGGTCTCGATCTCCTGACCTCGTGATCCGCCCGCCTCGGCCTCCCAAAGTGCTGGGATTACAGGCG	Insertion	346	Hom_Var	10	10	0	0	0	1	26
1	248567482	HG2_PB_SVrefine2Falcon2Bionano_484	T	TGCTATTACATATACGTGTGTGTGTGTGTGTATAAAATGGGAGTAACCGTGAACAGACAGCAGAGGCTATTACAAATACGTGTGTGTGTATAAAATGGGAGTAAGCGTGAACAGAGAGCAGAGGGCGCTACTACATATACGTGTGTGTGTATAAAATGGGAGTAAGGGTGAACAGACAGCAGAGGCCGCTATTACATATACGTGTGTGTATAAAATGGGAGTAAGCGTGAACAGACAGCAGAGGCCGCTATTACATATATGTGCGTGTGTATAAAATGGGAGTAAGCGTGAACAGAGAGCAGAGGCCGCTATTACATATATGTGTGTGTGTATAAAATGGGAGTAAGCGTGAACAGAGAGCAGAGGGTGCTATTACATATACGTGTGTGTGTATAAAAT…	Insertion	8512	Hom_Var	7	7	0	0	1	0	29
6	97087579	HG2_PB_SVrefine2PB10Xhap12_5205	C	CACCACCAGGCCTGCCCTGAAAGAGCTCCTGAAGGAAGCACTAAACATGGAAAGGAACAACCGGTACCAGCCACTGCAAAAACATGCCAAATTGTAAAG	Insertion	98	Hom_Var	13	13	1	0	0	0	23
14	38569474	HG3_PB_pbsv_14426	AATATATTATATATTATATTTATACATATTTATACATATAAATATATTATATATTATATTTATATATATTTATACATATAAATATATTATATAATATATTTATATTACATATAAATATATTATATAATATATTTATATTACATATAAATATAATATATAATATATTTATATTACATATAATATATATATTACATATAAATATAATATATAATATATTTATATTACATATAAATATAATATATAATATATATTTATATTACATATAAATATAATATATAATATATATTTATATTACATATAAATATAATATATAATATATATTTATATTACATATAAATATAATATATAATATATATTTGTATTACATATAAATATAATATATATATTTGTATTACATAT…	A	Deletion	752	Another_Var	7	0	0	2	7	0	28
7	76567212	HG3_Ill_MetaSV_4928	C	CTGGCTATTTCTTTTTTTTTTTTTTTTTTTTTGAGACGGAGTCTCGCTCTGTCGCCCAGGCTGGAGTGCAGTGGCGCAATCTCGGCTCACTGCAAGCTCCGCCTTCCCGGGTTCACGCCATTCTCCTGCCTCAGCCTCCCAAGTAGCTGGGACTACAGGCGCCCGCCACTACGCCCGGCTAATTTTTTGTATTTTTAGTAGAGACGGGGTTTCACCGTTTTAGCCGGGATGGTCTCGATCTCCTGACCTCGTGATCCGCCCGCCTCGGCCTCCCAAAGTGCTGGGATTACAGGCGTGAGCCACCGCGCCCGGCCCTA	Insertion	316	Hom_Var	11	11	0	0	0	0	26
14	31150808	HG4_PB_SVrefine2PBcRDovetail_7316	G	GCTCAATAGTTATAATGTTTTTTTTTTTTTTTTTTTTTTTTTTTTTTTTGTTTTTTTTTTTTTTTTTTTTTTTTTAGAATTGGGTTCTGTTTTTTTTTTTGTTTTTTTTTTTTTTTTTTTTTATTATACTCTAAGTTTTAGGGTACATGTGCACATTGTGCAGGTTAGTTACATATGTATACATGTGCCATGCTGGTGCGCTGCACCCACTAATGTGTCATCTAGCATTAGGTATATCTCCCAATGCTATCCCTCCCCCCTCCCCCGACCCCACCACAGTCCCCAGAGTGTGATATTCCCCTTCCTGTGTCCATGTGATCTCATTGTTCAATTCCCACCTATGAGTGAGAATATGCGGTGTTTGGTTTTTTGTTCTTGCGATAGTTTACTGAGAATGAT…	Insertion	6139	Het_Var	4	0	4	1	0	1	31
3	127015544	HG4_PB_pbsv_3651	T	TTTTTTTTTTTTTTTTTTTTTTTTTTTTTTTGAGACGGAGTATTGCGTCTGTCGGCCCAGGCTGGACTGCGGCTGCAGTGGCGGGCAATCTCGGCTCACTGCAAGCTCCGCTTCCCGGGTTCAAACAGCCATTTCCTCCTGCCTGCAGCCTCGCGAGTAGCTGGGACCTATCAGGCGCCGCGCCCCGGCGCGCCGGGCTAATTTTTTTGTATTTTTTAGTAGAGACGGGTTCACCTTTTAGCCAGGATGGTCCTCGATCTCCTGACCTCATGATCCAACGCCGCCTCGGCTCCAAGTGGCTGGGATTACAGGCGGTGAGCACCGCGCCGGCAAAATCTTAAA	Insertion	341	Het_Var	9	0	9	0	0	0	28
9	135687917	HG2_PB_HySA_19338	T	TGCCCACTGGGATGACGGGTGAGCCGCCGGC	Insertion	30	Hom_Var	7	7	1	0	0	0	29
11	124698181	HG4_Ill_FB_11028	ATTTATTTATTTATTTATTTA	T	Deletion	20	Het_Var	11	0	11	1	0	2	23
15	73983312	HG3_PB_assemblyticsfalcon_9002	ATGCTTT	TTTTTTTTTTTAATTTTTTTTTTTTTTTGAGACGGAGTCTCGCTCTGTCGCCCAGGCTGGAGTGCAGTGGCGGGATCTCGGCTCACTGCAAGCTCCGCCTCCCGGGTTCACGCCATTCTCCTGCCTCAGCCTCCCAAGTAGCTGGGACTACAGGCGCCCGCCACTACGCCCGGCTAATTTTTGTATTTTTTTTTAGTAGAGACGGGGTTTCACCGTTTTAGCCAGGATGGTCTCGATCTCCTGACCTCGTGATCCGCCCGCCTCGGCCTCCCAAAGTGCTGGGATTACAGGCGTGAGCCACCGCGCCCGGCC	Insertion	305	Hom_Var	12	12	1	0	0	0	24
14	63226291	HG2_PB_HySA_27109	A	ATTATATATATATATATTTTTTTTTTTTTTTTTTTTTTTTTTTTTTTGAGACGGAGTCTTGCTCTGTCACCCAGCCTGGAGGGCAGTGGCGCGATCTCCGCTCACTGCAAGCTCCGCTTCCTGGGTTCACGCCATTCTCCTGCCTCAGCCTCCCGGAGTAGCTGGGACTACAGGCGCCCGCCACCACGCCCGGCTAATTTTTTTTTTTTGTATTTTTAGTAGAGACGGGTTTCACCATATTAGCCAGGATGGTCTTGATCTCCTGACCTTGTGATCCGCCCGCCTCGGCCTCCCAAAGTGCTGGGATTACAGGCGTGAGCCACCGCGCCCGGCCAGGGTATAT	Insertion	342	Het_Var	13	0	13	0	0	0	24
13	108768402	HG2_Ill_GATKHCSBGrefine_9616	T	TTGTTTCATCGACTCCCAGTGGTATGAACTAGGATCCTATTAGGGTCTTCCGTGAAGTTCACACTCCAGCCCACA	Insertion	74	Het_Var	11	0	11	0	0	0	26
7	107829262	HG4_PB_pbsv_8488	A	AATAGGGAGGAGCCAAGATGGCCGAATAGGAACAGCTCCGGTCTACAGCTCCCAGCGTGAGGGCGACGCAGAAGTACGGGTGATTTCCTGAGCTTTCATCTGAGGTCCACGGGTTCATCCACCTAGGGAGCTGCCAGACAGTGGGCGCAGGCCAGTGTGTGTGAGAAGAGAGAAAAAAGAAGATGCGCGAGCCGAAGGCAGGGCGAGGCAATTGCCTCACCTGGGAAGCGCAAGGGGTCAGGGAGTTCCCTTTCCAAAGTCAAAAAAGGGGTGACCGGGACGCACCGCTGGAAATCGGCACCCTCACCCGAATATTGTGCGCTTTTCAAAAGAGAATATATAGAGGCGCACACGAGACTATATCCCACAGCCTGCCTCAGAGGGTCCTACGCCCACGGA…	Insertion	6258	Hom_Var	6	6	0	0	0	1	30
7	36352672	HG2_Ill_breakscan11_1171	AGAGCTTAGGACGAGATATGGAGAGGAGACTGACGGGAGCCACAGGCCAGCTCTTCCAAGGCAGGCTAAGGATGTTGAGGTGGTT	A	Deletion	84	Hom_Var	11	11	0	0	0	0	26
8	1917578	HG2_PB_SVrefine2PBcRplusDovetail_10780	A	AAAATGTATATTTATAAATTTTATATGGAAAATGTATATTTATAAATTTTATATGGAAAATGTATATTTATAAATTTTATATGGAAAATGTATATTTATAAATTTTATATGGAAAATGTATATTTATAAATATATTATATATTATATATAATAAAATATATATAAAATATATTTTTATATTATGTAATATATATTTTTATATTTTATATATAAATATATATTTTATATTTTATATATAATATATATTTTATATTTTATATATAATATATATTTATATATTTATATATATTTATATATATTTATATATTTATAGATTTTATAAATAATAAAATCTATAAATCTATAAATCTATAAATATATATAAATCTATAAATATATATAAATATATAAATATATAAA…	Insertion	510	Hom_Var	6	6	0	0	0	1	30
3	76779664	HG4_PB_assemblyticsfalcon_17382	CTCACCTCCTACTCCCTACCCGCTTGTCCTCACCTCCTACTCCCTACCCGCTTTTCCTCACCTCCTACTCCCTACCCGCTTTTCCTCACCTCCTACTCCCTACCCGCTTTTCCTCACCTCCTACTCCCTACCCGCTTGTCCTCACCTCCTACTCCCTACCCGCTTGTCCTCACCTCCTAC	TTCACCTCCTACTCCCCAACCCACTTTTCCTCACCTCCTACTCCCTACCGCTTGTCCTCACCTCCTACTCCCTACCCGCCTCTCCTCACCTCCTACTCCCTACCCGCTTCTCCTCACCTCCTACTCCCTACCCGCTTGTCCTCACCTCCTACTCCCTACCCGCTTCTCCTCACCTCCTACTCCCTACCCACCTCTCCTCACCTCCTACTCCCTACCCGCTTGTCCTCACCTCCTACTCCCTACCCGCTTGTCCTCACCTCCTACTCCCTACCCGCTTGTCCTCACCTCCTACTCCCTACCCGCTTCTCCTCACCTCCTACTCCCTACCCGCTTGTCCTCACCTCCTACTCCCTACCCGCTTGTCCTCACCTCCTACTCCCTACCCGCTTGTCCTCACCT…	Insertion	364	Another_Var	7	0	0	0	7	2	28
1	61491017	HG2_Ill_Krunchall_490	G	GAGAGAGAGGAAAGAAAGAAA	Insertion	20	Het_Var	7	0	7	0	2	0	28
1	40962347	HG3_Ill_Spiral_290	GCTATAGAAAAGAATAAGTAGGCACTTTATATAGTGAAGAGGAATGACATCTATGATATATTGTTTGGTTTTTGTTTTTGAGACAGGGTCTCACTCTGTTGCTCAGGCTGGAGTGCAGTTGGTATGATCATGGTTCACTGCAGCCTCAATCTCCCAGGCTCAAGCAAACCTCCACCTCAGCCTCCCAAGTAGCTGGGACCACAGGTGAGTGCCACCATCACACCTAGCTAATCTTTAATTTTTTTTCTAGAGACAGAGTATCACTATATCGCGCAAGCTGGTCTCAAACTCCTGGGCTCAAGCAGTCCTTCTGTCTTGGACTCCCAAAGTGCTGGGATTACAGGCATGAGCCAAGGCAACCGGCCTATATTATCATGTAATAAAAGTAACATGCAGGCT…	CAGAGTGAGACCCT	Deletion	417	Hom_Ref	11	0	0	11	0	0	26
14	106330843	HG2_Ill_tnscope_1661	ATCACACAGGGACACAGTCCCTGTTCCTGCCCAGACACAAACCTGTGCCCGTGCAGGACACTCGAATGGGTCACATGGCCCAAGCACAGAGCAGAGGCAGCCGGCGTCCCTGTCCCCAGCCACACAGACCCCCGGGCTGAGACCCAGGCAGGGAGGGGTGACGTTCCCAGGGAGACGGTGGCCGGGCTGCCCTGGCCCCAGTGCTCCAAGCACTTGTAGCCACACTAAAGCGCAGGCCTGGTCCCCGGCACATGAACAGCCAGCGCCCAGCCCCAGCCCAGGCTCTGCCCACAACTTCTCCTTCCCGTCCCTGCCCTCGGCCTGCTTGCTACCTGTGGAGGGTCCCTGACGGGGCTGAAGCCCAGCGGGGTCCCTGCCTGTCCTTGGGGGCTCCAGCTG…	CTTAC	Deletion	21047	Hom_Var	9	9	0	0	0	1	27
1	157270162	HG4_PB_SVrefine2Falcon1Dovetail_555	T	TATATATATGTGTGTGTATATATATATATATATGTATATATATACACATATATATGTATATATACACACATATATATGTGTGTATATATACATATATATGTATATATCAACATATATATGTATATAACACATATGTGTGTATATATACC	Insertion	148	Het_Var	14	0	14	0	0	0	23
16	75429831	HG2_Ill_manta_4416	GGAGAAATGTTTAATCCCTGCCTAGGCTTTCCAGGTTAACGAAAACACCTGAGGAATGTTGTTTAAATGCAGTCCATCTCCCCTCCATGACTTCTCAGCATGAAACACACTGCAGCAGTCAATACTAAATCTCCATGCTGGTTTACTGATGTGAAGGCTGAAAAAGGCCCTCACACTGCACCCCACATGCAGATTAGCACTCAGCCTTGAAAGCTGAGATGGGGAGATGGAATACTGGGAATATAGGTTATAGAATTGGGAAATAATGCCTAGGTTGGCACTATTTCAAGGAGAAAAACAAGAGTTAAAAAAAAAAATTTGAGGAGACCAGGCACAGTGGCCCATGCCTGTAATCCCAGCACTTTGGGAGGCCAAGGCAGGCGGACCACGAAGTCATGA…	G	Deletion	842	Hom_Var	12	12	0	0	0	0	25
9	104121211	HG2_Ill_SVrefine2DISCOVARplusDovetail_13690	T	TAGTCCCACCTACTCAGGAGGCTGAGATGAGAGGGACAGTCACTCAAGCCAAGGAGTTCAAGGCTGCAGGACTGATGATCATACCACTGTACTCCAGTCTGGACAACAGAGCTAGACCCTGTCTCTTAATAAATAAATAATTATTTAAAATAAAGAAATCAAGAAAAACTGTTCAATAAAATATGCTCTATGCTCTTACCTTTAAATATGACTTCATGAGGACAAAATAAAAAATATTTGTAAAACTCTGATTTTTTGGTGACTAGAAGTCAACAAATACCAAAAAATTCCTAAACATAATTATAGTACATATCTAAGTGTTCTTTTGATAGGCCAGTAATGTTTCAAATGAGTATAAAATAAAGACGTTCATAATTTATAAATTATTATATATTTATT…	Insertion	9561	Het_Var	5	0	5	1	0	0	31
21	46233494	HG4_CG_vcfBeta_11849	CGAGGACAGGGTGACAGCGGCG	C	Deletion	21	Het_Var	12	0	12	0	0	0	25
8	37932524	HG2_PB_PB10Xdip_29976	A	ATATCTATATATACTATATATATACTATATATACTATATATACTATATATATACTATATATACTATATATACTATATATATACTATATATACTATATATATACTATATATATACTATATATACTATATATATACTATATATAGTATATATATACTATATATACTATATATATACTATATATATATATATATACTATATATACTATATATATATATATATATATATATATATATATATATATATATATATATATATATATATATACTATATATACTATATATATCTACTATATATACTATATATAG	Insertion	304	Het_Var	5	1	5	0	0	2	29
13	113886294	HG2_PB_SVrefine2Falcon2Bionano_7266	C	CCACCACCCGCCTACCACTGTTACTACTGCCACCACCACCACTACCATTACTGCTGCCACCACTACCCGCCCACCACCATTACTGCTGCCACCACTACCTGCCCACCACCATTACTGCTGCCACCACTACCCGCCCACCACCATTACTGTCACCACTACCCGCCCACCACCATTACTGT	Insertion	178	Het_Var	7	0	7	0	1	0	29
4	190057998	HG3_Ill_MetaSV_4032	TATAAATTACCCAGTCTAGCAATCAGCGAGACTCCGTGGGCGTAGGACCCTCCGAGCCAGTTCTTAAGATCTGCTATGAAAAATAGATAAGGATTTTGAAGTTATCCATGGACTTTTGGAGTATTGTTAATAAGAAGTCCAGAATCATCATGACTTTCAGTCTTTGATATGTGACTTGTTCTTTCTAGAACCTTATGGGAAGAGTCATGCTCCCTTTTCACTTCAAAGTGAGTGGACAGAGTGGAGCCAAGATGGCCGAATAGGAACAGCTCCGGTCTACAGCTCCCAGCGTGAGCGACGCAGAGGACGGGTGATTTCTGCATTTCCATCTGAGGTACCGGGTTCATCTCACTAGGGAGTGCCAGACAGTGGGCGCAGGCCAGTGTGTGCGCGCACCGT…	T	Deletion	6274	Het_Var	11	0	11	0	0	0	26
9	104443979	HG3_PB_assemblyticsfalcon_27884	TTTTTTTTTTTTTTTTTTATTATACTCTAAGTTTTAGGGTACATGTGCACATTGTGCAGGTTAGTTACATATGTATACATGTGCCATGCTGGTGCGCTGCACCCACTAATGTGTCATCTAGCATTAGGTATATCTCCCAATGCTATCCCTCCCCCCTCCCCCGACCCCACCACAGTCCCCAGAGTGTGATATTCCCCTTCCTGTGTCCATGTGATCTCATTGTGCAATTCCCACCTATGAGTGAGAATATGCAGTGTTTGGTTTTTTGTTCTTGCGATAGTTTACTGAGAATGATGGTTTCCAATTTCATCCATGTCCCTACAAAGGATATGAACTCATCATTTTTTATGGCTGCATAGTATTCCATGGTGTATATGTGCCACATTTTCTTAATCCAGT…	GAATATATCCCTATTCT	Deletion	732	Hom_Var	8	8	0	0	0	0	29
8	19658929	HG4_Ill_GATKHCSBGrefine_6403	T	TAAAGATCCAGGGCCGGGCGCGGTGGCTCACGCCTGTAATCCCAGCACTTTGGGAGGCCGAGGCGGGCGGATCACGAGGTCAGGAGATCGAGACCATCCTGGCTAACACGGTGAAACCCCGTCTCTACTAAAAATACAAAAAATTAGCCGGGCGTGGTGGTGGGCGCCTGTAATCCCAGCTCCTCGGGAGGCTGAGGCAGGAGAATGGCATGAACCCAAGAGGCGGAGCTTGCAGTGAGCCGGGATAGCGCCACTGCAGTCCAGCTTGGGCGAAAGAGTGAGACTCCGTCTCAAAAAAAAAAAAAAAAAAAAAAAA	Insertion	315	Hom_Ref	11	0	0	11	0	0	26
4	107056578	HG2_Ill_tnscope_530	CTCTGGAGAATGTACACTTAACCACATCACTACCCTGCCTCTCTTGTAAGATTCCATGTATGGAACCAAAGGTGCATACTATGAGAACTCAGGGAAAGAGTGAAACACAATATGGGCAGAAGTAGTTAGTAATATATTGGTGGAGTAAGTGGCACTTGAGTAAGGAAAACCAAGTAGGGTTTGGAAAAGAAGAAAAGAGAAGGAAGACTGTTGTAGAAGTGGGTTACTATAAAAGCTCTGGAGGAGCGCAGAAAAATTTGATAAATAGTTACTGAATACCTATTAGGTACCACTCACGGTACTTGGGATATTTCAATTAACAAAACAAAGATACTTGTTCTTATAAAAGTTAAAGTCAATGGGTGTAAAAATGACAATGGAGAGACTAGTCTCACTGAA…	C	Deletion	6783	Het_Var	16	0	16	0	0	0	21
3	174479954	HG2_PB_SVrefine2Falcon1plusDovetail_8324	C	CTTTTTTTTCTTTTGAGACGGAGTCTCGCTCTGTCACCCAGGCTGGAGTGCAGTGGCGCCATCTCAGCTCACTGCAAGCTCCCAGGTTCACGCCATTCTCCTGCCTCAGCCTCCCGAGCAACTAGGACTACAGGCACCCGCCACCATGCCTGGCTAATTTTTTGTATTTTTAGTAGAGACGGGGTTTCACCGTGTTAGCCAGGATGGTCTCGATCTCCTGACCTTGTGATCCGCCCACCTCAGCCTCCCAAAGTGCTGGGATTACAGGCGTGAACCACTGCGCCTGGCTTCTATACATTTTCTTATAATTTATTTGGGACCATTTCATATACACGGTTGAAAAATTTTAAATGACTCCAAGGTCACTTATTTCAGAAAAAGCATTTATCATAAAAAAAA…	Insertion	2476	Het_Var	7	1	7	0	0	1	28
2	45448842	HG2_Ill_GATKHCSBGrefine_1197	C	CAAGGCAGACAAGGTGACTTGGTGGCAGTGAGAACAACAGGGCAGTGCCAATGGAGACAGAAACCTGGGGAAGATATGGGACCAT	Insertion	84	Het_Var	10	1	10	0	0	0	26
15	59725444	HG4_Ill_SVrefine2DISCOVARDovetail_10885	C	CAGGCGTTCAGGACCAGCCTGACCAACATGGTGAAACCCTGACTCTACTAAAAATTACAAAAATTAGCCAGGTGTGGTGGCACGCGCCTATAATCCCAGCTACTCGGGAGGCTGAGGAAGGAGAATTTCTTGAACCCGGGAGGTGGAGATTACAGTGAGCCAAGATTGCACCATTGCACTCCAGCCTGAGCAACAAGAGCAAAACTCCATCTCAAAAAAAAAAAAAAAAAGAAAGAAATTGATGCAAAACATCCATGATTAATAAAAAATGAAAATTTTCAATAAGGACAGGGTCAGTATTCCTAATTTTCTTTGCCTGGCTTCAATATGTCTTGCTATGGCACTGTATACCACAACCTCATGTGATGGGTATTGTCATTTCTTTTTTGTTGTTGAACA…	Insertion	771	Het_Var	11	1	11	0	0	0	25
20	53292651	HG4_PB_pbsv_18665	TTGATTCCTAATTTCTTTTTTTTTTTTTTTTTTTGAGACGGAGTCTCACTCTGTCGCCCAGGCTGGAGTGCAGTGGCGGGATCTCGGCTCACTGCAAGCTCCGCCTCCCGGGTTCACGCCATTCTCCTGCCTCAGCCTCCCAAGTAGCTGGGACTACAGGCGCCCGCCACTACGCCCGGCTAATTTTTTGTATTTTTAGTAGAGACGGGGTTTCACCGTTTTAGCCGGGATGGTCTCGATCTCCTGACCTCGTGATCCGCCCGCCTCGGCCTCCCAAAGTGCTGGGATTACAGGTGTGAGCCACCGCGCCCGGCC	T	Deletion	314	Het_Var	13	0	13	0	0	0	24
11	51341213	HG4_Ill_Krunchall_17036	GAAAGCTTCTTTCTAGTTTTTATCTGAAAATATTTCCTTTTTCACTATATGAATCAATGCGCTCTCAAATATCCATTCACAGATTCTACAAAAACAGTGTTTCCAAACTGCTGAATGAAAAGAAAGTTTTAACTCTGTGAGACGAATGCACACATCACAAAGTTGTTTCTCAGATAGCTTCCTTCTAGTTTTTTCAGTCAGATATTCACTTCTTCCCCTTTGGTCTCAATGAGCTACCCAATATTCAATTGCAGATTCTACAAAAACAGTGTTTCCAAACTGCTGAATCAAAAGAAAGGTCTAATACTATGAGATGAATGCACACATCACAAAGCAATTTCTCAGAAAGTTTCTTTCCAGTTTTTATTTGAAGATATTTTCTTTTTCAACATAGGCTTC…	G	Deletion	21802	Hom_Var	10	10	0	0	0	0	27
8	65461766	HG2_PB_assemblyticsfalcon_26568	GAGTCT	TCCCTCTGTTGCCCAGGCTGGAGTGCAGTGGCTTGATCTCGGCTCACTGCAACCTCCACCTCCCGGGTTCCAGCAATTCTCATGCCTCAGCCACCCGAGTAGCTGGGACTACAAGTGCACGCCACCATGCCCGGCTGATTTTTGTATTTCTTTTTTTTAGTAGAGACGGGGTTTCACTATGTTGGCCAGGCTGGTCCTGAACTCCTGACCTCAAATGATCTGCCCGCCTCGGGTTCTCAAAGTGCTGGGATTACAGGCGTGAGCCACTGCACCCAGCCTATTTTTAATATTTTTATTTAAATATATGTAATTAAGGATATTGTATATACTTATTTATAGTTAAAAGATACTGTATAAAAATAAAGATATTCAAAATAATCTTATTTCCCTCCCTGTTTC…	Insertion	1562	Hom_Var	13	13	0	0	0	0	24
21	26825136	HG3_PB_pbsv_18784	TGTAGATGCTCTATTCTCACTCATAGGTGGGAATTGAACAATGAGATCACATGGACACAGGAAGGGGAATATCACACTCTGGGGACTGTGGTGGGGTCGGGGGAGGGGGGAGGGATAGCATTGGGAGATATACCTAATGCTAGATGACACATTAGTGGGTGCAGCGCACCAGCATGGCACATGTATACATATGTAACTAACCTGCACAATGTGCACATGTACCCTAAAACTTAGAGTATAATAAAAAAAAAAAAAAAAAAAAAAAAG	T	Deletion	266	Hom_Var	9	9	0	0	0	0	28
6	6939383	HG3_Ill_scalpel_6523	A	ACCATCCTGGCCAACATGGTGAAACC	Insertion	25	Hom_Var	9	9	1	0	0	1	26
11	93154118	HG2_10X_allpass_2032	TAGGAAGAATCAATATCATGAAAATGGCCATACCGGATGGCCGAATAGGAACAGCTCCGGTCTACAGCTCCCAGCGTGAGCGACGCAGAAGACGGTGATTTCTGCATTTCCATCTGAGGTACCGGGTTCATCTCACTAGGGAGTGCCAGACAGTGGGCGCAGGCCAGTGTGTGTGCGCACCGTGCGCGAGCCGAAGCAGGGCGAGGCATTGCCTCACCTGGGAAGCGCAAGGGGTCAGGGAGTTCCCTTTCCGAGTCAAAGAAAGGGGTGACGGTCGCACCTGGAAAATCGGGTCACTCCCACCCGAATATTGCGCTTTTCAGACCGGCTTAAGAAACGGCGCACCACGAGACTATATCCCACACCTGGCTCGGAGGGTCCTACGCCCACGGAATCTCG…	T	Deletion	6079	Hom_Var	9	9	1	0	0	0	27
14	85297108	HG2_Ill_MetaSV_1513	GGTTTCTAAAAATGGAATTGAGGGTCCAAGATCCATGATTTCAACTGGTCAAGGAGGCAGACAGTCAGCTAGATTGTCAGTTGGAATGTGGGAGGTCACAACACCAACCATACCTTAGTAGAAATTTCCCAGTCCCTACAGAGGGCTAATGCCAGGAAAAAGATCAGCCATTGCTAGTGACGAATATGAGTTTGAAGCAATTAAATACAATGACTAAGATTCAGAAGTCAAAGCAGAATCCCACTTACCTGAATTGTTGTGATAATAAATACAGGGTAATTTTATAGAACAAAATGAGTTAGGGTTAGCAAAATTGCAAGAGTGGTTTGCTTACATGCATGGGATAATGTGGGAAATGACAGAAGCTAATTAAATATCTTTCACCAAAACTCGGAATTT…	G	Deletion	5047	Het_Var	7	1	7	1	0	0	28
22	42140478	HG2_Ill_breakscan11_2802	GCTATGATTTTTTTTTTTTTTTTTTTTTTTTTTTTTTTTTTTGAGACGGAGTCTCGCTCTGTCGCCCAGGCTGGAGTGCAGTGGCGGGATCTCGGCTCACTGCAAGCTCCGCCTCCCGGGTTCACGCCATTCTCCTGCCTCAGCCTCCCAAGTAGCTGGGACTACAGGCGCCCGCCTCTACGCCCGGCTAATTTTTTTGTATTTTTAGTAGAGACGGGGTTTCACCGTTTTAGCCGGGATGGTCTCGATCTCTTGACCTCGTGATCCGCCCGCCTCGGCCTCCCAAAGTGCTGGGATTACAGGCGTGAGCCACCGCGCCCGGC	G	Deletion	322	Hom_Var	13	13	0	0	0	0	24
4	89153046	HG2_Ill_GATKHC_7840	C	CTCTCTCTCTCTCTCTCTCTGTGTGTG	Insertion	26	Hom_Var	12	12	0	0	0	1	24
3	183429967	HG2_Ill_SVrefine2DISCOVARplusDovetail_9067	T	TTTATGTTCTTTTATTTTATTTTATTTTATTTTATTTTATTTTATTTTATTTTATTTTATTTTATGTTATTTTATGTTATTTTATTTTATGTTATTTTATGTTATTTTATGTTATTTTATGTTATGTTATGTTATGTTATGTTATGTTATGTTGTTATG	Insertion	158	Het_Var	10	0	10	0	0	0	27
6	95373242	HG4_Ill_Krunchall_10620	A	ATAAAATATGTATACATAATAGATC	Insertion	24	Hom_Var	10	10	1	0	0	1	25
2	148477006	HG2_PB_SVrefine2Falcon1plusDovetail_6390	T	TAAAATGAAGAGTTGGCCGGGCGCGGTGGCTCACGCCTGTAATCCCAGCACTTTGGGAGGCCGAGGCGGGCGGATCACGAGGTCAGGAGATCGAGACCATCCCGGCTAAAACGGTGAAACCCCGTCTCTACTAAAAATACAAAAAATTAGCCGGGCGTAGTGGCGGGCGCCTGTAGTCCCAGCTACTTGGGAGGCTGAGGCAGGAGAATGGCGTGAACCCGGGAGGTGGAGCTTGCAGTGAGCCGAGATCCCGCCACTGCACTCCAGCCTGGGCGACAGAGCGAGACTCCGTCTCAAAAAAAAAAAAAAAAAAAAAA	Insertion	316	Het_Var	11	1	11	0	0	0	25
8	109135921	HG2_PB_SVrefine2PB10Xhap12_7038	T	TAAAAGAATATTTATGGCTCTCCCTCTCCCTCTCCCTCTCCCTCTCCCTCTCCCTCTCCCCACAGTCTCCCTCTCATGCCGAGCCGAAGCTGGACTGTACTGCTGCCATCTCGGCTCACTGCAACCTCCCTGCCTGATTCTCCTGCCTCAGTCTGCCCAATGCCTGCGATTGCAGGCACGCGCCACCATGCCTGACTGGTTTTGGTGGAGACGGGGTTTCCTGTGTTGGCCTGGCCGGTCTCCAGCCCCTAACCGCGAGTGATCCGCCAACCTCGGCCTCCCGAGGTGCCGGGATTGCAGACGGAGTCTCGTTCACTCAGTGCTCAATGGTGCCCAGGCTGGAGTGCAGTGGCGTGATCTCGGCTCGCTACAACCTACACCTCCCAGCCGCCTGCCTTG…	Insertion	2342	Het_Var	10	0	10	0	0	1	26
14	75666390	HG3_Ill_GATKHC_23634	C	CAAACAAAACAAAACAAAACAAAACA	Insertion	25	Het_Var	10	0	10	1	0	0	26
3	30227521	HG4_Ill_GATKHC_5193	T	TTTTAAAATTAAAATTTAATTTTAATTATTTTAAAATTAAAATTTAATTTTAATTATTTTAAAATTAAAATTTAATTTTAATTAA	Insertion	84	Hom_Ref	11	0	0	11	0	0	26
3	86868668	HG2_Ill_Krunchall_4831	A	ATATGTATATATATATTTATATATATTTATATG	Insertion	32	Het_Var	7	0	7	0	0	1	29
17	17210787	HG3_10X_allpass_3166	CTCACGCCTGTAATCCTAGCACTTTGGGAGGCTGAGGCAGGTGGATTGCCTGAGGTCAGGAGTTCGAGACCAGCCTGGCCAACATGATGAAACCCTGCCTCAGCCAGGTACGGTGGT	C	Deletion	116	Het_Var	15	0	15	0	0	0	22
1	236661478	HG2_Ill_Spiral_71	CACCCACCTCAGCCACCCAACGTT	GCCCACCTCAGCCACCCAAAGTTCTGGGATTACAGGTGTGAGCCACCTCACCTGACTTCTTCTTGTCTCCTTTTTGGCCCCTCTTTCTCATTTTTCTTCTTAAAGGTTGGTGGCCCTCAACATTGCATTTTTCCTTCCCCTCCCTTCTCATATTTCATCTCTGTGGCTTAAATTACCACCTAGATGCTGTCCATAAGTGTTTGTTTTTTTTTTAGAGATGAGGTCTTGCTATATTTTTCAGGCTGGTCTCAAATTCCTGGGCTTAAGCCATCCTCCTGCTTCGGCCTCCTAAAGTGCTGGGATTACAGGTGTGAGCCACACTGCACCCAACCAAAAGCAATTTTATTTCCTACCTCTGACAGCCTCTTATGCTGCTCTTAAGAGGTCCCAGATGCTTCA…	Insertion	1105	Het_Var	11	0	11	1	1	0	24
2	113842556	HG2_Ill_svaba_2611	T	TGTGAAGGTTTCTTGTTTTGGTGTCTATTGGTAGGTGTCTCTACTAATGAGTG	Insertion	52	Het_Var	9	0	9	0	0	0	28
7	64289937	HG2_PB_PB10Xdip_28629	T	TTGACCTCTTCTGCCCTTGTCTTGTTAATATTCGCATGGAATGTCTACTTCCATCTTGCCATTTTTATTCTTTTGTTATCATGACACTGCAACTGACTTGTAAAAAGTCAAGTTGGATCTTGGTTTTTAAATGTTTTATATGAATTTATTGATGGAAAGTATGTCTATTGAGGCCAGGCATGGTAGCTCACACATGTAATCCCCACACTTTGGTGGTGGGTGGATCACCTGAGGTCAGAAGTTTGAGACCAGCCTGGCCAATATGGTGAAAACCCATCTCTACTAAAAATACAAAAAGTAGCTGGGCATAGTGGTGGGTACCTGTAATCCCAGCTACTCGGGAGGCTAAAACAAGAGAATTGCTTGAACCAGGAGGTTGAGGTTACAGTGGGTTGAAAT…	Insertion	705	Hom_Var	11	11	1	0	0	0	25
13	110587583	HG4_CG_vcfBeta_9145	TAGATGCTGGACATTAGACCTTTGTC	T	Deletion	25	Het_Var	9	0	9	0	0	0	28
3	75463359	HG4_PB_SVrefine2Falcon1Dovetail_2046	GCCGGGCACTGTGACTCATGCCTGTAATCCTAGTATTTTGGGAGACTGAGGCAGGAGGT	CCACAGCTCAGGTGACAGCTGAGGGATTACATTCATCTGTCTCTGAGCCTCTAAGACTTCTATTTTCTTCACCACCTCCAGGAATCCTTTTTTCTAGCTCTTGGTGCTGGCCATCTCCTGGACGGTTAAGTTGAAAATCTGACCTCCAGTTCATTGGTGCATCTACAATCAATCCTCATTACCTGCAGATTCTGTAGCTGCAAATTCACCTACTTGATAATGTTTACTTTATAGCCCCTAAATCAATCCCAGGGGCTTTCCTGGATGTGCGCCGTGGTGAAGAGGTTGAATGGCTGATAAGCACGGTCCCAGCAGAGCTCCATCGAGGAACCTCTGCCTTTTGGTTTCCGCTCTTATACCATAAATGAATGCCCTTTTCTTGGTCTTTTTGGGTTTTTT…	Insertion	10165	Hom_Var	3	3	0	0	0	1	33
1	56887702	HG3_10X_allpass_63	TTATCTTTTTTTTTTTTTTTTTTTTTTTTTTTTTTTTGAGACGGAGTCTCGCTCTGTCGCCCAGGCTGGAGTGCAGTGGCGGGATCTCGGCTCACTGCAAGCTCCGCCTCCCGGGTTCACGCCATTCTCCTGCCTCAGCCTCCCAAGTAGCTGGGACTACAGGCGCCCGCCACTACGCCCGGCTAATTTTTTGTATTTTTAGTAGAGACGGGGTTTCACCGTTTTAGCCGGGATGGTCTCGATCTCCTGACCTCGTGATCCGCCCGCCTCGGCCTCCCAAAGTGCTGGGATTACAGGCGTGAGCCACCGCGCCCGGCC	T	Deletion	317	Het_Var	11	0	11	0	0	0	26
1	58072265	HG2_Ill_SpiralSDKrefine_361	T	TATATATATGAAATATATAATATA	Insertion	23	Hom_Ref	5	0	2	5	0	1	29
6	58223983	HG2_PB_HySA_12789	C	CAAAGGGCGGGAGGAGCCAAGATGGCCGAATAGGAACAGCTCCGGTCTACAGCTCCCAGCAGTCGTGAGCGACGCAGAAGACGGTGATTTCTGCATTTCCATCTGAGGTACCGGGTTCATCTCACTAGGAGTGCCAGACAGTGGGCGCAGGCCAGTGTGTGTGCGCACCATGCGCGAGCCGAAGCAGGGCAAAGCATTGCCTCACCTGGAAGCGCAAGGGTCAGGGAGTTCCCTTTCCGAGTCAAAGAAAGGGGTGACGGACGCACCTGGAAAATCGGGTCACTCCCACCCGAATATTGCGCTTTTCAGACCGGCTTAAGAAACGGCGCACCACGAGACTATATCCCACACCTGGCTTGGAGGGTCCTACGCCCACGGAATCTCGCTGATTGCTAGCAC…	Insertion	6006	Hom_Ref	9	1	0	9	2	0	25
6	93576134	HG2_Ill_MetaSV_4411	T	TAAAAAGACTGTATGGGCCGGGCGCGGTGGCTCACGCCTGTAATCCCAGCACTTTGGGAGGCCGAGGCGGGCGGATCACGAGGTCAGGAGATTGAGACCATCCCGGCTAAAACGGTGAAACCCCGTCTCTACTAAAAAAAATACAAAAAATTAGCCGGGCGTAGTGGCGGGCGCCTGTGGTCCCAGCTACTTGGGAGGCTGAGGCAGGAGAATGGCGTGAACCCGGGAGGCGGAGCTTGCAGTGAGCCGAGATCCCGCCACTGCACTCCAGCCTGGGCGACAGAGCGAGCCTCCGTCTCAAAAAAAAAAAAAAAAA	Insertion	315	Het_Var	14	0	14	0	0	0	23
1	23603556	HG2_PB_SVrefine2Falcon1plusDovetail_195	A	ACGGTGGCTCACGCCTGTAATCCAGCACTTTGGGAGGCCGAGGTGGGCAGATCACCTGAGGTCAGGAGTTTGAGACCAGCCTGGCCAACATGGTGAAACCCTGTCTCTACTAAAAATACAAAAATTAGCTGGTCGTGGTGGTGCATGCCTGTGGTCCCAGCTACTCAGGAGGCTGAGGCATGAGAATTGCTTGAACCTGGGAGACGGAGGTTGCAGTGAGCCAGGAGCACACCACTGCACTCCAGCCTGGGCAATAGAGCAAGACTCAGTCTTTTTTTAAAAAAAAAAAAAAAAAAAGCATTATTATCTTCTCAAACGTAAGAGTCACACTTTTTGGACCACAGGTGAATAATTCTGCAGACTATACCATAATGGCACTCATCATAGGTCCTCCTGAGG…	Insertion	7462	Hom_Var	8	8	1	0	1	1	26
2	132529743	HG3_Ill_150bpfermikitraw_2864	T	TTATATATTTATATATATATATATATATA	Insertion	28	Another_Var	4	0	1	1	4	0	31
4	76674935	HG3_PB_SVrefine2PBcRDovetail_2101	C	CTTTTTTTTTTTTTTCTCCCGAGACGGAGTCTTGCACTGTCGCCCAGGCTGGAGTGCAGTGGTGCGATCTCGGCTCACTGCAAGCTCCGCCTCTAGGTTCATGCCATTCTCCTGCCTCAGCCTCCTGAGTAGCTGGGACTACAGGCACCCGTCACCAGGCCCAGCTAATTTTTATTGCATTTTTAGTAGAGACAGGGTTTCATCATGTTAGCCAGCATGGTCTCGATCTCCTGACCTCGTGATCCACCCACCTCAGCCTCCCAAAGTGCTAGGATTATAGGCGTGAGCCACCACGCCCGGCCTAAACTATGTTCTTCATCAGATGTTTTCCAAATATTTTCACCCAGTCTGTGGTTTACCTTTTCAGTCTCTTCATAGTGTCTTTCGAACAGCAGAAGT…	Insertion	4032	Hom_Var	8	8	0	1	0	0	28
2	220245564	HG2_Ill_SpiralSDKrefine_9399	T	TACACACACACACACACACAC	Insertion	20	Hom_Var	8	8	0	1	0	0	28
5	136854724	HG3_PB_assemblyticsfalcon_21918	GCCTGTGCCACCACGCCCAGCTAATTTTTTGTATTTTTCATAGAGACAGGGTTTCACCATGTTGGCCAGGCTGGTCTCAAACGCCTGACCTCAAGTGAGCTGCCCACCTTGGCCTCCCAAAGTGCTGGAATTACAGGCATGAGCCACTGCGCCCAGCCCAAACAAAAAGGAAATTCTGACACAGGCTATGACATGGATGAACGCTGAGGACATTATGCTGAGTGAAATAAGCCAGTGAAATAAGGACAAATTCCACTCCCAATAGGTACCTAAAGTAGCCAGATTCATAGAGACAGAAAGTAAGATGGTAGTTGCCAGGGAGCTAGGGGAGAGGAAGAAAGGATGAGTTAATGTTTCATGGGCATCCAATTTTGGGTTTGCAAGATAAGAAAGTATGGT…	TGCCTGTAACCCCAGCTACTTGGGAGGCTGAGGCACGAGAATTGCTTGAACCTGGGAGGCGGAGGTTAGAGTGAGCCGAGATCATGCC	Deletion	1542	Hom_Var	11	11	1	0	0	0	25
5	682492	HG2_Ill_MetaSV_3865	CCCCTTGGGCCTGGAGCCTGTTACTAGGACCTGGGGTCTGTCACTAGGGCCAGGGGTCTGCCCCTTGGGCCTGGAGCCTGTTACTAGGGCCTGGGGTCTGTCACTATGGCCAGGGGCCTGTCAGTCACTAGGGCCAGGACCTGTCCCTTGGGCCTGGAGCCTATTACTAGGACCTGGGGTCTGTCACTAGGGCCAGGGGTCTGCCCCTTGGGCCTGGAGCCTGTTACTAGGACCTGGGGTCTGTCACTAGCGCCAGGGGTCTGCCCCTTGGGCCTGGAGCCTGTAACTAGGGCCTGGGGTCTCTCTCACTAGGGCCAGCTGCTGTTTTAAAGGTAGCAGCAGCCTCGGTGCTCCCTTGTTCACTGCCCACGCCCACGCGGGGGTGGCGCCGACAGAGCC…	C	Deletion	195990	Hom_Ref	3	1	0	3	0	0	33
1	9684034	HG2_PB_HySA_331	C	CGGGTGGATCACCTGAGGTCAGGAATTCGAGACCAGCCAGGCCAACATGGCGAAACCCCATCTATACTTAAAAACACAAAAACTTTAGCCGGGCTTGGTGGTGGCGTGCGCCTGTAATCCCTGCTACTTGGGAGGCTGAGACACAAGAATCGCTTGAACCCGAGATGGGGTGGTTGCAGTGAGCCAAGATCGCGCCACTGCACTACAGCCTGGGCAACAGAGCAAGACTCTGTCTCAAAGATAAATACATACATACATACCTCTGACCTGTGCCTTGGGGTGGGGTCTTACTCCCTATACAAATGGCCTGGGTGGGAGACAGCAGCGAGTCCTGATACAAGAATCCCTCTGGGTTCTTAGAATTTTTTTTCTTTCTTTCTGAGACGAAATCTAGTTCTG…	Insertion	6500	Hom_Var	8	8	0	1	1	0	27
1	9230424	HG3_Ill_GATKHCSBGrefine_81	C	CACTAAAAATACAAAAAATTAGCCAGGTGTGGTGGTGGGTGCCTGTAGTCCCAGCTACTTAGGAGGCTATGGCAGGAGAATGGCATGAACCCAGGAGGCAGAGGTTGCAGTGAGCCGAGATCACGCCACTGCACCCCAGCCTGGGTGACAGAGCAAGACTCCATCTCAAAAAAAAAAAAAAGAAAAAAAAAAAAACTGTAACTGGGCTGGGTGCGGTGGCTCACACCTGTAATCCCAGCACTTTGGGAGGCCAAGGAGGGTGGATCATGAGGTCAGGCATTCCAGACCAGCTTGGCCAATATAGTGAAACCCTGTCTCT	Insertion	318	Hom_Var	10	10	1	0	0	0	26
5	93916298	HG4_PB_assemblyticsfalcon_21145	ACGGCCGGGCGCGGTGGCTCACGCCTGTAATCCCAGCACTTTGGGAGGCCGAGGCGGGCGGATCACGAGGTCAGGAGATCGAGACCATCCCGGCTAAAATGGTGAAACCCCGTCTCTACTAAAAATACAAAAAATTAGCCGGGCGTAGTGGCGGGCGCCTGTAGTCCCAGCTACTCGGGAGGCTGAGGCGGGAGAATGGCGTGAACCCGGGAGGCGGAGCTTGCAGTGAGCCGAGATCCCGCCACTGCACTCCAGCCTGGGCGACAGAGCGAGACTCCGTCTCAAAAAAAAAAAAAAAAAAAAAAAAAAAAAAAAAAAAAAA	TAAAAAATGCATAAC	Deletion	307	Het_Var	8	0	8	0	1	0	28
2	114422006	HG3_PB_assemblyticsfalcon_13924	ACCCCTCGGATGTCTAGGTGGGCACAC	A	Deletion	26	Het_Var	13	0	13	1	0	0	23
1	7580260	HG3_PB_SVrefine2Falcon1Dovetail_121	A	ACCTCCTCCTCCTCCTCCTCCTCTCCTCCTTCTCCTCCCTCCTCCTCCTCCCCTCCTCCCTCCTCCTCCTCCCTTCCCTCCTCCTCCTCCCCTCCTCCCTCCTCCTCCCCTCCTCCCTCCACTTCCTCCCTCCTCCCTCCTCCCCCTCCTCCTCCTTCTCCTCCCCCTCCTCCTCTTCCTCCTCCCTCCACTTCCTCCCCTCCTCCCTCCTCCCCCTCCTCCTCTTCTCCTCCCCTCCTCCTCTTCCCCCTCCCCCTCCCTCCTCCTCTCCCCCCTCCTCCTCCCCTCCCTCCCTCCTCCTCTTCCTCCTCCCCTCCTCCTCTTCCTCCTCCCCTCCTCCTCTTCCCCTCCTCCTCTCCTCCTCCTCCCCCTTCTCCTCCTCCTCCTCCCTTCTCCTCC…	Insertion	1428	Hom_Var	5	5	1	0	0	1	30
16	87760119	HG2_PB_HySA_29753	G	GCCCGCGCCTCGCCCGTCTCCCCAC	Insertion	24	Hom_Ref	4	0	1	4	1	0	31
2	81604891	HG4_Ill_svaba_2488	ATGGATTAACTTCCTGGATGCTTTAATCAATCACAAG	A	Deletion	36	Het_Var	11	0	11	0	0	0	26
7	8192093	HG2_PB_SVrefine2PBcRplusDovetail_10116	C	CCATCGCAACAACCACCACAACCATTACCGTCACCCTTACCACCACCACTACCACTCACCTCTTTCACTACTGCTATTACCATCACCACCTCCACCACCACCACCACCACCACCATCTCCTTCACCACCACTACCCCCAGCACTACCACCATCACCTCTTCCACCACTACCACCATCTCCTCCACCACCACTACCACCACCACCACCATTATCTCCTTCATCACCACTACCCCCACCACTACCACCATCACCTCCTCCACCATCACCACCACCACCACAACCACCATCTCCTTCATCACCACTACCCCCACCACTATCACCATCACCATCACCTCCACCACCACCACCATCTCCTTCAACACCACTACCCCCACCACTACCACCATCACCTCTTCCACC…	Insertion	813	Hom_Var	4	4	1	0	0	0	32
1	152555543	HG2_PB_SVrefine2Falcon2Bionano_147	TCTGAGAGAAGTAACTGGGCTGTGGACTGTGTTCTGAGAAGAACAAGTGGTTGGAGATTTCATAAGAGATGTGTGAGATTAAGGAGTTCCATCCCAAGAAGAAAAAGAATGTCTCCAAATTAGGATATGGAGACAGAAACTCAGAAAGGGACCCAGTGGTGGAGCTAAGAAAAAGCCAGCTACAAGTCAGCTTTCAATTCATGAGGAAAGGTGGACCCTCCTGCTGACAAGTTCTGAAATGCTTTGAGTCACACTGACAGGCGGACATGTGTTATACTCAAAATGAAGTCTTACAGCAATTCAAAGTTGTACATCATTAGGAGTAAATACGGACTCTGTACTTATTTCTGGACAACGACTGTACATGGAAAAGTAATTATTCACTTCTGAAGCTAGGTT…	AG	Deletion	32196	Het_Var	6	0	6	1	0	0	30
7	14419438	HG2_PB_HySA_14471	CTCCCAAAGTGTTGGGATTACAGGCGTGAGCGAGCGGGCCCGGCCTTAAGCAGTTGCTTTTAATACAATAATTCCTCT	C	Deletion	77	Hom_Var	7	7	1	0	0	0	29
16	594811	HG3_PB_pbsv_15426	C	CCTCCCCCAGCCGCCGTCGCATCCCCACTTCGCCTCCCTCCCACGTCGCCTCCCTCACTCGTCGTCTCCCCCACGGTCGCCGTCTCCCCCTCACGTCTGCGTTCCCCCACGGTCGCGCGTCTCCGCTCCACAGTCGCCGTCCCCCATCGTCGCGCGTCTCCCCGAGTCGCCTCCCCCACTCGTCGTCTCGTCCCCCACGTCGCCTCCCCACCGTCGTCGCCTCCACCCACGTCGTCGCCTCCCCCACTGCGCCTCCCCACGTCGCCTCTCCACGTGCTTCCCCTCCGTCGCCTCCCCTCCACGTCGCCTCCCCACGTCGTCGCCTCCCTCAACGTCGTCGCTCCCCCACGTCGCCTCCCCAGCCGTCG	Insertion	367	Hom_Var	4	4	0	0	1	0	32
7	150039582	HG2_Ill_GATKHC_14331	T	TCATGTAACTTCATGGCTCTCTCTGAACTTCTGTTTCTTTATCTGTAAGATGGGGA	Insertion	55	Het_Var	13	0	13	0	0	0	24
14	80106289	HG3_Ill_Krunchall_19857	TGGTTTCAGTATATGCAGCAAGTGGACATTTAGAATGGCACAGTTATCCATATAGGAATATTGTTGAGGCAGTTCATCTTGTTGTCCCTATAGTGTAATTCTTTGGAGTAGAAAGCAAAGAGCAATAATTTGTCCAATAAATGAAATAAGGAAATGAAGAGAAAATTTACATAAGCCAGGGAGGCCAACTTAATTTTCTAAAGTAGTGAATTGACTTTTTTTCCTTGGATTTTGAAATAAATGGCAATAAATCCAGTTGTGGGGTAGAGTTCTTTGCTTTCAGTGATAGCTTAGGAACATTCTGCAGATTGTTAGGATTGCTTGTATGTGGTTTTAAATGAATGAAGCTGTTTCTATACAGCTATTTTCAGAAATTCTATGATCTAAATGTTTTAGATT…	T	Deletion	8760	Het_Var	9	1	9	0	0	0	27
20	52285445	HG4_Ill_SVrefine2DISCOVARDovetail_13027	CAACCTCTGCCTCTCAGGTTCAAGCGATTCTCCTGCCTCAGCCTCCCAAGTAGCTGGGATTACAGGCGTGTGCCACCATGCTCGGCTAATTTTTGTGTATTTAGTAGAGACGGGATTTCACCATGTTGGCCACGCTGGTCTCAAACTCCTGACCTCAGGTGATCCGCCTGCCTCGGCTTCCCAAAGTGCTGAGATTACAGGCATGTGCCACCGTGCCCAGCCTTTGCTGTGGGATGTTCTAAGTGAATGCATAAACTTTATGTTAGAGAAAGCCCCGCCCACATTTATAGGGTTTATTTCCCTATTGCAGGTTGTTATAAACTTGTGCTCAGGAGTCCTTCATCTGAAGACTGAAGTCCAGTCTAGTGCTGAGAACCACTCCCTTACCGAGAGCGAGCG…	C	Deletion	6397	Hom_Ref	7	0	0	7	1	0	29
21	10472501	HG4_PB_SVrefine2PBcRDovetail_9546	AAAAGAAACTTTAAAGTAGAATGATAAAATCTAGTGTTTTTAGATACAGAAGTGAGAAGCTGAATACGGGTAAAGCATGATGGACTACGGGAAGAACGGAATTTCTTGTGTGTGACTGCTCATTCAATAAGCTATATTTTTTAAAAACCTGAACAGGTTATAGCTATTGGTTATCTACAAGTGGAATTCTCAAACACGAAAATGAAAGCCTGACAAATAAGATGCTAATGCCATTTTCACTTAAAAAATAGAACAAGCGAAAGAGAGAAATAAAAGCACTAGCCCAGTAAGAACATCCTCTATTTGCCTTACTCATAAGCCATTTCAGGGCCATATCTGCAAAACTAGGAAGAAAGTGCTAAGTGCTAAAACATTTTAACCAATCACTTTAAGAAAGGC…	A	Deletion	55881	Hom_Ref	6	1	0	6	0	0	30
11	31000348	HG2_PB_assemblyticsfalcon_4138	CACACACACACACACACACACACACA	C	Deletion	25	Het_Var	10	0	10	0	0	0	27
9	136182788	HG3_PB_SVrefine2PBcRDovetail_4969	G	GGACTCTCTCCTGTTCTGGTGATCCATCCATGCAGCCTCGTGACAACACCGCAGGCTTAACGACAGTGGCAAAGGATGCCGAGCTCCGCCGGCCGTGTGCCCCTGCTGCGCTTCCCTGAGGCACGTGAGCTTCTCTTTGGCCTCCATCTGCAGTGTCTGTCACCTCGCCTTTCCTAATGGCGTTGAATTGCTGCTTTTCTCATTGTTTTCTTCATCAGTCTTGCCAGACGTCTACCCATTTTATTGTAGTTTCCTCTAAGAGCCAGTTTTGCGTTTGTGGGTTATCTCCAGTTTTTCTTTATTTTCTGGTCCACAGATTTCTCTTCTTTATTATTTCTGTCTTCAGATTTCTTTAGGATATGTGTTTTGCTTTTTTATTTGAATGTCTACTTTGTGTGT…	Insertion	8533	Hom_Var	10	10	2	0	0	1	24
1	33652418	HG4_PB_SVrefine2Falcon1Dovetail_244	A	ATAAATAAACAATGTTGTATGTTGACTGGTTGCTAAAAATGTGGCCAGAGACTCACAGGAGCCTGATGCCATAGCTCTTTTAAGGGCTACAGAGAGTAATGAGAGTCGGCTGTATTTAAAATTGTTGCATGTAACAGCATCCACCAATACAAGATACAACATCCACGTCCCTTCCTATCCAGGTTACATTTGCTCAAGCCCACTTGAAGGCAGAGGAGCAGAAGAAGGAACATTGAGCAACTTCCGAGTGCCACGCACTGTGCTAGGTGCTTCATGTGTGTTATTTGATTTGATCCTCACAATAGGATCAAATCTCCAGATTTGACTTGTTTCTCCCCATTGGCAGATGAGGAAACTGTGGCTGGGAGTGGGGAAGTGACTTATCTAAAACCAGGACAA…	Insertion	1653	Hom_Var	8	8	0	0	1	0	28
13	114033368	HG3_PB_HySA_21908	G	GCCCTGGCTGGTCAGCCGCCATTTTCTGTCAATCAATGTTCCAAGCAGGGCACGGGCAGGGCCTGGCTGGTCAGCGCCATTTCTGTCAATCAATGCTCCCAAGCAGGGCACGGGCAGGC	Insertion	118	Hom_Ref	13	0	0	13	0	0	24
8	118939645	HG3_Ill_svaba_12365	T	TTTTAAAACTCATGTCCCTAGAAGAAGTGGTC	Insertion	31	Hom_Var	9	9	1	0	0	0	27
15	22336852	HG3_PB_pbsv_14895	TTTTCTTGACATTGGCCTTGGGAAAAAAATTAGCTAAGTCCCCCCAAAGAAATTGCAACAAAACCAAAAATTGACAAGTGGGACCTGGGTAAACGAAAGTGCTTCTGTACAGAAAAAGAAACTATCAAGAGGGGAAACAGACAACTTACCGAATGGGAGAAAATATTTGCAAACTATGCATCTGACAAAGGTCTAATATCCCAAATGTAAATAGAACTTAAACAATACAACAGACAAAAAACAAATAGCCCTATTAATAATGGGAAAAGGACACGAATAGATCCTTCTCAATAAAAAGATATGCAAGGAGCCAACAAATATACAAAAAAATGCTTATCACTAATCATCAGAGAAATTCATACCAAAACCACAATAAGATACCATCTCATGCCAATCAGA…	T	Deletion	7239	Hom_Var	10	10	0	0	0	0	27
17	13161260	HG3_Ill_manta_3651	CTCTTCTTCTGTTTTTTGAGACAGGATCTTGCTCTGTCTCCCAGGCTGAAGAGGGCAGTGGCGCCCCTTCCTCTTCCCCTTCCCCTTCCCCCTCCACTGCCTCCTCCTCCTCCTCTTCCTCTTCCCCTTCTTCTTCCCCTTCTCCTTCTCCTTCTTCCCCTTCTCCTTCTCCTTCTCCTTCTTCCCCTTCT	C	Deletion	190	Het_Var	7	2	7	0	0	1	27
1	244439071	HG2_Ill_MetaSV_402	GAGGGAGAGACAGCAGTGAGGGAGAGAGATAGCAGTGAGGGAGAGAGATAGCAGACAGAGAGATAGCAGTGAGGGAGAGATAGCAGTGAGGGAGAGAGATAGCAGTGAGGGAGAGAGATAGCAGTGAGGGAGAGTGATAGCAGTGAGGGAGAGAGATAGCAGTGAGGGAGAGAGATAGCAGTGAGGGAGAGAGATAACAGTGAGGGAGAGATAGCAGTGAGGGAGAAATAGCAGTCAGGGAGAGATAGCAGTGAGGGAGAGAGATAGCAGTGAGGGAGAGAGATAGCAGTGAGGGAGAGAGATAACAGTGAGGGAGAGATAGCAGTGAGGGAGAAATAGCAGTCAGGGAGAGATAGCAGTGAGGGAGAGAGATAGCAGTGAGGGAGAGAGATAGCAGTG…	G	Deletion	490	Another_Var	5	0	2	0	5	1	29
4	187795698	HG2_PB_HySA_9913	CAACAAATTATCTTTTTTTTTTTTTTTTTTTTTTTTTTTTGAGACGGAGTCTGGCTCTGTCGCCCAGGCTGGAGTGCAGTGGCGGGATCTCGGCTCACTGCAAGCTCCGCCTCCCGGGTTCACGCCATTCTCCTGCCTCAGCCTCCCAAGTAGCTGGGACTACAGGCGCCCGCCACTACGCCCGGCTAATTTTTTGTATTTTTAGTAGAGACGGGGTTTCACCGTTTTAGCCAGGATGGTCTCGATCTCCTGACCTCGTGATCCGCCCGCCTCGGCCTCCCAAAGTGCTGGGATTACAGGCGTGAGCCACCGCGCCCGGCCA	C	Deletion	321	Hom_Var	10	10	0	0	0	0	27
9	91274522	HG2_PB_HySA_18854	G	GGGAGGTTGCAGTGAGCTGAGATCACATGACTGCACTCCAGCCTCCAGCCTGGGCGACAGGGTGAGACTTCCTCTCAAAAAAAAAAAAAAAAAAAAAAAGAATACGCATGACAGCTTCAATTGCCAACAGTTCACCTTTGTTCTCTAAGATGAGTTTGAATCTAAAAATCAGTCAATTATCAGTAGGTGTCAAATCTTATTAAGAAAGCTAGTCATGAAGCAGGGTAATCAAATAGAAGTAGAACAAACTGACTGCTCTTTCATCCATGACCTATAAGCTGGTTGAGAAGTTGGTTCCATGTGAGGAAGCTAGTATTTATGGTACCATATTTGGAAGGGAGGGTCTCCAGCAGGTATTTAGTAACTACCATTTCACTGTCAGAATTTGATGTGTACAAC…	Insertion	6059	Hom_Var	5	5	0	1	0	1	30
1	214770103	HG4_Ill_scalpel_1078	GTTCAAGTAATTCTCATGCCTCAGCCTCCTTAGTAGCTGGGATTACAGGTGCCTGCCACCACACCTGGATAATTTTTGTATTTTTAGTTCAGACGGGGTTTCACCATGTTGGCCAGGCTGGTCTCAAGCTCCTGATCTCAGGTGATCCGCCTGCCTCGGCCTCCCAAAGTGCTGGGATTACAGGAGTGAGCCACTGTGCCCAGCTTCAGAAACTAGATTCTGCACTTTTAGCCTCCAGAACTGTGAGAAAAGACATTTCTTTTGTTTATACAACAACCCTATCCATTAATACAAGAGAGTTTAGCAAGCTTAAAAGATACAAGGTCATTTTACAA	G	Deletion	334	Hom_Var	9	9	0	0	0	0	28
3	19035438	HG3_PB_SVrefine2Falcon1Dovetail_1922	T	TAAAACCAAGGTCATGGCCGGGCGCGGTGGCTCACGCCTGTAATCCCAGCACTTTGGGAGGCCGAGGCGGGTGGATCATGAGGTCAGGAGATCGAGACCATCCTGGCTAACAAGGTGAAACCCCGTCTCTACTAAAAATACAAAAAATTAGCCGGGCGCGGTGGCGGGCGCCTGTAGTCCCAGCTACTGGGGAGGCTGAGGCAGGAGAATGGCGTGAACCCGGGAAGCGGAGCTTGCAGTGAGCCGAGATTGCGCCACTGCAGTCCGCAGTCCGGCCTGGGCGACAGAGCGAGACTCCGTCTCAAAAAAAAAAAAAAAAAAAAAAAAAAAAAAAAA	Insertion	335	Het_Var	11	0	11	0	0	0	26
7	67152377	HG4_Ill_Krunchall_11933	TTATATATATATATATATATATA	T	Deletion	22	Het_Var	9	0	9	0	0	0	28
14	104965176	HG2_Ill_SVrefine2DISCOVARplusDovetail_4071	TGTGTGTCTGCTACTGTTCCCCCTGCCAGGAGGTGATGACCTATGGGTTGCCTCCATCCTGCCCAGGATGT	CGCGCGCACGCACATGTGTCCTAATTTCCTGTTCTTATAAGGAAACTAGTCATTAGGGTCCACCCTAATGAGCTCATTTTAATTTATTACCTCCTTAGAGACCCCATCTCCAAACTCAGGCACATTTTGCTTACCGGAGTTGGGGCTTTACCGTAGGAAACTGGAGGAACCCAGCTCAGCCCCTTCCGGAGTCCTTGCTCTTGTTTCCGTAGAAATGAAGGCACTAGTCTGCCAAGATGTAAGAACAAGGATGTTTCTACCCACAGCGTTGTTTGTAGAATCAGGAAAAATAACCCTAAAACTGAAAACAAGGGGATCCCCAGAGATGCAGTAAGGAAGGTCGGCTCAGCCGCGGAACAGGAGACCATGATGCTAAGGTGGCCGGCGGGGTTTCCCAAA…	Insertion	7137	Het_Var	6	0	6	1	0	2	28
9	76898277	HG2_PB_PB10Xdip_31647	TGTGCAGTGGTGAAGTCTGGACTTT	GGCTAGATAGAGTCAGAAGGACAATTCAGCCTTAAGGAACTAGGTGTCCATCCTCACACGCTGGTTACCAGACCTGGGATAGCCTGGGACATAAAAGCTGCCCAGATTGGCCCCTTCATTAGTACACATGGAGGAAGTTATAGGTTGAAATTAGTGTGCAGGAGGCTCTTGGGGAATCACACCTAGGGAGGCAAAAGGAAAGATACAAGCAAAGGAAGAAGCTGAGCTGTGATGTGATGTCAATGACAGCCTCAGCCAAATTCAAGTGAAGTTCTGAAGGTGAAATTAATTTTGATAACCCAGAAACACAAAGTCAAATGCCACATGTTCTGCTTATAAGTGGTAGGAAAGCAATGAGTACACACGGACATGCAGAATAGAATAATAGACATTGGAGGC…	Insertion	430	Another_Var	5	0	0	1	5	1	30
8	216484	HG2_PB_PB10Xdip_29760	G	GGCGGGAGAGGTCAGTGCGCACCTGGGGAGGGGGAGGCCAGGGGTCGGTGAGCACCTGAGGAGGTGGGA	Insertion	68	Het_Var	6	0	6	2	1	0	28
14	64268839	HG4_PB_SVrefine2PBcRDovetail_7400	A	ATTTGAGATGAAGTCTTGCTCTGTCACCCAGGCTGGAATGCAGTGGCATAATCTTGGCTTACTGCAACCTCCGCCTCTCGTGTTCAAGTGATTCTCCTGCCTCAGCCTCCCAAGTAGCTGGGATTACAGGCGCACGCCACCACACCTGGCTAATTTGTGAATTCTTAGTAGAGGTGGGGCTTCACCATGTTGGCCAGGATGGTCTCAAACTCCTGACCTCAGGTGATCTGCCTGCCTCTGGCTCCCAAAGTGCTGGGATTACAGGTGTGAGCCACTGCACTCAGCTGATAATTCTATTTTAAATTTAGGTTAACCTTAATTTATTCTTCTTAAGAAGTTTTTTTAAAATAATATATGAAAGACAAAAGCAATAAAAGACTGAAAAAAATTTAATTCATC…	Insertion	6705	Hom_Var	6	6	0	1	0	0	30
11	63803185	HG2_Ill_GATKHC_19838	G	GCCCCCGCCACCTCCTCCCCGCCCGCTGCCTCCCCCTCC	Insertion	38	Hom_Var	9	9	1	0	0	1	26
2	909141	HG2_PB_HySA_2804	G	GGAAGGACCTTAGTATTCATGTATGTGAGGTGAAAGACTTAGTTCTCAGTATATGAA	Insertion	56	Another_Var	5	0	1	0	5	0	31
1	171190122	HG2_PB_assemblyticsPBcR_1357	CGAGAGAACTCAGGAGGGGAAAAGGAAACGGGATGACAGAGAGAGAGAGAGAAACAGAGTGCAAATGAGAGAGAGATAAATAGATGGAAAGAGTAAGTAAGAGAGAAACTGGAAGA	C	Deletion	115	Het_Var	12	0	12	0	0	0	25
3	18821509	HG4_Ill_svaba_3893	A	ATATATATATATGTAATATATATACATAAAGTATACATATATGTAATATATATACATAAAGTATACATATATGTAATATATATACATAAAG	Insertion	90	Het_Var	10	0	10	0	0	0	27
23	10984680	HG2_10X_SVrefine210Xhap12_13852	ATTTATTTTATTTTATTTTATTATTATTATACTTTAAGTTTTAGGGTACATGTGCACAATGTACAGGTTAGTTACATATGTATACATGTGCCATGCTGGTGTGCTGCACCCATTAACTTGTCATTTAGCATTAGGTATATCTCCTAAAGCTATCCCTCCCCTCTCCCCCCACCCCACAACAGTCCCCAGAGTGTGATGTTCCCCTTCCTGTGTCCATGTGTTCTCATTGTTCAATTCCCACCTATGAGTGAGAATATGCGGTGTTTGGTTTTTTGTTCTTGCGATAGTTTACTGAGAATGATGATTTCCAATTTCATCCATGTCCCTACAAAGGACATGAACTCATTGTTTTTTATGGCTGCGTAGTATTCCATGGTGCATATGGGCCACATTTTCTTA…	A	Deletion	8862	Hom_Ref	5	1	0	5	1	0	30
9	103695877	HG4_CG_vcfBeta_6722	A	AGAATGATTTATTTTCCTTTGATG	Insertion	23	Hom_Ref	13	0	0	13	0	0	24
13	113421094	HG2_PB_SVrefine2Falcon2Bionano_7244	TGTGAGGAGGATGTGGGGGCGTTGGGGGCCACTGTGGGAAGGTGGGGAGATGTGGGGGTGTTGGGGGCCCCTGTGGGAAGGTGGGGAGGGTGTGGGAGTGCTGGGAGCCCCTGTGGAAAGGTGGGGAGATGTGGGGGTGTTGGGGGCCCCTGTGGGAAGGTGGGGAGGGTGTGGGAGTGCTGGGAGCCCCCGTGGAAAGGTGGGGAGGATGTAGGGGTGTTGGGGGCCACTGTGGGAAGGTGGGGAGGATGTGGGGGCGTTGGGGGCCCCTGTGGGAAGGTGGGGAGATGTGGGGGTGTTGGGGGCCCCTGTGGGAAGGTGGGGAGGGTGTGGGAGTGCTGGGAGCCCCCGTGGAAAGGTGGGGAGGATGTAGGGGTATCGGGGGCCCCTGTAGGAAGG…	T	Deletion	515	Het_Var	6	1	6	0	0	2	28
7	821754	HG2_PB_HySA_14184	T	TGGTGGCCGCCTCCCGTCGCGCAGCGTCAGAAACTCGGATCTTCGTGGCGTGGCCGCTCCCGACACGCGGCGTCAGAAACTCGGATCTTCCTGGC	Insertion	94	Het_Var	6	0	6	1	1	0	29
11	1558887	HG2_PB_SVrefine2PB10Xhap12_8656	C	CAGGCTGGTCGTGGTGGCTCATGCCCATAATCCCTGCACTTTAAGAGGCCAAGGCAGGTGGATCGCTTGAGGTCAGGAGTTTGAGACCAGCCTGGCCAATACAGTGAAACCCCATCTCTACTAAAAACACAAAAATTAGCTGGGCTGGTGGCACGTGCCTGTAATACCAGCTACTTGAGAGACTGAGGCAGGAGAATCACTTGAACCCAGAAGGCGGAGGTTGTGGTGAGCCGAGAACATGCCACTGCACTCTGGCCTGAGCAACAGAGCGAGACTCCATCTCAAAAAAACAAAACAAAACAAAAACAAGAATCAGTCCCCCGGAAGCTAGTATTAGTTAATTTCTGAATATTCACAATGATGACAGCAAAATCCACAAAGCATAGACCTCAGTGAGTT…	Insertion	6024	Hom_Var	12	12	1	1	0	0	23
2	116695720	HG2_PB_SVrefine2Falcon2Bionano_850	C	CAGCAAGGGTTGCACAATGAGTTTTGACATGCCTGCATTCCAGAGATGTATAGAAATTCTAGTTACTTAGAAATTCTTGGGAAAGAAGCCTGTACTAGATATGGCTTTAAATAATAGGGAAGTTTAATTACCTCTGAATTCTTCAGATAAGGGGTCTTGCCTCAGAGGGTCTGCTTGATGGCCACCAGGTGATATTTTCTCTTCTCAGAAACATCAAGGATAAGGGGTTTCTAGCTAAATTGACTTGACAGAACCATGCTGAAGGCAAAGCAGAGTGATAAGGTATCTAGAGTAATTACATACCAAGCATGGGAGATTCTCCCTAAATTGCCTTACCAAGATTTTTGCTTGAACTGTATTCTATAAGGACAGAAAAGGAAGCCTGAGGTCAGACCTAGT…	Insertion	6161	Het_Var	12	0	12	0	0	0	25
4	73255628	HG4_Ill_scalpel_4415	TAATGATAAGGAGAGAGAGAAGGAA	T	Deletion	24	Het_Var	13	0	13	0	0	0	24
16	32532031	HG4_Ill_Krunchall_21903	CATTACAAAGTGGTTTCTCAGGTAGCTTCCTTCTAGCTCTTATCCTGAGAAATTTGCTTTTTTGCTATAGGCTTCAATGAGCTCCAAATTTCCACTCACTAATTGGACAAAAACTGTGTTTCCAAACTGCTGAATCAAAAGACAGTTTTAACTCTATCAGATGTATGCACACATCACAAAGCAGTTTCTCAGAAAGCTTCCCTCTAGTTTTTATCTGAAGATATTTTATTTTTCACCATAGGCCACAGGGCACTCATAAATATCCTTCTGCAGATTCTACAACAGTGTTTACAAACTGCTGCATGGAAAGAAAGGTTTATCTCCATGAGGTGAATACAAAGATCACAAGGCAGTTTCTCAGATAGATTCCATCTAGTTTTTATCCTGTTATAGTCTCTT…	C	Deletion	1542	Het_Var	7	0	7	1	3	0	26
20	54213954	HG3_Ill_GATKHCSBGrefine_12080	AGCTGGGATTACAAGTGCACACCACCACACCCAGCTAATTTTTATATTTTTAGTAGAGACAGCATTTCACCATGTTGGCCAGCATGTTCTCGATCTCCTGACCTTGTGATTCACCTGCTTCGGCCTCCCAAAGT	A	Deletion	133	Het_Var	11	0	11	0	0	0	26
2	24487544	HG2_Ill_manta_471	T	TGTCGAAAATCTGTTGTTTATACACACACACACACACACACACAAACACACGTAGCATGAATCTATTTACCTACTCTGTTCCAC	Insertion	83	Hom_Var	7	7	0	0	0	4	26
8	78255585	HG2_PB_SVrefine2Falcon1plusDovetail_11883	A	AATATATATATTCATATATATTTATATATATATTCATATATATATATTTATATATATTTATATATTTATAATATAATAATATAATAATATATTATATATATAAATATATATAATATACATTATATATATAAATATATATAATATTATATATAAATATATTTATCTATAAATATATATTATATACATATGTATATACGATATATGTATACACATATAACGTATATACATATGTGTACATATATAAATATATATATTTATATATATATTTATATATATATTTATATATAAATATATATTATATACATAGTATACATGTATACATAAAAATATATATACATATAAATTTATATTTATGAATATATTATAAAATATATATAATATTATTTTATAATATATATT…	Insertion	1193	Hom_Var	4	4	0	0	0	0	33
6	125770556	HG2_PB_SVrefine2Falcon1plusDovetail_10461	T	TGTGCTAGATTAGCTCACAATTATTGTGTGCTAGATTAGCTCACAATTATTGTGTGCTAGATTAGCTCACAATTATTGTGTGCTAGATTAGCTCACAATTATTGTGTGCTAGATTAGCTCACAATTATTGTGTGCTAGATTAGCTCACAATTATTGTGTGCTAGATTAGCTCACAATTATTGTGTGCTAGATTAGCTCACAATTATTGTGTGCTAGATTAGCTCACAATTATTGTGTGCTAGATTAGCTCACAATTATTGTGTGCTAGATTAGCTCACAATTATTGTGTGCTAGATTAGCTCACAATTATTGTGTGCTAGATTAGCTCACAATTATTGTGTGCTAGATTAGCTCACAATTATTG	Insertion	363	Het_Var	10	0	10	0	0	0	27
1	79170860	HG2_10X_SVrefine210Xhap12_461	TTTTGCCTGAGTGGATATAGGATAAAGAAGGTACTTTTATCCTACAGCACTTATGAAACTTCTCAGAAGGAAGCTTCTACGAAAGAAGCTTTATAAGC	T	Deletion	97	Hom_Ref	14	0	0	14	0	0	23
20	35815609	HG3_Ill_SVrefine2DISCOVARDovetail_13135	TAAGATCAATCATTTGGCGGGGCGCGGTGGCTCAAGCCTGTAATCCCAGCACTTTGGGAGGCCGAGGCGGGCGGATCACGAGGTCAGGAGATCGAGACCATCCCGGCTAAAACGGTGAAACACCGTCTCTACTAAAAATACAAAAAATTAGCCGGGCGTAGTGGCGGGCGCCTGTAGTCCCAGCTACTTGGGAGGCTGAGGCAGGAGAATGGCGTGAACCCGGGAGGCGGAGCTTGCAGTGAGCCGAGATCCCGCCACTGCACTCCAGCCTGGGCGACAGAGCGAGACTCCGTCTCAAAAAAAAAAAAAAAAA	T	Deletion	312	Hom_Var	14	14	0	0	0	0	23
6	141033257	HG2_PB_SVrefine2PBcRplusDovetail_9780	T	TATATAAATATAATTATATTTATATATAAATATAATTATATTTATATATAAATAATTATATTTATATATAAATTATTATATCTATATATAATAATAATTTATATATAAATATATAATAGTTATTATATATAATATATTATAAATATATAAATATATAAATTTATATATAATAAATATATATTTATATATACATATAATATGTAACATTATATATTTATATATCAATATAAAATATAAATATAATTTATATATCAATATAAAATATAAATATAATTTATATATCAATATAAAATATAAATATAATTTATATATCAATATAAAATATAAATATAATTTATATATCAATATAAAATATAAATATAATTTATATATCAATATAAA	Insertion	380	Hom_Var	7	7	1	0	0	1	28
14	101990866	HG3_PB_pbsv_14751	TTTTGCCATTAATTTTTTTTTTTTTTTTTTTTTTTTTTTTTTTTTGAGACGGAGTCTCGCTCTGTCGCCCAGGCCGGACTGCGGACTGCAGTGGCGCAATCTCGGCTCACTGCAAGCTCCGCTTCCCGGGTTCACGCCATTCTCCTGCCTCAGCCTCCCGAGTAGCTGGGACTACAGGCGCCCGCCACCGCGCCCGGCTAATTTTTTTTTTGTATTTTTAGTAGAGACGGGGTTTCACCTTGTTAGCCAGGATGGTCTCGATCTCCTGACCTCATGATCCACCCGCCTCGGCCTCCCAAAGTGCTGGGATTACAGGCGTGAGCCACCGCGCCCGGCC	T	Deletion	336	Het_Var	13	0	13	0	0	0	24
13	44380306	HG3_PB_assemblyticsfalcon_6862	TCATTTATCCCATTTTTTTTTTTTTTTTTTTTTTTTTTTTTTTTTTTTTTTTTTTTTTTTTTTTTGAGACGGAGTCTCGCTCTGTCGCCCAGGCTGGAGTGCAGTGGCGGGATCTCGGCTCACTGCAAGCTCCGCCTCCCGGGTTCACGCCATTCTCCTGCCTCAGCCTCCCAAGTAGCTGGGACTACAGGCGCCCGCCACTACGCCCGGCTAATTTTTTTGTATTTTTAGTAGAGACGGGGTTTCACCGTTTTAGCCGGGATGGTCTCGATCTCTTGACCTCGTGATCCGCCCGCCTCGGCCTCCCAAAGTGCTGGGATTACAGGCGTGAGCCACCGCGCCCGGC	T	Deletion	345	Hom_Ref	7	0	0	7	3	0	27
5	101693848	HG2_Ill_GATKHCSBGrefine_4203	TGGTGTATATGTGCCACATTTTCTTAATCCAGTCTATCATTGTTGGACATTTGGGTTGGTTCCAAGTCTTTGCTATTGTGAATAGTGCCACAATAAACATACGTGTGCATGTGTCTTTATAGCAGCATGATTTATAGTCCTTTGGGTATATACCCAGTAATGGGATGGCTGGGTCAAATGGTATTTCTAGTTCTAGATCCCTGAGGAATCGCCACACTGACTTCCACAATGGTTGAACTAGTTTACAGTCTCACCAACAGTGTAAAAGTGTTCCTATTTCTCCACATCCTCTCCAGCACCTGTTGTTTCCTGAATTTTGAATGATTGCCATTCTAACTGGTGTGAGATGATATCTCATTGTGGTTTTGATTTGCATTTCTCTGATGGCCAGTGATGGTG…	T	Deletion	921	Het_Var	13	0	13	0	0	0	24
14	98867384	HG2_Ill_scalpel_14227	AGAGAGAAAAAGAGAGGCAGGGAGGGAGGG	A	Deletion	29	Het_Var	11	0	11	0	0	0	26
12	13017634	HG2_10X_SVrefine210Xhap12_9094	TAAGGAATGAGACTGGGCCGGGCGCGGTGGCTCACGCCTGTAATCCCAGCACTTTGGGAGGCCGAGGCGGGCGGATCACGAGGTCAGGAGATCGAGACCATCCCGGCTAAAACGGTGAAACCCCGTCTCTACTAAAACTACAAAAAATAGCCGGGCGTAGTGGCGGGCGCCTGTAGTCCTAGCTACTTGGGAGGCTGAGGCAGGAGAATGGCGTGAACCCGGGAGGCGGAGCTTGCAGTGAGCCGAGATCGCGCCACTGCACTCCAGCCTGGGCGACAGAGCGAGACTCCGTCTCAAAAAAAAAAAAAAAAAAAA	T	Deletion	314	Het_Var	13	0	13	0	0	0	24
9	85033845	HG2_PB_SVrefine2Falcon1plusDovetail_12414	TAAAGATTTGTTCCAGGCCGGGCGCGGTGGCTCACGCCTGTAATCCCAGCACTTTGGGAGGCCGAGGCGGGTGGATCATGAGGTCAGGAGATCGAGACCATCCTGGCTAACAAGGTGAAACCCCGTCTCTACTAAAAATACAAAAAATTAGCCGGGCGCGGTGGCGGGCGCCTGTAGTCCTAGCTACTCGGGAGGCTGAGGCAGGAGAATGGCGTGAACCCGGGAAGCGGAGCTTGCAGTGAGCCGAGATTGCGCCACTGCAGTCCGCAGTCCGACCTGGGCGACAGAGCGAGACTCCGTCTCAAAAAAAAAAAAAAAAAAAAAAAAAAAAAAAAAAAAAAAA	T	Deletion	342	Het_Var	14	0	14	0	0	0	23
16	81317845	HG3_Ill_Krunchall_21525	TTATATATTTATATATAAATATATATTTATATATTTATATATAAA	T	Deletion	44	Hom_Var	6	6	1	1	0	0	29
5	146343212	HG4_CG_vcfBeta_4103	A	ATAATGTTATTATCCCAATTTTTAC	Insertion	24	Hom_Ref	14	0	0	14	0	0	23
20	42676125	HG2_Ill_SpiralSDKrefine_9851	TTAACATCTGCACTAAGAAAAATTCCTCTGCCTTGGGATCCTGTTGATCTGTGACCTTACCCCCAACCCTGTGCTCTCTGAAACATGTGCTGTGTCCACTCAGGGTTAAATGGATTAAGGGCGGTGCAAGATGTGCTTTGTTAAACAGATGCTTGAAGGCAGCATGCTCGTTAAGAGTCATCACCAATCCCTAATCTCAAGTAATCAGGGACACAAACACTGCGGAAGGCCGCAGGGTCCTCTGCCTAGGAAAACCAGAGACCTTTGTTCACTTGTTTATCTGCTGACCTTCCCTCCACTATTGTCCCATGACCCTGCCAAATCCCCCTCTGTGAGAAACACCCAAGAATTATCAATAAAAAAAAATTAAAAAAAAAAAAAAAAAAAAAAAAAAAAAAAA	T	Deletion	399	Hom_Var	16	16	0	0	0	0	21
4	111511708	HG3_Ill_scalpel_4797	A	AAGGCTTAAAAGGGCTTAAAACCT	Insertion	23	Het_Var	8	0	8	1	0	0	28
6	27068461	HG3_PB_pbsv_6484	G	GAGTATATTATATATAATATATCATATATTAATTATATAATATATCATATATTATCATTATATATAATATATCATATATTATATTATATAATATCATATATTATATTTATATATCAATATATCATTATTATATTATATATCATAATAAATTCATATATTATATTATATATCATATATCATATATTATTATATTATTATCATATATCATATATATATTATATATCCATATATCATATATTAATTATATATCATATATCATATATATATATATATCATATATGGAATATTATTATATATCAATATAATATATAATATTATATATAT	Insertion	323	Hom_Var	5	5	1	0	0	1	30
17	18916910	HG4_Ill_GATKHCSBGrefine_11290	C	CTACTGTGGATCTAGTGTGATGCTGGGTGACATCCAGGTGGGCTGTTCTGCTCCTAGGAGAGGAGAGCAGAAGCACTCACGATAGAAAACACTCGAACACCCACTGCGTGCCACCACCATCCCCAGGGCTTCCCAGGTGATGCACTGGCCTCCTCTTCTCAGGAACCCCTAGTGCTGTTAGTATCATCCCCATTTTTTTTTTTTTTTTTGAGATGGAGTTTTGCTCTTATTGCCCAGGCTGGAGTGCAATGGTGTGATCTCAGCTCATTGCAACCTCCACCTCCTGGGTTTAAGCTATTCTCCTGTCTCAGCCTCCCAAATAGCTGGAATTAAAAGCGTGTGCCACCACACCTGGCTAATTTTTGTGTTTTTAGTAGAGACGGGGTTTCACTATGTTGA…	Insertion	1365	Hom_Var	10	10	0	0	0	0	27
9	34681480	HG4_PB_SVrefine2PBcRDovetail_5101	C	CTGTATCTGAAGATGGGGTCTTTAGGAGGTAATTAAAGTTAAATGAGGCCGGGTGTGGTGGCTCACACCTGTAATCCCAGCCCTCTGGGAGACCGAGGTGGGTGGATCACCTGAGGTCAGGAGTTCGAGACCAGCTTGGCCAACATGGTGAAGCCCTGTCTCTACTAAAAATAGAAAAAGTAGCTGGGTGTGGTGGTGTGTACCTGTAGTCCCAGCTACTTGGGAGGCTGAGGCAGGAGAAGTGCTTGAACCCAGGAGTTGGAGATTGCATTGAGCCAAGATCATGCCACTGTACTCCAGCCTGGGTGACAGAGTGAGACTCCATCTCAAAAAAGAAGAAGAAGGAAAAAAAAGGTTAAATGAGGTCATAATCCGATAGGAGTATAGACTTAGAAGAAG…	Insertion	495	Hom_Var	10	10	1	0	1	0	25
7	49552065	HG2_10X_SVrefine210Xhap12_5790	TTCTACTGTCTTTTTTTTTTTTTTTTTTTTTTTTGAGACGGAGTCTCGCTCTGTCGCCCAGGCTGGAGTGCAGTGGCGGGATCTCGGCTCACTGCAAGCTCCGCCTCCCGGGTTCACGCCATTCTCCTGCCTCAGCCTCCCAAGTAGCTGGGACTACAGGCGCCCGCCACTACGCCCGGCTAATTTTTTTTTTTTTTGTATTTTTAGTAGAGACGGGGTTTCACCGTTTTAGCCGGGATGGTCTCGATCTCCTGACCTCGTGATCCGCCCGCCTCGGCCTCCCAAAGTGCTGGGATTACAGGTGTGAGCCACCGCGCCC	T	Deletion	318	Het_Var	11	0	11	0	0	0	26
5	98345116	HG2_PB_pbsv_5996	TCTCACGAGAACTCATTCACTATTGTGAGGACAGCACAAAGCTATAAGATTAACAACCATGACCCAAACACCTCCATCCCGGCCTGATCTCCAACACTAGGGATTAAATTTTAACATGAGACTTGGAAGGGAAAACTATGCAAACCATATTATTCCACCCTGGCACCCCAAATCTCATGTGCTTCTCACATTTCAAAACACAATTATCCCTTCTCCCAAAATGACATTGGTCCTCCGAAGTCTCAACTCACTTCAGCCCCAACTCAAAAGTCCCAAAGCCCAAAGTCTTATCTGGAGATGAGTTATGTCCACCTATGAGCCTGTGAAATCAAAGACAAATAATTTACTTGCAAGATACAATGGGGGTAGAGGCATTGGATAAACATTGCCTTCCAAAAG…	T	Deletion	2362	Hom_Var	11	11	0	0	0	1	25
6	141693585	HG2_PB_SVrefine2PBcRplusDovetail_9783	G	GTATATATATATACGTATATATATATACATGTATATATATGTGTATATATGTATATATGTGTATATATGTATATATGTGTATATATGTATATATGTATAATGTATATATGTATATATGTATATATGTATATGTGTATATATATGTATATGTGTATATATGTATATGTGTATATATGTATATATGTGTATATATGTATATATGTGTATATGTGTATATATGTGTATATGTGTATATATGTGTGTATATATGTATATATGTGTATATATGTATATATTGTGTATATGTGTATATATGTATATGTGTATATGTGTATATGTGTATATGTGTATATATGTGTATATATGTATATATATGTGTATATATGTATATATATGTGTATATATGTGTATATATATGTG…	Insertion	482	Hom_Var	10	10	1	0	0	0	26
6	24238328	HG4_PB_assemblyticsfalcon_22142	AGGGAAGGGGAAGGGGAAAGGGAAGGGAGGAAAGGAGGAAGGGATGCAGGGAGGAATGGAGGGAGGAATGGAGGGAGGGAGGGGAGGGGGAGGGGAGGGA	GGAAGGGAGGGAGGGAGGAATGAAGGGAGGGAGGGAGGAATGAAGGGAGGGAGGGAGGAAGGGAGGGAGGGAGGGAGGAATGGAGGGAGGGAGGGAGGGAGGGAGGAATGGAGGAATGGAGGGATGGGGAGGGGAGGGGAGGGGAGAGGGAGTGGAAGGGGGAGGGAGGGGAGGGGAGTGGAGGGGAGGGGAGGGAGGGGAGGGAGGGGAGGGGGAGGAGGGGAGGAGAGGGAGGGGGGAGGGGAGGGGAGGGGAGGGGAGGGGAGGGGGAGGGAGGAGGGGAGGGGAGGGGAGGGGAGGGGGAGGGGGAGGGGAGGGGGAGGGGAGGGGGAGGGGGAGGGGAGGGGGAGGGGAGGGGGAGGGGAGGAGGAGGGGGAGGGGAGGGAGGGGAGGGGAGGG…	Insertion	428	Another_Var	5	0	2	1	5	0	29
15	34741744	HG4_Ill_manta_3565	ATGGAAGCTGAGGGAGGCCGAGGCGGGCGAATCACGAGGTCAGGAGATCGAGACCATCCTGGCTAACACGGTGAAACCCCGTCTCTACTAAAAATACAAAAAAAATTAGCCGGGCGTGATGGTGGGCGCCTGTAGTCCCAGCTACTCGGGAGGCTGAGGCAGGAGAATGGCGTGAACCCGGGAGGCGGAGTTTGCAGTGAGCCGAGATTGCGCCACTGCACTCCCGCCTGGGCCACAGAGCGAGACTCCGTCTCAAAAAAAAAAAAAAAAAAAAAAAAAAA	T	Deletion	280	Het_Var	10	0	10	0	0	0	27
10	47038397	HG2_PB_PB10Xdip_4014	AGTGCAGTTTGTCCCAGGAATGCAGGGTTG	CCATCCTGCAGCCAGTTTTCGCAAAGGAGTCACTGGTAGAATGTTTGGCAAAGAGAGTTGTCATCATTCACTCTCACGTTCCTTCCTTT	Insertion	59	Hom_Ref	12	0	0	12	2	0	23
22	47030958	HG4_PB_assemblyticsfalcon_16580	ACCCCTGGCCACTCCTGTCTTGGGGAGCCGTGTCCTCCCTGCCCCCGCCCCCAGCCACTCCTGTCCTGGGGAACCGTGTCCTCCCTGCCTCCACCCCTGGCCACTCCTGTCCTGGGGAACCGTGTCCTCCCTGCCCCCGCCCCCGGCCACTCCTGTCCTGGGGGACCGTGTCCTCCCTGCCCCCACCCCTGGCCACTCCTGTCCTGGGGGACCGTGTCCTCCCTGCCCCCGCCCCCGGCCACTCCTGTCCTGGGGGACCGTGTCCTCCCTGCCCCCACCCCTGGCCACTCCTGTCCTGGGAGACCGTGTCATCCCTGCCCCCGCCCCCGGCCACTCCTGTCCTGGGGGACCGTGTCTTCCCTGCCCCCGCCCCCGGCCACTCCTGTCCTGGGAGGCCGT…	CCACCCCTGGCCACTCCTGTCCTGGGGAGCCGTGTCCTCCCTGCCCCCACCCCCGGCCACTCCTGTCCTGGGAGGCCGTGTCCTCCCTGCC	Deletion	641	Another_Var	6	0	0	3	6	0	28
7	136098924	HG4_Ill_FB_7787	T	TTTTATTTATTTATTTATTTATTTA	Insertion	24	Hom_Var	8	8	3	0	0	2	24
6	152857533	HG2_Ill_250bpfermikitraw_10402	A	ATATTACTATATATAGTTATATATATAGTTATATATATAT	Insertion	39	Het_Var	14	0	14	0	0	0	23
11	70146104	HG2_10X_SVrefine210Xhap12_8695	CTCCACCTACCCCACAGATCTCCCTCCATCAGTGCCAGCCATGCCCTCTGCCCCT	C	Deletion	54	Hom_Ref	8	0	0	8	0	0	29
13	83580472	HG4_PB_pbsv_14213	TAGTTTTTTTTTTAAATAATAACCTTTAGGATGGATTTGGGTAAATGACTATGACCGAAATATGCCAACCAAAATTCCACAAATTTCATGACCCAAGGCAAAGTTTATTTTCTCATATTATCCAAACTGCCAGAGAGTTTACAAAGTCCAGAGCTAAGTGTTATTTTTCTAACTAGTTAATCTTGGATCAAGTGG	T	Deletion	194	Het_Var	8	0	8	0	0	0	29
15	71708609	HG3_10X_allpass_2992	ATGCAAATCTTGGCTTTTGTGAATAGTGTTGCAGATATCTCTTCGATACACTGATTTCTTTTCTTTGGGGTATATGCCTACCAGTGAGACTGCTGGATCACAGGGTAGCTCTATTCTTACTTTTTTGAGGAACCTCCAAACTGTTCTCTATAGTGGTTGTACTAACTTACATTCCCACCTACAGTGTAAGAGGATTACTTTTACTCTACATCCTCACCATCATTTGTTATTGCCTCACTTTTAGTAAGTTATTCACTCATATTAGAACTGGGGTGAGACAATATCTCATTGTAGTTTGGATTTGCATTTCTCTAATGATCAGTGATGTTGAGTAGGTTTCTATATACCTCTTTTCCATTTGTATGTCTTCTTTTAAGAAATGTTTATTGAAATCGCTTG…	A	Deletion	5079	Het_Var	11	0	11	0	0	0	26
7	15393976	HG4_Ill_GATKHCSBGrefine_5552	TATAGACGTGTGTATATAGACGTGTGTATACACGTGTGTGTATACACGTGTGTGTACACACGTGTGTGTATACAC	T	Deletion	74	Hom_Ref	11	0	1	11	1	0	24
2	138259798	HG2_PB_assemblyticsfalcon_14095	T	AAGATAGGCCGGGCGCGGTGGCTCACGCCTGTAATCCCAGCACTTTGGGAGGCCGAGGCGGGCGGATCACGAGGTCAGGAGATCGAGACCATCCTGGCTAACACGGTGAAACCCCGTCTCTACTAAAAATACAAAAATTAGCCGGGCGTGGTAGCGGGCGCCTGTAGTCCCAGCTACTCGGGAGGCTGAGGCAGGAGAATGGCGTGAACCCGGGAGGCGGAGCTTGCAGTGAGCCGAGATCGCGCCACTGCACTCCAGCCTGGGCGACAGAGCGAGACTCCGTCTCAAAAAAAAAAAAAAAAA	Insertion	302	Het_Var	6	1	6	0	0	0	30
3	94511817	HG3_PB_SVrefine2Falcon1Dovetail_2159	C	TCCATCAATGATAGACTGGATTAAGAAAATGTGGCACATATACACCGTGGAATATATGCAGCCATAAAAAATGATGAGTTCATGTCCTTTGTAGGGACATGGATGAAATGGAAATCATCATTCTCAGTAAACTATTGCAAGGACAAAAACCAAACACCGCATGTTCTCACTCAGATGGGAATTGAACAATGAGAACACATGACACAGGAAGGGGAACATCACACAGTGAGGCCTGTCGTGGGGTGGGGGGAGGGAGGAGGGATAGCATTAGGAGATATACCTAATGTAAATGACGAGTTACTGGGTGCAGCACACCAACATAGCACATGTATACATATGTAACAAACCTGCACATTGTGTGCATGTACCCTAGAACTTAAAGTATAATAATAATTTAAA…	Insertion	2599	Het_Var	6	0	6	1	0	1	29
14	89545421	HG3_PB_HySA_22631	TTCTCTTTCTTTCTCTCTTTC	T	Deletion	20	Het_Var	8	0	8	1	1	0	27
15	98842340	HG3_PB_assemblyticsfalcon_9216	TTCTATATCTATAAGTATACATATAGATATATTCTATTGGTGTTTCCTGGAGAACCCTAATACAGTAACATTCACTCTATCTGAGCCATTCTCTGTTACACAAAAGCTGTAAGTAATGAGAAATCAGTCTTGAATATCAGCAAGAGCTCGAGTAAAACCTGCTACTCGCTGCCAACTATGTACCTCTCTGAGCTCCCCTTTTTTCTCAATTACAAAATAAGACTGCTGTATCCTGAAAGGAACGTGTGCAGATTAACTGAAAGCCTGCATTCCATCTATTTTGCTACACCCACATGGCTACACTGGCTTCCAACCTAGTCAGGGGCTCTGTTGTAAATTAGAAGGGACAACATGCCCCACGCCCTGCCAGTCTGGACCTAGCATCATCAGGTTCGCTAC…	AT	Deletion	1471	Het_Var	9	0	9	0	0	1	27
4	190191600	HG2_Ill_breakscan11_752	AGTTGCTTCTTATGGATGAACAAAGAAAATATTTTCTTGAGATGGAATCTAATCCAGGTGGAGATGCTATGAACATTGTTGAAATGACAACAAAGGATTTAGAAAATTCCATAAACCTAGTTGATAAAGCAGCAGCAGGGTTAGAGAGGGTTTACTCCAATTTTGAAGGAAGTTCTTCTGTGGATAAAATGCTATCAAATAGCATCATATGCTACAGGGAAATCTTTTGTGAAAGAAACAGTGTATCAATGCAACAAACCCCATTCTCTTATTTTTAAGAAATTGCCACAGGCACCCAACCTTCAGCAGCCCCCACCCTGAGCAGTCAGCAGCCCCCACCCTGAGCAGTCAGCAGCCATCAATATAGAGGCAAGATCCGCACCAAGGAAAAGATTATGA…	A	Deletion	8862	Het_Var	8	0	8	0	0	4	25
5	88043138	HG3_Ill_scalpel_5939	TTTTTTTTACTACTTTTTTTTTTTTTTTTTTTTTTTTTTTTTTTTTGAGACGGAGTCTCGCTCTGTCGCCCAGGCTGGAGTGCAGTGGCGGGATCTCGGCTCACTGCAAGCTCTGCCTCCCGGGTTCACGCCATTCTCCTGCCTCAGCCTCCCAAGTAGCTGGGACTACAGGCGCCCGCCACTACGCCCGGCTAATTTTTTTGTATTTTTAGTAGAGACGGGGTTTCACCGTTTTAGCCGGGATGGTCTCGATCTCCTGACCTCGTGATCCGCCCGCCTCGGCCTCCCAAAGTGCTGGGATTACAGGCGTGAGCCACCGCGCCCGGCCC	T	Deletion	328	Het_Var	12	0	12	0	0	0	25
16	83670839	HG3_Ill_MetaSV_1968	GAAAAATTTAACAGATCTCGGGAGGAGCCAAGATGGCCGAATAGGAACAGCTCCGGTCTACAGCTCCCAGCGTGAGCGCTCCCAGCGTGAGCTACGCAGAAGACGGTGATTTCTGCATTTCCATCTGAGGTACCGGGTTCATCTCACTAGGGAGTGCCAGACAGTGGGCGCAGGCCAGTGTGTGTGCGCACCGTGCGCGAGCCGAAGCAGGGCGAGGCATTGCCTCACCTGGGAAGCGCAAGGGGTCAGGGAGTTCCCTTTCCGAGTCAAAGAAAGGGGTGACGGATGCACCTGGAAAATCGGGTCACTCCCACCCGAATATTGCGCTTTTCAGACCGGCTTAAGAAACGGCGCACCACGAGACTATATCCCACACCTGGCTCGGAGGGTCCTACGCCC…	G	Deletion	6073	Hom_Ref	8	0	1	8	2	0	26
5	1080342	HG2_PB_SVrefine2Falcon1plusDovetail_9335	GGCGCGGAGACACCAGGAGCCACGCAGAGGCTCTGCCCCCACGCCCTCCACCCACGGCGCGGAGACACCAGGAGCCACGCAGAGGCTCTGCCCCCACGCCCTCCACCCACGGC	G	Deletion	112	Hom_Var	10	10	2	0	0	0	25
17	20658566	HG4_Ill_Krunchall_22639	T	TTCTTTCTTTCTTTCTCTCTCTCTCTCTCTC	Insertion	30	Het_Var	9	0	9	0	0	0	28
5	115894136	HG2_10X_SVrefine210Xhap12_4460	TAAGGATTCTTTTTTTTTTTTTTTTTTTTTTTTTGAGACGGAGTCTCGCTCTGTCGCCCAGGCCGGACTGCGGACTGCAGTGGCGCAATCTCGGCTCACTGCAAGCTCCGCTTCCCGGGTTCACGCCATTCTCCTGCCTCAGCCTCCCGAGTAGCTGGGACTACAGGCGCCCGCCACCGCGCCCGGCTAATTTTTTGTATTTTTAGTAGAGACGGGGTTTCACCTTGTTAGCCAGGATGGTCTCGATCTCCTGACCTCATGATCCACCCGCCTCGGCCTCCCAAAGTGCTGGGATTACAGGCGTGAGCCACCGCGCCCGGCC	T	Deletion	321	Hom_Var	13	13	0	0	0	0	24
5	60001704	HG3_PB_SVrefine2Falcon1Dovetail_3625	AACTAATAAATAGGTGTTGCTTAAAATCCAGTTAATCTGTAGTAATTTCTTATGTACCAACAGAAAACTGATACACATTTTACATACAAAACTCTGAAATGCTTGTTCTAGTTACTCTATGGCTGGAGTAGGAATGGGAGAAAAAAATCAATATTTAATGAGTAATTATTTACAAGGGATGAGGGAGAAGAAAACGTCAAAGATGGCTCTAAATATATTCTGGAAAGCTGGCAAAAAAAAAAAAATTGTGCCATTAACCATAAGGAAAGAAGAGTTGTCTGGGTAAGCAAGAAGGAACATGGAGAAGGGGTCTCAGACTTTCCTGTGCATAAGAATTGTCAAGGTTCTTATGCATAGTAAAGCGCATAAAACTCAATTTTATGGATTCCACCCACAGAG…	A	Deletion	1961	Hom_Var	13	13	0	0	0	0	24
8	37502918	HG2_PB_PB10Xdip_29972	A	AGTGGCTCATGCTGTAATCCCAGCACTTTGGGAGGCCGAGGCAGGCGGATCAAGCGGTCAAGAGTTCGAGACCAGCCTTACCAACATGGTGAAACCACGTCTTTACTAAAAATACAAAAATTAGCCAGGCGTAGTGGTACATGCCTGTAATCCCAGCTACTCGGGAGGCTGAGGCAGGAGAATCGCTTGAACCCAGGAGGTGGAGGTTGCAGTGAGTCGAGATGGAGCCACTGCACTCCAGCCTGGGTGATAGAGTGAGACTCCATCTCAAAAAAAAAAAAACAAAGAAGTCAATAGGAATAAAGATGACTACCCCAAAAGGAAAAAAAATACGTAAAGAACACAAGGTTCTATACAAAGATTTTCCCACTAATTATGATAAAGAAAATCTAGAAACAG…	Insertion	1056	Hom_Var	10	10	1	0	0	0	26
15	23707579	HG2_Ill_MetaSV_1564	G	GGAGTCTCGCTCTGTCGCCCAGACTGGAGTGCAGTGGTGCAATCTCGGCTCACCGCATCCTCCGCCTCCCAGGTTTAAGCAATTCTCTGCCTCAGCCTCCCGAGTAGCTGGGATTACAGGCGCCCACCACCACGCCCGGCTGATTTTTTTTTTGTATTTTTAGTAGAGACAGGGTTTCACCATCTTGGCCAGGCTGGTCTTGAACTCCTGACCCAGTGATCCACCCACCTCGGCCTCCCAAAGAGCTGGGATTACAGGCATGAGCCACCATGCCTGGCCCTAAATTAACTTTTAATGACACTAATTTAGCATCTTAAGTTTCAAATATCTTTAGCTGAAATAACATTGTCAGTGTTTTCCCAGGATTTTAATAAATTAAATGTCACTTGTTTTCTTTTT…	Insertion	413	Hom_Var	13	13	1	0	0	0	23
3	123590712	HG2_PB_SVrefine2PBcRplusDovetail_7572	T	TGAATATAGACACAAGGGGAGGAGCCAAGATGGCCGAATAGGAACAGCTCCGGTCTACAGCTCCCAGCGTGAGCGACGCAGAAGACGGTGATTTCTGCATTTCCATCTGAGGTACCGGGTTCATCTCACTAGGGAGTGCCAGACAGTGGGCGCAGGCCAGTGTGTGTGCGCACCGTGCGCGAGCCGAAGCAGGGCGAGGCATTGCCTCACCTGGGAAGCGCAAGGGGTCAGGGAGTTCCCTTTCCGAGTCAAAGAAAGGGGTGACGGACGCACCTGGAAAATCGGGTCACTCCCACTCGAATATTGCGCTTTTCAGACCGGCTTAAGAAACGGCGCACCACGAGACTATATCCCACACCTGGCTCGGAGGGTCCTACGCCCACGGAATCTCGCTGATTG…	Insertion	6050	Het_Var	7	0	7	0	0	0	30
20	60526288	HG2_PB_SVrefine2PBcRplusDovetail_6596	CAAAAAACCACTCACGGCCGGGCGCGGTGGCTCACGCCTGTAATCCCAGCACTTTGGGAGGCCGAGGCGGGCGGATCACGAGGTCAGGAGATCGAGACCATCCCGGCTAAAACGGTGAAACCCCGTCTCTACTAAAAATACAAAAAATTAGCCGGGCGTAGTGGCGGGCGCCTGTAGTCCCAGCTACTTGGGAGGCTGAGGCAGGAGAATGGCGTGAACCCGGGAGGCGGAGCTTGCAGTGAGCCGAGGTCCCGCCACTGCACTCCAGCCTGGGCGACAGAGCGAGACTCCGTCTCAAAAAAAAAA	C	Deletion	305	Het_Var	11	0	11	0	0	1	25
13	70734797	HG2_PB_SVrefine2Falcon1plusDovetail_3050	TCTTGGTAGAGATGCCCCAGACAGCTGATTTAACTGAATTCTAGAAAGCTGAATTATATATATATTTATATAATTTTTATATATAATTTTATATTTATATAATATGTAAATATATAAATATTTATTTATAAATATATTTAT	A	Deletion	140	Hom_Var	11	11	0	0	0	0	26
4	17266273	HG2_Ill_150bpfermikitraw_5482	ATCTTGCAAAAAGGTTTTGCATGACTGGTCAATGCCATGCAAAACCTTTTTGCAAGGTTTTC	A	Deletion	61	Hom_Ref	9	0	2	9	0	0	26
4	95498964	HG2_PB_SVrefine2PBcRplusDovetail_8235	AAACTCTTCTTTTTTTTTTTTTTTTTTTTTTTTTTTGAGACGGAGTCTCGCTCTGTCGCCCAGGCTGGAGTGCAGTGGCGGGATCTCGGCTCACTGCAAGCTCCGCCTCCCGGGTTCACGCCATTCTCCTGCCTCAGCCTCCCAAGTAGCTGGGACTACAGGCGCCCGCCACTACGCCCGGCTAATTTTTTGTATTTTTAGTAGAGACGGGGTTTCACCGTTTTAGCCGGGATGGTCTCGATCTCCTGACCTCGTGATCCGCCCGCCTCGGCCTCCCAAAGTGCTGGGATTACAGGCGTGAGCCACCGCGCCCGGCC	A	Deletion	316	Hom_Var	11	11	0	0	0	0	26
4	88268242	HG3_Ill_MetaSV_3797	TTTAGTATTCTGGATTTTTTTTTTTTCTTTTTTTTTTTTTTTTTTTTATTATACTCTAAGTTTTAGGGTACATGTGCACATTGTGCAGGTTAGTTACATATGTATACATGTGCCATGCTGGTGCGCTGCACCCACTAATGTGTCATCTAGCATTAGGTATATCTCCCAATGCTATCCCTCCCCACTCCCCCGACCCCACCACAGTCCCCAGAGTGTGATATTCCCCTTCCTGTGTCCATGTGATCTCATTGTTCAATTCCCACCTATGAGTGAGAATATGCGGTGTTTGGTTTTTTGTTCTTGCGATAGTTTACTGAGAATGATGGTTTCCAATTTCATCCATGTCCCTACAAAGGATATGAACTCATCATTTTTTATGGCTGCATAGTATTCCATGGT…	T	Deletion	6137	Het_Var	9	0	9	0	0	0	28
14	100811401	HG2_PB_PB10Xdip_9356	C	CGCCCGGCCAGCCGCCCCGTCCGGGAGGAAGTTGGGGGGTCAGCCCCCCGCCTGGCCAGCCGCCCCGTCCGGGAGGGAGGTGGGGGGTCAGCCCCCT	Insertion	96	Hom_Var	10	10	1	0	0	0	26
9	132026714	HG2_PB_assemblyticsPBcR_27460	CCCGTCCAATATACCCACTTTTAATTATTTCCAAATCAAGGGGCAGATTTTGCAGCGATTTTGAGAAAAAGAGTGGTAACTTCCCAATGATTGGGTTGTTGCCATGGAAAGGGGCAGTAACTGCCAGGTGTTGCCATGGCAATGGTAAACTGACATGGCACACCAGTGGGCGTGTCTTACAGAGAAGTGCTTTTGTCCCTTCCCTGTTTTAGCTAGTTCTCCATTTGATCAGGTGTTTGAGCCCCACCTCAGAGTCCAGTCCTGCCTCCTACCTCACGAAATGGCTGAGATTGAGAGACACATGTGGGCTGGGATTGAGGAAGGCCCAGAATTAGGGAGTAATGGGGTTTGGGGAGGACAGTTTACTGCCCAGGCTTGGTGGGGGTGGTGGGGAGTTGG…	TGCTGGGATTACAGGTGCGTGCCACCATGC	Deletion	1326	Hom_Var	10	10	0	0	0	0	27
16	14453235	HG3_Ill_manta_3543	TTTGGAAAACTTTAGGACAGAGAAGGACAACTCACTGGTCCAAGGTGCAAACTGGGTGTGGTAGGAGCAGCCCAGTATTAAGGTGAACCTCATCACCCAGCAGGAAGAGCCCTGGGGAGGGGATTTGGGCAATTCACACACCTGCAATTCACACCCCAGCCTTTGCTCATGCTGTTCCCTCTGCTTGGAAGGTCCCCTCTCTACTTCTCTGCCTACCCAGATCCCCTCAATCTCTTACAACTCATCTGGGGTTCCTGTGCCTCCAGGAAGTTCCCTGATCAGCCCTCTTCCACCTAGCCTGGTGTTGGAGGGTGGTCAGGTTCCCTCCTGCAACACCCCTCATTTGCTGTGCACGTCACCCTGGATTGGATGGGCTGTTTACTCCTGATACCCCAGGGG…	T	Deletion	418	Het_Var	14	0	14	0	0	0	23
2	16858594	HG2_Ill_SpiralSDKrefine_8241	G	GTATGTATGTATATATATATATA	Insertion	22	Het_Var	9	0	9	2	0	0	26
1	11682893	HG3_PB_assemblyticsfalcon_236	GACAGGCAGGCTGCAGTTTCAGCTGCTGGTCCCAGCTGACTGGGGCCAGGTCAGGGACCCTTCTCCAGAGCAGACTCACCCAAGGACAGGCCATGACCACCGGTGGTGCTCCAGAACCCACTGTGGCTCCCTATCACCCCACCATTTAATCCAGCTTAGCCCTTCACCAACTTCCTGCCTTAGGATTTACTGACACACGCCTCTGCCATCCATCATTTGGGCATCCATTAAATGGCCATTGGCCTCAAATGTACAGGGTGGTGGAAGGGACGCATTTGACATGGGAAGGTTCTGAGT	AGAG	Deletion	293	Hom_Var	11	11	0	0	0	1	25
14	104965176	HG2_PB_SVrefine2PB10Xhap12_10939	TGTGTGTCTGCTACTGTTCCCCCTGCCAGGAGGTGATGACCTATGGGTTGCCTCCATCCTGCCCAGGATGT	CGCGCGCACGCACATGTGTCCTAATTTCCTGTTCTTATAAGGAAACTAGTCATTAGGGTCCACCCTAATGAGCTCATTTTAATTTATTACCTCCTTAGAGACCCCATCTCCAAACTCAGGCACATTTTGCTTACCGGAGTTGGGGCTTTACCGTAGGAAACTGGAGGAACCCAGCTCAGCCCCTTCCGGAGTCCTTGCTCTTGTTTCCGTAGAAATGAAGGCACTAGTCTGCCAAGATGTAAGAACAAGGATGTTTCTACCCACAGCGTTGTTTGTAGAATCAGGAAAAATAACCCTAAAACTGAAAACAAGGGGATCCCCAGAGATGCAGTAAGGAAGGTCGGCTCAGCCGCGGAACAGGAGACCATGATGCTAAGGTGGCCGGCGGGGTTTCCCAAA…	Insertion	7136	Het_Var	8	3	8	0	1	1	24
7	104615198	HG3_PB_assemblyticsfalcon_25085	TAGAAAAATCAAATGTAGGCCGGGCGCGGTGGCTCACGCCTGTAATCCCAGCACTTTGGGAGGCCGAGGCGGGCGGATCACGAGGTCAGGAGATCGAGACCATCCTGGCTAACAAGGTGAAACCCCGTCTCTACTAAAAATACAAAAAATTAGCCGGGCGTGGTAGCGGGCGCCTGTAGTCCCAGCTACTCGGGAGGCTGAGGCAGGAGAATGGCGTGAACCCGGGAGGCGGAGCTTGCAGTGAGCCGAGATCGCGCCACTGCACTCCAGCCTGGGCGACAGAGCGAGACTCCGTCTCAAAAAAAAAAAAAAAAAAAAAAAAAAAAAAAAAAAAAAA	T	Deletion	336	Hom_Ref	9	1	0	9	1	0	26
1	35622361	HG3_PB_SVrefine2Falcon1Dovetail_247	C	CCTTTCTGGCCAGGCGCAGTGGCTCATGCCTGTAATCCCAGCACTTTGGGAGGCTGAGGCAGGTGGATCACCTGAGGTCAGGAGTTCAAGACCAGCCTGCCAACAGGGTGAAATCCCCTCTCTACTAAAAATACAAACTAATTTGCCAGGTGTGGTGGTGCACGATTGTAGTCCCAGCTACTTGGGAGGTTGAAGCACGAGAATAGCTTTAACCCGGGAGGCAGAGGCTACAGTGAGCTGAGATCATGCAGCTGCACTCTAGCCTGGGAGACAAGAGCAAAACTCTGTCTCAAAAAAAAAAAAAAAAAAAAAAAAAAAAAAAAAAAAAAACCAGTAACTTTCTTTTTCTTGAGGCTTTGAAAACGACCTGGTCTGGTCTTTGTTAAATAATGAACCAAG…	Insertion	1146	Hom_Var	8	8	1	0	0	1	27
8	122731008	HG4_PB_assemblyticsfalcon_26393	CCATCTTGTCTT	TTTTTTTTTTTTTTTTTTTTTTTTTGAGACGGAGTCTCGCTCTGTCGCCCAGGCCGGACTGCGGACTGCAGTGGCGCAATCTCGGCTCACTGCAAGCTCCGCTTCCCGGGTTCACGCCATTCTCCTGCCTCAGCCTCCCGAGTAGCTGGGACTACAGGCGCCCGCCACCGCGCCCGGCTAATTTTTTGTATTTTTAGTAGAGACGGGGTTTCACCTTGTTAGCCAGGATGGTCTCGATCTCCTGACCTCATGATCCACCCGCCTCGGCCTCCCAAAGTGCTGGGATTACAGGCGTGAGCCACCGCGCCCGGC	Insertion	300	Het_Var	12	0	12	0	0	0	25
4	188426525	HG2_PB_HySA_9922	CGGAAGCGCTTCCTCCAGTCTCCACAGCGGCCTTCCCGCCCG	C	Deletion	41	Het_Var	8	0	8	1	0	2	26
1	194445279	HG4_Ill_Krunchall_1468	G	GTAAAAATCTTTTAACTTGCTTCCTACTGTGGTGTTGTGTTGAATTTGTACCCTTTATTTAAAGAACAAGT	Insertion	70	Het_Var	11	0	11	0	0	1	25
12	10567693	HG2_PB_SVrefine2PB10Xhap12_9364	CAAGAAGCTAATCTTTAAAAATTACTTTAGAGATTAAATGCAGACTCAAGCAATCCCAGGACAGTATATATTTTTGTTTTGGACAGCTTCATTGAGGTACGGTGCACATAGCATAAATTTCATCCACTTAAAATGATTAAAAATCAGTGATGTTTAGTGTATTCACAGAGTTACAACCATCACTGCTACTGAAATTTAGAAAGTTTTCATCACTGACACAAAGAAACATTCTAGCAATTAGTGGACACCTCCTATTTCAACCTCCCTTAGGCATTAGCAACGCTATTTTATTTTCTGTCTCCATGGTTTTGCTTGTTCTTGATACTTCATATAAACTGACCAACATAACATGCAACTTTTAGGAAGCCTGAATGCCACAAACATCACGTTCAGCAAAAT…	C	Deletion	15439	Hom_Ref	7	0	1	7	1	0	28
4	48661382	HG4_PB_SVrefine2Falcon1Dovetail_2739	AAAGAGAGAGAAGAAGAAGGAGAAGGAGAAGAAGGAGAAGGAGAAGGAGAAGGAGAAGGAGAAGAGGAAGAGGAAGAGGAAGAGGAAGAGGGAGAAGAGGAAGAGGGAGAAGAGGAAGAGGGAGAAGAAGAAGAGGGAGAAGAAGAAGAGGGAGAAGAGGGAGAAGGAGAAGAGGGAGAAGGAGAAGAGGGAGAAGGAGAAGAGGGAGAAGGAGAAGAGGGAGAAGGAGAAGAGGGAGAAGGAGAAGAGGGAGAAGGAGAAGAGGGAGAAGGAGAAGAGGGAGAAGGAGAAGAGGGAGAAGGAGAAGAGGGAGAAGGAGAAGAGGGAGAAGGAGAAGAGGGAGAAGGAGAAGAGGGAGAAGGAGAAGAGGGAGAAGGAGAAGAGGGAGAAGGAGAAGAG…	A	Deletion	438	Hom_Var	9	9	0	0	0	0	28
22	24274144	HG2_Ill_Krunchall_25507	ATTTGTAAACTCTAATTACATATGTGAATGTTAATACCCTCAGTGAATTGTTATTGTTTGCAAAAATGCACTGGGCAGTAACATTTTGTGATAAATCCTACAATGCAAGATATAAGTAAAAGAAAATACTTATCATTGTGTTACACCATGTACATTATTCAGTATACTAACATGCTGTATGGGTTTGTAGCCTAGGAGCAGGTGGGCTACACAATATAGCCTAGGTGTGTAGTAGGCTATATCATCTAGGTCTGTGTAAGTACACTCTGTGATGTCTACACAACGACAAAAGTACCTAAAGATGCATTTCTCAGAATGCATCCCTGTCATTAAGCAATGCCTGACTGCACTGCTAACCACCTACACTGCCATCAAGTTGGGGAAAAGTCCTCCTGGATT…	A	Deletion	37154	Het_Var	7	0	7	0	0	0	30
2	91987255	HG2_10X_SVrefine210Xhap12_1567	AAAAGAAAGAAAGGAAAAGAAAAAAGAAAAGAAAAGGAAGAGGAAAAGAAGAAAGGAAGGAAGAAGGCAAGGGAAGGGAAGAGAAGACAAAGGAAGATGGAAAGAAGGAAGGAAAACCACAAATATTAGAAATTCTGTGTTTGTTAGAGAATATGCCATACTGTTTTTTTTTTTTTTCACTTGAAAGGAAAGAGTATCTGCCATTGAAGATTGGATGTCTTGTTGGTGATATTGTTGTTCTTATCTTCCACATGATTACTGAGTTTGTGCCTAGTCTTTCCATTACTAAGACGAAAGTGTTGAAGTCTGCAAATATAATTTTGGATTTTTCTAGTTCACCTTTGATTTCTTTCATGTTTTACCTCACGTATTTGGAGGCTCTGTTGTTAGCTGCATACC…	A	Deletion	276435	Hom_Ref	4	0	0	4	0	0	33
3	197150542	HG3_PB_assemblyticsfalcon_18695	GC	CGCACAGCTGCCTCTCTTTCCTGGTTCTGGGAGCCCATCCCTCCTCGGGTCCTGAGCACAGCTGCCTCTCTTTCCTGGTTCTGGGAGCCCATCCCTCCTCGGGTCCTGA	Insertion	107	Het_Var	7	0	7	1	2	0	27
9	74644834	HG4_Ill_SVrefine2DISCOVARDovetail_7431	A	AAACCACCCACCCACCCAGCCAACCAACTGATCAACCAACCAGCCAATCACTTGCCCACCCAGGCAACCACTCCCCCACCCACCCACCCACCCAGCCAGCCAATCAACCACCCACACATTCACCCACCCACCCAACCAACCAGCTACCCACCCATCCACCCACCCATCGAGCCAACCAGCCAACCATCCACCCACCCACCG	Insertion	200	Hom_Var	9	9	1	0	0	1	26
5	79896001	HG3_PB_assemblyticsfalcon_21498	TATATAATATAAATATATAATATATAATAAAAATAAATATATTTATATAATATATATATTTAAATATATATTTATATATTTAAATATATACTTATATAATATATAAATATATATTATAACTTACATAATATATAAATATATATTATAAATATATACTTACATAATATATAAATATATATTAGAAATATATACTTATATAATATATAAATATATATTAGAAATATATATATATAACTATTATATAATAGTTATATATGACTATATAATATATAACTATAGTTATATATATAGTTATATATATAGTTATACATATAATTATATAGTTATATATATAACTTATATATAGTTATATGTATAACTATATATATAACTTATATATAGTTATATGTATAACTATAT…	ATGTTTATATATTATGTAAGTATATATTTCTAATATATGTTTATATATTATGTAAG	Deletion	667	Another_Var	8	0	1	2	8	1	25
1	182107612	HG2_PB_pbsv_991	A	AAGATTGGAATTTTTTTTTTAATGACCCTTTACCACATGTGATAGTTTGAGAAGTGCTGTTTTTACGGCTGTTTCTGAACTTCCCCTTAAGGAAATGCCAGTGTCAATATGGGTGGAGAAGCATAGGAAACAAGGAAACTGTTTTCTACACCAGAAAATACAGGGTGACTTACTATCTCAAAATAGGTTCTTCATTATGCAGCCGTTACATTAATTCTCTTGAAAAATAAAAATATACCTCCTATTCCTAAAAAAAAAACGGGAAAAATAGAAAACTAAGTTGCATTAATCACTGGTATTTCCATTAGACGTAATTGCCACTGACCTATCTCAGTTGGTTAGGACTAAATTCAAATGGGATTTAAGGGCCAGGTGCAGTGGCTCATGCCTGTTTTTAAT…	Insertion	1018	Hom_Var	8	8	0	0	0	0	29
4	59944554	HG2_PB_SVrefine2PB10Xhap12_3301	TAAAATTTTTGTGGAGGAGCCAAGATGGCCGAATAGGAACAGCTCCGGTCTACAGCTCCCAGCGTGAGCGACGCAGAAGACGGGTGATTTCTGCATTTCCATCTGAGGTACCGGGTTCATCTCACTAGGGAGTGCCAGACAGTGGGCGCAGGCCAGTGTGTGTGCGCACCGTGCGCGAGCCGAAGCAGGGCGAGGCATTGCCTCACCTGGGAAGCGCAAGGGGTCAGGGAGTTCCCTTTCCGAGTCAAAGAAAGGGGTGACGGACGCACCTGGAAAATCGGGTCACTCCCACCCGAACATTGCGCTTTTCAGACCGGCTTAAGAAACGGCGCACCACGAGACTATATCCCACACCTGGCTCAGAGGGTCCTACGCCCACGGAATCTTGCTGATTGCTAG…	T	Deletion	6042	Het_Var	11	0	11	0	0	1	25
4	190105445	HG3_Ill_Krunchall_7507	GGTGGCATAGGAGTCCCCCACAGGACAGAGGATCCGAGCTCAGAAGCCCACCTGGTGGCATAGGAGTCCCCCACAGGGCAGAGGATCCGAGCTCAGAAGCCCACCTGGTGGCATAGGAGTTCCCTCACAGGACAGAGGATAAGAGCTCAGAAACCTACCTGATAGCACAGGAGTTCCCACACAGGACAGAGGATCCGAGCTCAGAAGCCCACCTGGTGGCATAGGAGTCCCCCACAGGACAGAGGATCCGAGCTCAGAAGCCCACCTGGTGGCATAGGAGTCCCCCCACAGGACAGATGATATGAGCTCAGAAGCCTACCTGATGGCACAGGAGTTCCCCCACAGGACAGATGATATGAGCTCAGAAGCCTACCTGATGGCACAGGAGTTCCCCCACAG…	G	Deletion	696	Hom_Var	11	11	0	0	0	2	24
12	13017634	HG2_Ill_breakscan11_1859	TAAGGAATGAGACTGGGCCGGGCGCGGTGGCTCACGCCTGTAATCCCAGCACTTTGGGAGGCCGAGGCGGGCGGATCACGAGGTCAGGAGATCGAGACCATCCCGGCTAAAACGGTGAAACCCCGTCTCTACTAAAACTACAAAAAATAGCCGGGCGTAGTGGCGGGCGCCTGTAGTCCTAGCTACTTGGGAGGCTGAGGCAGGAGAATGGCGTGAACCCGGGAGGCGGAGCTTGCAGTGAGCCGAGATCGCGCCACTGCACTCCAGCCTGGGCGACAGAGCGAGACTCCGTCTCAAAAAAAAAAAAAAAAAAA	T	Deletion	313	Het_Var	12	0	12	0	0	0	25
16	88576040	HG2_Ill_breakscan11_2331	GCTGAGCAGAGTGGGTTCAGGAGCAGGTGGAGAAACAGGCCCAGGGAGGCGGGCGA	G	Deletion	55	Hom_Ref	15	0	0	15	0	0	22
11	116683167	HG3_Ill_FB_10972	A	ATATATTTTTATATTTATATGTATTTATATC	Insertion	30	Another_Var	6	1	0	0	6	1	29
1	156526704	HG2_Ill_GATKHCSBGrefine_553	TAGAAATTGAGTAGCTCAGCCTCTGCCCCGCCGCCCTGTCTGGGATGTGAGGAGCACCTCTGCTGGGCCGCAACCCTGTCTGGGATGTGAGGAGTGCCTCTGCCCGGCCGCCCCGTCTGAGAAGTGAGGAAACCCTCTGCCTGGCAACCGCCCCGTCTGAGAAGTGAGGAGCCCCTCCGTCCGGCAGCCACCCCGTCTGGGAAGTGAGGAGCGTCTCCGCCCGGCAGCCACCCCGTCCGGGAGGGAGGTGGCGGGGGGGTCAGCCCCACGCCCGGCCAGCCGCCCCGTCCGGGAGGTGAGGGGCTCCTCTGCCCGGCCGCCCCTACTGGGAAGTGAGGAGCCCCTCTGCCCGGCCAGCCGCCCCGTCCGGGAGGGAGGTGGGGGGTCAGCCCCCCGCCC…	T	Deletion	2231	Hom_Var	11	11	1	0	0	0	25
11	1707847	HG4_PB_SVrefine2Falcon1Dovetail_7299	G	GTCCTTCCTTCCTTCCTTCCTTCTTCCCTCCCTCACTTCCTTCCTTCTTCCCTCCCTGCCTCCCTCCCTTCCTTCTCTGCTCCCTCCCTCCCTCCTCCCTCCCCTCCTTCCCTGCCTCCCTCCTCCCTCCTTCTCTGCCTCCTTCCTCCCCCTTCCCTTCCTTCCTTTCCTTCTCTGCTCCCCCCCTCCCTCTTTCCCTCCCTCCCTCTTTCCCTCCCTTCCTCCTCCCTCCCCCTCCCTCCCTTCCTCCTTCCTTCTTTCTTTCCTTCCTTCCTTCCTGCTTCTCTCCCTTCCTCCCTCCCTCACTTCCTTCCTTCCTTCTTCTCTCCCTGCCTCCTCCCCTTCCTTCTCTGCTCCCTCCCTCCCCCCTTCCCTGCCTCCCTCTTCCCTCCTTCTTTG…	Insertion	722	Het_Var	3	0	3	1	0	0	33
11	107984062	HG3_PB_pbsv_12344	A	AAAAAAAAAAAAAAAAAAAAAACAAACTTTTCTCAAATACACTCTTGGATCTTGTTTTTAGATTTTTGTTTTGTTTTTGTGTCTAAGGAGATCCTGTCAACATTTAAAAGAAGACACTAGGGCCAGGCTGCGATGCGCTCACACCTGTGATCCCAGCACTTTGCGGAGCCAAGGCGGGCAGACACGAAGGTCAGAAGAGATCAAGACCATCCTGGCTAACACGGTGAAACCCATGCTTCTAACTAAAAATACAAAAAATTGCCAGAGCGCCAGGCTGGCTCACGCCTGTAATCCCAGCACTTTGGGAGGCTTGAGGCAGCGGTGGATCACAATTCAGGAGATCAAGACCATCCTGGCTAACACCGGTTGAAACCCCATCTCTACTAAAAAGACAAAAAA…	Insertion	552	Hom_Var	14	14	0	0	0	0	23
2	65333781	HG2_PB_SVrefine2PBcRplusDovetail_5659	G	GAAACAAAAATCTTCTAAACAAGGCCGGGCGCGGTGGCTCACGCCTGTAATCCCAGCACTTTGGGAGGCCGAGGCGGGCGGATCACGAGGTCAGGAGATCGAGACCAAGGTGAAACCCCGTCTCTACTAAAAATACGAAAAGTTAGCCGGGCGTAGTGGCGGGCGCCTGTTAGTCCCAGCTACTCGGGAGGCTGAGGCAGGAGAATGGCGTGAACCCGGGAGGCGGAGCTTGCAGTGAGCCGAGATCGCGCCACTGCACTCCAGCCTGGGTGACAGAGCGAGACTCCGTCTCAAAAAAAAAAAAAAAA	Insertion	307	Hom_Var	13	13	2	0	0	0	22
11	114067125	HG2_Ill_Krunchall_17274	C	CAAAGAAACAGACAAAGATAGCT	Insertion	22	Hom_Var	11	11	2	0	0	0	24
9	27420861	HG2_Ill_breakscan11_1474	GTGCAGCAAAATCTCACAAATCACCACTAAAGAACTTACTCATGTAACCAAATACCACCTA	G	Deletion	60	Het_Var	15	0	15	0	0	0	22
20	61026582	HG2_10X_SVrefine210Xhap12_13182	GGAGAGAGAGGAGAGAGAAGAGAGAGAAGGAGAGAGGGAGAGAGGAAGAGAGGGAGAGAGAGGGAGAGAGGGAGGGAAACAGAGAGGGAGGGAAAAGGAGTGCGAGAGAGACAGAGAGGCAGGGAGGGGGGAGGGAGAGAGGGAGGGAGGATGACAGGAAGGGAGAGAAGGAGGAGAGGGAAAGAGAGGGAAAGAGAGAGGGAGGGGGAAGAAGAGGGAAAGTGGGGAGGGAGAGAGAGGGAGAGGAAGAGAGAGGGGGAGAGGAGGGAGAGAGAGGGAGGGATGGAGAAGAGAGAGGGAGAGGGAGAGAGAAGGAGGGAAAGGGGGAGGGAGAGAGAAAGAGAGAGAGGAGGGAGAAGGAGAGGGAGAGAGGGGGGAGAGAGATAGGGGAGGAAGAGA…	G	Deletion	454	Hom_Ref	11	1	0	11	1	0	24
4	190057998	HG3_PB_pbsv_5174	TATAAATTACCCAGTCTAGCAATCAGCGAGACTCCGTGGGCGTAGGACCCTCCGAGCCAGTTCTTAAGATCTGCTATGAAAAATAGATAAGGATTTTGAAGTTATCCATGGACTTTTGGAGTATTGTTAATAAGAAGTCCAGAATCATCATGACTTTCAGTCTTTGATATGTGACTTGTTCTTTCTAGAACCTTATGGGAAGAGTCATGCTCCCTTTTCACTTCAAAGTGAGTGGACAGAGTGGAGCCAAGATGGCCGAATAGGAACAGCTCCGGTCTACAGCTCCCAGCGTGAGCGACGCAGAGGACGGGTGATTTCTGCATTTCCATCTGAGGTACCGGGTTCATCTCACTAGGGAGTGCCAGACAGTGGGCGCAGGCCAGTGTGTGCGCGCACCGT…	T	Deletion	6274	Het_Var	13	0	13	0	0	0	24
1	146510798	HG2_PB_PB10Xdip_448	C	ACAGCATATCTTGTGGATTATAAATTTATCAGACTCATGCTCTCTAATCAGATCAAAT	Insertion	57	Hom_Ref	11	0	0	11	0	0	26
1	44370532	HG2_Ill_breakscan11_2977	T	TCCCTTCCTCCTGCTCCTATTCCTGCCACTCTCCCTTCCCCTCCTCCTGCTCCTCTTTCTGCCACTCTTCCTCCCCTTCCTGCTCCTCTTCCCACCACTCTTCCCCCTCCTCCTGCTCCTCTTCCCACCACTCTTCCTCCTCCTCCCCCTGCTCCTCTTCCCACCACTCTTCCTCCTCCTCCCCCTGCTCTCTCTTCCCACCACTCTTCCTACCCTTCATCCTCTTCCTGCCACTCTTCCTCCTCCTCCTCCTGCTCCTCTTCCCACCACTCTTCTCCTCCCCCTCCTCCTGTTTCTCTTCCTGCCACTCTTCCTCCCCCTCCTCCTCCTGTTCCTCTTCCTGCCACTCTTCCTCTCCTGCCTCCTTCTGCTCCTCTTCCTGCCACTTTTCCTCCCCCT…	Insertion	1995	Another_Var	5	1	0	1	5	0	30
5	1637956	HG2_Ill_250bpfermikitraw_7557	ACCCAGCAGGTGCAGGCCAGGCCACC	A	Deletion	25	Het_Var	11	0	11	1	0	0	25
17	34597846	HG3_PB_SVrefine2PBcRDovetail_8076	ACCAACTCTGTATGTGTGCATATGTTTGTGTGTGTGTGTCCTACAGGTGTGAGCGAGTGGATGCTTCCACTACGTGTCTGCACATGTGTGTGTGCACTTGCATTGTCCTTGCACACCTGCGTGTGTCCCGTGAGAGCGGAGCCCAGCATGTGCTGGCACCTGCAGGAACATGTGAGTGTGCGTTCTGTGGGTCCCTGTCCTGATGGCTCTCCACTTGTCCCGAGTGTCACGACGACGAGGATGGGGACCATATCTTCGGAGCCTGAGGATCCAACACAGGTCCAGCCCTGTGCAGCCGCCCGCCAAGCCGCCAGAGGACGAGCCGGACGCCGAAGGCTACGAGTGGACGATTGCAGTTAGTTTCCAACTCGCCGACTTCGCGCCCCTCCACTGGCTCCG…	A	Deletion	13532	Hom_Ref	3	1	0	3	0	0	33
11	21789070	HG3_Ill_150bpfermikitraw_15194	CAAGAATGCCTGTCATTCCAGAGCGAGACTCCGTCTCAAAAAAAAAAAAAAAAAAAAAAAAA	C	Deletion	61	Hom_Var	15	15	0	0	0	0	22
1	239385034	HG4_10X_allpass_225	ATTTCATCATATGCTGTTTCTGTGTCTATTGAGATGATTACATGTTTTTTTTTGTCCTTGATTCTGTTTATCTGATGTATCACATTTATTGATTTGCATGTTAAACCATCCTTGCATTCTTGGTATAAAACCCACTAAATAGTATTATCTTTTCGATGTGTTGTTGGATTTGGCTCGCTAATATTTTATTGAGGATTTTCCTGTCTTATGTTCATAAAAAATATTGATCTGTAGTTTTCTTTATTTGTTCTGTATGTGTCTGGTTTAGGTATCAGGATGATATTGCCCTAGTAGAATAACTTAGGAACAATTACCACCTTCACAAATTTTAGAGCAGTTTCAGGAGAAATAATATTAGTTCTTCCTTGTATGTTTAGTAGAATTCAGCAGTGAATTTAC…	A	Deletion	767	Hom_Ref	12	0	0	12	1	0	24
15	23671669	HG3_PB_SVrefine2Falcon1Dovetail_9243	AAAAAAAAAAAAAAAAAGAAAAGAAAAGAAAAATAATTAAACACATACGTGTCCATAGGCAACAGCACTAACGCATGCCTGAACAAACCCTCTCTAACACATGTGTTTTCTCTGTAACGTAGTCACTCCTGCCTTGCTCTCACTGCACATGGGGGTCATTCTAAACATTGACACGACTGCAGAAAGCACAAAAATGGGAAAAATTTGGCACTAAGCCAACCATGAAAAGGATACTTGTTTGCGATGTGAGAGCTGAGATCGGAAGGCAGTGTGAGATCTTCTGAAACCTCAGCTGGGAACATGCCCCTCAGATCCTGGAAATTTTTTGCCACTTGCACTTGTCTGTGAATGACCTTGAAAGCACCTCGAGTGTTGATTTTTGAGGTTACAAATACATTC…	A	Deletion	3820	Hom_Var	5	5	0	0	1	0	31
1	245606040	HG3_PB_pbsv_1346	TCTCCCTCACTGTTCACCTACAGCGGTCATCTCCCTCACTGTTCACCTACAGCGGTCATCTCCCTCACTGTTCACCTACAGCGGTCATCTCCCTCACTGTTCACCTACAGCGGTCA	T	Deletion	115	Another_Var	6	1	0	1	6	0	29
5	114393663	HG2_PB_pbsv_6075	TTTCTAGTTCTTTTAATTGTGATGATAGGGTGTCAATTTTGGATCTTTCCTGCTTTCTCTTGTGGGCATTTAGTGCTATAAATTTTCCTCTACACACTGCTTTGAATGTGTCCCAGAGATTCTAGTATGTTGTGTCTTTGTTCTCGTTGGTTTCAAAGAACATCTGTATTTCTGCCTTCATTTCGTTATGTACCCAGTAGTCATTCAGGAGCAGGTTGTTCAGTTTCCATGTAGTTGAGTGGTTTTGAGTGAGTTTCTTAATCCTGAG	T	Deletion	267	Het_Var	11	0	11	0	0	0	26
9	26332940	HG2_PB_SVrefine2Falcon2Bionano_4808	T	TTATATATGAATATATATATATAAAATATATGGTTTTATATATATGTATAATATTTATATATATAAAATATATGGTTTTATATGTATATATTTAATATATATTTATATATTAAATATACATAATTTACATATATAATTATATATAAATATATATTAATATATAATTATATATAATTATATAATTATATATAAATATATATAATATATAATTATATATAAATATAATTATATATTAATTATATATATAATTAAATATATATAGTATACATAATATATATTATACATTATATATAATAATATATATTATTAAATATATATATAATAATATATATATTATTATATATATATAATATATATTATATATATATATAATAATATATATAATATAATTATATAATT…	Insertion	405	Hom_Var	6	6	1	0	0	2	28
7	101975082	HG3_Ill_Krunchall_11655	G	GTATATATACACACACGTGTATATATATATATGTATATATACACACACGTGTGTATA	Insertion	56	Het_Var	9	0	9	0	2	0	26
2	133152239	HG2_PB_HySA_4318	C	CACCCCACACTGTACTTCCCACTGCTCCTGAACACCCCACTGTACTTCCCACTGCTCCTGAACA	Insertion	63	Another_Var	3	1	0	0	3	0	33
2	131721478	HG2_Ill_GATKHC_3637	G	GGCCCGGAGCGGCGGCCGCGCGGCGACGAGGATGGGGCCGAGGACGCCGCGCGGCC	Insertion	55	Hom_Var	11	11	1	0	0	0	25
3	192787090	HG3_Ill_svaba_5145	T	TTATCTATCTATCTATCTATCTATC	Insertion	24	Het_Var	9	0	9	0	0	0	28
23	102504574	HG2_Ill_150bpfermikitraw_24627	GATGATGATGACGATGACGCTGAC	G	Deletion	23	Hom_Var	6	6	1	0	1	0	29
15	100416661	HG4_PB_SVrefine2PBcRDovetail_7794	AATTTTCATGGTTGATTCTTTGAAACTTTTGTAAAACTTAAGCTCTAAAATATTTGGAATCTTGTGGCAGTAAAAATAGTGGGAACATCCTGTTTTACATACTGCTATAAAGTATTCACCAGAATGATGTTTTTCTGTATTAGAAATACTTTCTTAGTTTGATTGCCTGAGAGAAAGAGAAATCTTTTTAAAAGAAAAGAGAGAATATTTTTAGTATTTTAATAACAATTAAAATTTTCGCTTCAAAATTCATTAAATAAGTGTTTGGAATAAATCCTATAACTAGAACATAGTCCTGAGCATTAAACAGTCATTTGCAAAGGGGAAGGCAAGTGGGCTGATAAATATGAAAAAAAAAAAATCTTGAGGACTACTAGCAGATTCCGTTTTATAGACACT…	A	Deletion	6574	Hom_Ref	8	0	0	8	2	0	27
1	213084212	HG4_PB_pbsv_1150	TCTGCAATGCCGCTTGACCCCAATACAAACTCGACAGTAGTTCCAAATAGCCAGAAAATGGCACTTTGAATTTTTCCATCCTGCAAGATCTAAATAATTCTTGTCGTAAAATAGTCAAACGGTCTGAGGTGCCTGACGTCCAGGCATTCTTTTACACATCAGTCCCGTCCTAGCCTCTGTGCCCAGTGCAACTCGTCCCAAATCTTCCTTCTTTCCCTCCCGCCTGTCCCCTCAGTACCAACCCCAAGCATCGCTGAGTCTTTCTAATCTTCCTTTTCTACAGGCCCATCTGACCTCTTCCTTCCTCCCCAGGCTGCTCCTCGCCAGGCCGAGCTAGGTCCCATTTCTTCCTCAGCCTCCGCTCCTCCACCCTACAATCTTTTTATCGCCTCCCCTCAT…	T	Deletion	1941	Hom_Var	10	10	0	0	0	1	26
3	149142375	HG2_PB_SVrefine2PB10Xhap12_2735	T	TAAGATAATTTTGCTGGCCGGGCGTGGTGGCTCACGCCTGTAATCCCAGCACTTTGGGAGGCCGAGGCGGGTGGATCATGAGGTCAGGAGATCGAGACCATCCTGGCTAACACAGTGAAACCCCGTCTCTACTAAAAATACAAAAAATTAGCCGGGAGCGGTGGCGGGCTCCTGTAGTCCCAGCTACTTGAGAGGCTGAGGCAGGAGAATGGCGTGAACCCAGGAGGCGGAGCTTGCAGTGAGCCGAGATCGCGCCACTGCACTCCAGCCTGGGCGACAGAGCCAGACGCTGTCTCAAAAAAAAAAAAAAAAAAAAAAAAAAA	Insertion	322	Het_Var	12	0	12	0	0	0	25
11	44722251	HG3_Ill_FB_10579	G	GTGTGTGTGTGTGTGTGTGTGTA	Insertion	22	Hom_Var	7	7	2	0	0	2	26
17	10658945	HG2_Ill_GATKHC_26275	C	CTCCCTCCCTCTCTCCCTTTTTCTCTCTCCCTCTCTACTCCCTCCTCCTTTGTCTCTTTCTCTTCCTTCTTCTCTTTTTCCCCCTCTTCCTT	Insertion	91	Hom_Var	7	7	2	0	0	2	26
11	134359365	HG4_Ill_MetaSV_969	CCCCTGACAACCTCAGGTCACACAGCTACCCTTCAACTGACAACCTCAGGTCACACAGCCACCCCTCCCCTGACAACCTCAGGTCACACAGCCACCCCTCCCCTGACAACCTCAGGTCACACAGCCACCCCTCTCCTGACAACTTCAGGTCACACAGCCACCCCTCCCCTGACAACCTCAGGTCACACAGCCACCCCTCT	C	Deletion	199	Het_Var	11	0	11	0	0	0	26
1	212471135	HG3_PB_SVrefine2Falcon1Dovetail_702	CAAGATGAAGTGAATTGTTTTTTTTTTTTTTTCTTTTTTATTTTTATTGATCATTCTTGGGTGTTTCTCGCAGAGGGGGATTTGGCAGGGTCATAGGACAATAGTGGAGGGAAGGTCAGCAGATAAACAAGTGAACAAAGGTCTCTGGTTTTCCTAGGCAGAGGACCCTGCGGCCTTCCGCAGCGTTTGTGTCCCTGGGTACTTAAGATTAGGGAGTGGTGATGACTCTCAACGAGCATGCTGCCCTCAAGCATCTGTTCAACAAAGCACATCTTGCACCGCCCTTAATCCATCTAACCCTGAGTGGACACAGCACATGTCTCAGAGAGCACAGGGTTGGGGATAAGGTCCACAGATCAACAGGATCCCAAGGCAGAAGAATTTTTCTTAGTACAGAAC…	C	Deletion	1481	Hom_Var	10	10	0	0	0	0	27
1	9230435	HG2_PB_PB10Xdip_2809	C	CAAAAAATTAGCCAGGTGTGGTGTGGGTGCCTGTAGTCCCAGCTACTTAGGAGGCTATGGCAGGAGAATGGCATGAACCCAGGAGGCAGAGGTTGCAGTGAGCCGAGATCACGCCACTGCACCCCAGCCTGGGTGACAGAGCAAGACTCCATCTCAAAAAAAAAAAAAAGAAAAAAAAAAAAACTGTAACTGGGCTGGGTGCGGTGGCTCACACCTGTAATCCCAGCACTTTGGGAGGCCAAGGAGGGTGGATCATGAGGTCAGGCATTCCAGACCAGCTTGGCCAATATAGTGAAACCCTGTCTCTACTAAAAATAG	Insertion	317	Hom_Var	7	7	0	0	0	0	30
9	110018288	HG3_Ill_Krunchall_14242	TTTTTTTTTTTTTTTTTTAGCTTTTTTTTTTTTTTTTTTTTTTTTATTTATTTTTAATTTTTTTTTTATTGATAATTCTTGGGTGTTTCTCACAGAGGGGGATTTGGCAGGGTCATGGGACAATAGTGGAGGGAAGGTCAGCAGATAAACAAGTGAACAAAGGTCTCTGGTTTTCCTAGGCAGAGGACCCTGCGGCCTTCCGCAGTGTTTGTGTCCCTGATTACTTGAGATTAGGGATTGGTGATGACTCTTAACGAGCATGCTGCCTTCAAGCATCTGTTTAACAAAGCACATCTTGCACCGCCCTTAATCCATTTAACCCTGAGTGGACACAGCACATGTTTCAGAGAGCACAGGGTTGGGGGTAAGGTCACAGATCAACAGGATCCCAAGACAGAG…	T	Deletion	2570	Hom_Var	13	13	0	0	0	0	24
7	78953844	HG2_Ill_Krunchall_11741	TATATATATAACCATATATATACATATATACACATATAACCATATATATACACC	T	Deletion	53	Another_Var	7	1	2	0	7	1	26
8	33319678	HG3_PB_HySA_14015	A	AGGGGAAGGGAGGGAGAGGAGGGGACAGTGGGGAGGGAGTGGAGGGGAGGGGGGAAGTGAGGGAAGGGGGGAGAGAGGAGGGGAGGGAGTGGAGGGCAGGGGAGGCAGAGAGAGGAGGGAAGGGAGTGGAGGGCAGGGAGGCAGAGAGAGGAGGAGGGAGTGGAGGGCAGGGAGGGGAGAGGAGGGAGGGAG	Insertion	191	Hom_Var	6	6	1	0	0	0	30
4	13712785	HG4_Ill_svaba_5511	A	AAAATAAATAAATAAATAAATAAATAAAT	Insertion	28	Hom_Var	12	12	2	0	0	0	23
10	93500788	HG2_Ill_GATKHCSBGrefine_7770	T	TAGCAAACCCTGGGGGATGGGCATCCCTGGCCATACCCCACTGCAGACATTTCCTCACCAAGCCCTCTGGGCTCTGCACAGTCTGGAGTCCTGCTCCTACCACCTCTCTAAGCAGCTCTCCCTGCCAGCTCAAGTGTCCGTGGGGGTCGTGGGGTCTCTTGCTGCCAGGATTCCAG	Insertion	175	Het_Var	13	0	13	0	0	0	24
11	56143091	HG4_PB_SVrefine2Falcon1Dovetail_7521	A	AGAAAAGATATGGCTCACATCAATTGCACCCAGGCGACAGAGTTTATTCTTGTGGGCCTCACAGACCATCAGGAGTTGAAGATGCCCCTCTTTGTGCTATTCTTATCCATCTACCTCTTCACAGTGGTAGGCAACTTGGGTTTGATCCTACTCATTAGAGCGGATACAAGTCTCAACACACCAATGTACTTCTTTCTTAGCAACCTAGCTTTTGTGGATTTCTGTTACTCTTCTGTCATTACACCCAAAATGCTTGGGAATTTCTTGTACAAACAAAATGTTATATCCTTTGATGCATGTGCTACTCAACTGGGCTGCTTTCTCACCTTCATGATATCAGAATGCTTGCTACTGGCTTCCATGGCCTATGACCGATATGTGGCCATTTGTAACCCTCTA…	Insertion	7591	Hom_Var	5	5	0	1	1	0	30
6	51979532	HG4_PB_assemblyticsfalcon_22456	A	ATGGAGAAGTCAGGTGGAAGT	Insertion	20	Het_Var	12	1	12	0	0	0	24
4	171969683	HG3_Ill_250bpfermikitraw_6991	ATGTGCATTACAGGAAGACAGTAAGGGACTTTAAACTCTTCCTACTTAAATTATTTTAAAAACT	A	Deletion	63	Hom_Var	12	12	0	0	0	0	25
1	203342335	HG3_Ill_scalpel_1133	TTTCCTTCCTTTCTTCCTTCCTTTCTCCTTCCTTCCTTTCTCCCTTCCTTCCTTCCTTCC	T	Deletion	59	Hom_Var	6	6	3	0	0	0	28
2	25408714	HG4_PB_SVrefine2Falcon1Dovetail_1110	A	ACTGGGCGCAGAGGCTCACGCCTGTAATCCCAACACTTTGGGAGGCCAAGGCGGGTGGACCACCTGAGGTCAGGAGTTTGAGAACAGCCTGATCAACATGGAGAAACCCCGTCTCTACTAAAAATACAAAATTAGCCAGGTGTGGTGGCGCAGGTCTGTAATCTTAGGTACTTGGGAGGCTGAGGCAGGAGAACCGCTTAAACCTGGGAGGCAGAGGTTGCAGTGAGCCGAGATTACACCACCGCACTCCAGCCTGGGCGACAAAGCAAAACTCCATCTCAAAATAAATAAATAAATAAATAAATAGTTTTAAGCTTTTCCAGTCATGTTCATTGGGAAGGGAGTTCAAGGTACCTTGTCTGCCATACTGAGGGACATAGAAGTTTCACATGGTAACTT…	Insertion	818	Hom_Var	7	7	1	0	0	1	28
13	105161209	HG2_Ill_breakscan11_2041	TAAAAGATCTTGGCCGGGCGCGGTGGCTCACGCCTGTAATCCCAGCACTTTGGGAGGCCGAGGCGGGCGGATCACGAGGTCAGGAGATCGAGACCATCCCGGCTAAAACGGTGAAACCCCGTCTCTACTAAAAATACAAAAAATTAGCCGGGCGTAGTGGCGGGCGCCTGTAGTCCCAGCTACTTGGGAGGCTGAGGCAGGAGAATGGCGTGAACCCGGGAGGCGGAGCTTGCAGTGAGCCGAGATCCCGCCACTGCACTCCAGCCTGGGCGACAGAGCGAGACTCCGTCTCAAAAAAAAAAAAAAAAAAAAAA	T	Deletion	313	Hom_Var	9	9	0	0	0	0	28
7	100327573	HG2_PB_HySA_15429	GCTCACTGCAACCTACCCCTCCTGGGTTCAAGAGATTCTCCTGCCTCAGCCTCCTGAGTAGCTGGGACTACAGGTGCGCACCACCATGCCCAGCTAATTTTGTATTTTTAGTACATACGGGGTTTCACCATGTTGGCCAGGCTGATCTTGAACTCCTGGCCTCAGGTGATCTGCCCACCTTGGCCTCCCAAAGTGTTGGGATTATAGGTGTGAGCCACTGCACCCAGCCAACATCATAGATTTCTGGCTTTAAAAAAATCTTGGCTGTACTGATTGAGCCTCCTCCCCAATCTTACAGAGGAAGGAACTAAGACACAGAGAGGGTGAGAAAAGTTCCCAAAGACACACAGCAAATTTAGGACTGGGCTCCAGTTCTCTCAAGGGCTTTTCCACAGCCCA…	G	Deletion	13145	Het_Var	12	0	12	0	0	1	24
5	84239613	HG3_PB_HySA_9155	T	TTTCTTTTTTTTTTTTTTTTTTTTTAATTTTTTTTTTTTTTTATATACTCTAAGTTTTAGGGTACATGTGCACATTGTGCAGGTTAGTTACATATGTATACATGTGCCATGCTGGTGCGCTGCACCCACTAACGTGTCATCTAGCATTAGGTATATCTCCCAATGCTATCCCTCCCCCCTCCCCCAACCCCACCACAGTCCCCAGAGTGTGATATTCCCCTTCCTGTGTCCATGTGATCTCATTGTTCAATTCCCACCTATGAGTGAGAATATGCGGTGTTTGGTTTTTTGTTCTTGCGATAGTTTACTGAGAATGATGGTTTCCAATTTCATTCCATGTCCCTACAAGGACATGAACTCATCATTTTTTATGGCTGCATAGTATTCCATGGTGTATAT…	Insertion	657	Hom_Var	12	12	0	0	0	0	25
4	118579860	HG2_Ill_MetaSV_3695	TCAAAGAACATCTTTATTTCTGCCTTCATTTCGTTATGTACCCAGTAGTCATTCAGCAGCAGGTTGTTCAGTTTCCATGTAGTTGAGTGGTTTTGAGTGAGTTTCTTAATCCTGAGTTCTAGTTTGATTGCACTGTGGTCTGAGAGACAGTTTGTTATAATTTCTGTTCTTTTACATTTGCTGAGGAGAGCTGTACTTCCAACTATGTGGTCAATTTTGGAATAGGTGTGGTGTGGTGCTGAAAAAAAATGTGTATTCTGTTGATTTGGGGTGGAGAGTTCTGTGAATGTCTACTAGGTCCGCTTGGTGCCGAGCTGAGTTCAATTCCTGGGTATCCTTGTTGACTTTCTGTCTCGTTGATCTGTCTAATGTTGACAGTGGGGTGTAGAAAAACCGGAA…	T	Deletion	23208	Hom_Ref	6	1	0	6	2	0	28
4	65719086	HG2_PB_SVrefine2Falcon1plusDovetail_8765	TACCCTGGAAGGCGACCCTCACCAAGAACCTGCCTATGCTGACTCTCTGATCGCGACTTTCAGGGTCCAGAACTGTGAAAAACAGATTTCTCTTGTTTAAGCCACGCTGTTCATAATATTCTGTTATAGTAGCCCACCTCACCATAAGTATGTAAATTACCAGCTTCTGCACCACCACAGGGATTTACTGTGAAGCTGAAAGTAATTGAAATATAAAGTGCCTAGAATACTGCCTAACACATACTAGTAGGAATTACTGCTACTATTACCAATTCTAATTAGCTGTAAAGTAATATATTTAAAATGCAATGGTGTTAAATATCATTTAATAATGCTATGATTTGTAGGAAGGTTATATTGAAGTAAAGAATAAGAAAATAATAGTGGCATACATATGAA…	AAAATTAGCCGGGCGTGGTGGTGCGCACCTGTAGTCCCAGCTACTCAGGAGGCTGAGGCAGGAGACTGGTGTGAACCCGGGAGGCG	Deletion	378	Het_Var	15	0	15	0	0	0	22
11	1963338	HG2_PB_SVrefine2PB10Xhap12_8664	G	GGGAAGGTGGGAGGGAGTGGGGGAGGAAGGTGGGAGGGAGGGGGGAGGAAGCTGGGAGGGAGGGGGGAGGAAGGTGGGAGGGAGGGGGGAGGAAGGTGGGAGGGAGGGGGGAGGAAGGTGGGAGGGAGGGGGGA	Insertion	133	Hom_Var	6	6	2	0	0	1	28
5	19078553	HG2_10X_SVrefine210Xhap12_4073	GTTTAAAGTCTGTTTTATTGGTTTATCAGATACTACAATTGCAACCCCTGCTTTTTTTTTTTTTTTTTTTTTGCTTTCCATTTGCTAGGTAAATATTCCTCTATATCTTTATTTTGAGACTATGTGTGTCTTTGCACATGAGATGGGCCTCCTGAATACAGCACACTGATGGGCCTTGACTCTTTATTCAATTTGACAGTCTGTGCCTTTTAATTGGGTCATTTGGCCCATTTACATTTAAGGTTAATGTTGTTATGTGTGAATTTGATCCTGCCATTATTATGCTAGCTGGTTATTTTGCCCTTTAGATTATGCAGTTTCTTCATAGCATCGATGGGCTTTACAATTTGGTATGTTTTTGCAGTGGCTGGTATCAGTTGTTCCTTTCCATGTTTAGTG…	G	Deletion	483	Het_Var	11	0	11	0	0	0	26
17	2623091	HG2_PB_SVrefine2Falcon1plusDovetail_4637	C	TCTGGGTCCTTCCTTTAGGAGGAAGGAAGAGATGGGTCCTTCCTTCAGGAGGGTTGCAAGCAAAGCCATTTTTTGCAAGCAAAGCCAGAAGGAAGAGATGGGTCCTTCCAT	Insertion	110	Hom_Var	8	8	1	0	0	0	28
9	122278160	HG3_PB_pbsv_10286	TATATCTATATATATCTATATATATCTATATATATAGATAGATAGATAGATAGATAGATA	T	Deletion	59	Het_Var	11	0	11	1	0	0	25
22	29633086	HG2_PB_assemblyticsfalcon_16688	TATTTTCTATTTGTTTTCCTTGTTCTTTGTTCCTATTTTTGTCTGCCAGACTTTTTCTGCCTTTTTTTGGCTTTATTTATTTATTTACTTACTTATTTTCTTTTGAGAGAGAGTCTTGCTCTGTCACCCAGGCTGTAGTGCAGTGGTGTGATCTCTGCTACTGCAACCTCTGCCTCTTGGGTTCAAGCAATTCTCTGCCTCAGCCTCCTGAATAGCTGGGACTACAGGCACCTGCCACCCTGCCTGGCTAATTTTTATATTTTTAGTAGAGACAGGGTTTCACCATGTTGGCCAGACTGGTCTCAAACTCCTGACCTCAGGTGATCCACCCACCTCAGCCTCCCAGAGTGCTGGGGTTACAGGTGTGAGCCACCATGCCCGGCCATGCTCCTCCTTTCT…	T	Deletion	2304	Het_Var	11	0	11	0	0	1	25
4	89037668	HG2_PB_SVrefine2Falcon2Bionano_2253	AAAAAAATCACACATTTCTTTTTTTTTTTTTTTTTTTTTTTTTTTTTTTTTTTTTTGAGACGGAGTCTCGCTCTGTCACCCAGGCTGGAGTGCAGTGGCGCGATCTCGGCTCACTGCAAGCTCCGCCTCCCGGGTTCACGCCATTCACCTGCCTCAGCCTCCCGAGTAGCTGGGACTACAGGCGCCCGCCACCACGCCCGGCTAATTTTTTGTATTTTTAGTAGAGACGGGGTTTCACCGTGTTAGCCAGGATGGTCTCGATCTCCTGACCTCGTGATCCGCCCGCCTCGGCCTCCCAAAGTGCTGGGATTACAGGCGTGAGCCACCGCGCCCGGCC	A	Deletion	336	Hom_Var	10	10	1	0	0	1	25
11	106786239	HG2_PB_pbsv_12654	CTATCAGCAGGAGATAAAAAAACATTTTGTAAAATGTGGCTAGAACATTGCCTAATTTTAATCCTGGGCAAGGTAAAAAGTTTATTCAAGAACATGAAGGAAACATGGTGATTATCTCGCTGTAAATTCAGTAGTCACTGAAGCATTTCTAAGTTACTTACAGAGATCATAGAAAAAGGGTGCTTCTTCGTTCAACCCAATTTTAATATAAATGAGCCACGTAAACCAAGTGAAAAAGAACTATGTCTGATTTTAAGATTTCACACTATTTGTGCATTTTAAATCTCATAACTGCTTGTTGGAAAGGCATTTGAGCATTACAAGCTGAAACCCCTTAAGCCACTTTGGATTTAAGAACAACTGAAAAACAGCCTTCTGGGACCTAACCTGAAATAGAGG…	C	Deletion	3331	Het_Var	11	0	11	0	0	0	26
8	142425799	HG3_PB_pbsv_9617	T	TTAGGGGGGCACGGCGGGGAGAGGGTAGGGCGGGGGCGGGGGGGGGGTTGGTCAGAGGGCGGCGAGGGTTGGGGGGTGCGGGCGATGAGGGGAGTGGAAGGGCGCACCGTGGGGAGGGGGCGACTGCAGTTGGAGGCGGGGCAGGGCAGGGCAGGGCGGGAGGGGGGGCGCGGCGGCGGGGAGGGCCGGCGCAGGCGGGGAATAAAGCCCGCGGGCGCGGGCTCGGCTGACCTCGGAGCGCCGGGGAGGGACCCGGCCTGCCGGGTGAGTGTCTGCGCCGGCTTTGGCGGGCCCGGGACGTGGGACAGACAGGTGAGAGGGGCCCGCGAGGGGTCGGGCGGTGGGGGTGGGGAACCCTGCCTTCCGCGCACGCGCGCCGCTGGCCTGAGCGTGCAGTCG…	Insertion	6025	Hom_Var	3	3	0	0	0	1	33
13	82367697	HG3_PB_SVrefine2PBcRDovetail_6704	A	ATAGTTAAGACTTTTTTTTTTTTTTTTTAAATTTTTTTTTTATTGATAATTCTTGGGTGTTTCTCACAGAGGGGGATTTGGCAGGGTCATGGGACAATAGTGGAGGGAAGGTCAGCAGATAAACAAGTGAACAAAGGTCTCTGGTTTTCCTAGGCAGAGGACCCTGCGGCCTTCCGCAGTGTTTGTGTCCCTGATTACTTGAGATTAGGGAGTGGTGATGACTCTTAACGAGCATGCTGCCTTCAAGCATCTGTTTAACAAAGCACATCTTGCACCGCCCTTAATCCATTTAACCCTGAGTGGATACAGCACATGTTTCAGAGAGCACAGGGTTGGGGGTAAGGATCCCAAGGCAGAGGAATTTTTCTTAGTGCAGAACAAAATGAAAAGTCTCCCATG…	Insertion	2550	Hom_Var	7	7	1	1	0	1	27
3	42388417	HG4_PB_SVrefine2PBcRDovetail_1695	TGTTCAGGAGACAGAGTCAATAGAGCATCTGACA	AGGAGACAAAATAGAGATCTGACAAAAGTGAGGCAGGGTGAGACATGAGGTTTCTAAAATGATCAGTATTGTCTAATATATCTTTATTTTTTTTTTTACTAATTGGTGTTTTCTACCAACAATCATTTCATCACTTCCTCTCCTGGCCCGAATTGGCTTCTTGTTACTAAGGTGAGCATCTCATCCCAGCTAGGGTTGTCTTACTTGAGATTGTTTATGACTTTAAGGAAATTCTGAGCTGCTTTCACTGTTCTGCTGGATGGATACTTGTTATGATTCAGCCCTGCTTCAGATCCACCAGGGTATTCGTTATTTTTTCGCTGTGATTTCATTGGGTCCTTACTTAGCACCCTTGGTTTTTTTTTATCATCCCTGCAGTTCCATACTTTTTTTGAGCGC…	Insertion	1094	Hom_Ref	11	0	0	11	0	0	26
7	44082644	HG3_Ill_manta_1896	ATACATATGCATATATACATATACATATGCATATATACATATGCACATATACATATACATATGCACATATATACATATGCATATATACATATGCATATATACATATATGTATACCTATACCTATGCATATATATACATATATGTATACCTATACCTATGCATATATATACATATATGTATACCTATACCTATGCATATATATAC	A	Deletion	203	Hom_Ref	6	0	0	6	1	0	30
2	192901995	HG4_Ill_250bpfermikitraw_3481	A	AAAAGAAAGAAAGAAAGAAAGAAAGAAAGAAAGAAAGAAAGAAAGAAAGAAAGAAAGAAAGAAAG	Insertion	64	Het_Var	6	1	6	0	0	0	30
13	114743721	HG3_PB_SVrefine2PBcRDovetail_6892	GCAGGCCGGGGCTGGGGCGGGTTCTGCGTCTTCCCTTCTTCTTTCCCGCAGGCCGGGGTTGGGGCGGGTTCTGCGTCTTCCCTTCTTCTTTCCCGCAGGCCGGGGCTGGGGCGGGTTCTGCGTCTTCCCTTCTTCTTTCCCG	A	Deletion	141	Het_Var	8	0	8	0	0	4	25
11	1092783	HG3_PB_SVrefine2Falcon1Dovetail_7242	A	ACCAACCACCACTCCCAGTCCTCCAACGACTACGCCCATCACTCCACCACCAGCACTACTACCCTTCCACCAACCACCACTCCCAGCCCTCCACAACCACCACAACCACCCCTCCACCAACCACCACTCCCAGCCCTCCAACAACCACCACTCCCAGTCCTCCAACAATCACCACAACCACCCCTCCACCAACCACCACTCCCAGCCCTCCAACAACGACCACAACCACCCCTCCACCAACCACCACTCCCAGCCCTCCAACGACTACACCCCCATCACTCCACCAACCAGCACTACCACCCTTCCACCAACCACCACTCCCAGCCCTCCACCACCACAACCACCCCTCCACCAACCACCACTCCCAGCTCTCCAATAACCACCACTCCCAGCCCTCCA…	Insertion	6855	Hom_Var	4	4	2	0	0	0	31
6	142450100	HG2_10X_SVrefine210Xhap12_5264	T	TGCAAACTATTTTTTTTTTTTTTTTTATTATACTCTAAGTTTTAGGGTACATGTGCACATTGTGCAGGTTAGTTACATATGTATACATGTGCCATGCTGGTGCGCTGCACCCACTAATGTGTCATCTAGCATTAGGTATATCTCCCAATGCTATCCCTCCCCCCTCCCCCCACCCCACCACAGTCCCCAGAGTGTGATATTCCCCTTCCTGTGTCCATGTGATCTCATTGTTCAATTCCCACCTATGAGTGAGAATATGCGGTGTTTGGTTTTTTGTTCTTGCGATAGTTTACTGAGAATGATGGTTTCCAATTTCATCCATGTCCCTACAAAGGATATGAACTCATCATTTTTTATGGCTGCATAGTATTCCATGGTGTATATGTGCCACATTTTCTT…	Insertion	6033	Hom_Var	9	9	0	0	0	0	28
3	9341836	HG2_PB_SVrefine2PB10Xhap12_2241	A	ACCACCACCATCATCATCTTCATCATCACCACCACCACCATCATCACTACTGCCACCATCATCTTCATCATCACCACCACCATCATCTTCATCACCACCACCACCATCATCTTCATCACCACCACCATCATCACTACTGCCACCATCATCATCATAACCACCATCATCACTACCACCACCACCACCTCCACCATTATTATCACCACCACCACCACAACCACTATCACCACCACTACCATCATCATCATTACCATCATCATCACTACCATCACCACCACCACCACCATCATCACCACCACTACCATCATCATCATTACCAACATCATCACCACCATCACCACCTCCACCATCACCATCACCACCACCACCATCATTACCAACATCACCACCATCACCACC…	Insertion	702	Hom_Var	13	13	0	0	0	0	24
12	47075365	HG3_Ill_Krunchall_17562	CAGGCCGGGCGCGGTGGCTCACGTCTGTAATCCCAGCACTTTGGGAGGCCGAGGCGGGCGGATCACGAGGTCAGGAGATCGAGACCATCCTGGCTAACGCGGTGAAACCCCATCTCTACTAAAAAAAAAATACAAAAAATTAGCCGGGCGTGGTGGCGGGCGCCTGTAGTCCCAGCTACGCGGGAGGCTGAGGCAGGAGAATGGCGTGAACCCGGGAGGCGGAGCTTGCAGTGAGCCGAGATCGCGCCACTGCACTCCAGCCTGGGCGACAGAGCAAGACTCCGTCTCAAAAAAAAAAAAAAAAAAAAAAAAAAAAAAAAAAAAAAAAAAAAAAAAGAAAGTATCAGT	C	Deletion	347	Hom_Var	10	10	0	0	0	1	26
10	3473528	HG3_PB_pbsv_10695	A	AGATTCTATGGAGGTGGATCTAGTGCGAGGTGGATCTAGCTGGAGGTGGTTCTTACATGCGGGTGGATCTAGTGGGAGTGTGGATCTAGTTGGAGGTGGATGTAGTGGAGGCGGTATCTCGTGGAGGTGGATCTTGTGCAGGTGGATCAGTGGAGGTGGGGTCTCATGCGGTGGATTTCTAGTGGGGGTGGATCTAGCGGAGATGGATCTTGTGGAGGTGGATCTAGTGCAGTGGATCTATGGAAGGTGGATTCTAGTGGAGGTGGATCTAGGGAGGTGGATCTCGTGCGGGCTGGATCTTAGTGGAGTGCGATCTAGCGGAGGTGTATCTAGTGCGGTGCTGTGCCTCATGGAGGTGATCTTGTGGGGTGTATCTAATGGAGTGGATCTCGTGGGGTG…	Insertion	441	Hom_Var	7	7	1	0	0	0	29
3	47825834	HG2_PB_PB10Xdip_20744	A	AGATCATGAGGTCAGGAATCGAGACCATCCTGGCTAACACGGTGAAACCCTGTCTCTACTAAAAATACAAAAAATTAGCCGGGCGTGGTGGCGGGCACCTGTAGTCCCAGCTACTCGGGAGTCTGAGGCAGGAGAATGGCGTGAACCTGGGAGGCGGAGCTTGCAATGAGCTGAGCTCACACCACTGCACTGTAGCCTGGGTGACAGAGCGAGACTCTGTCTCAAAAAAAAAAAAAAAAAAAAAAAAAGAAAGTATATTAAGGCCTGGTGTGGTGGCCCACGCCTGTAATCCCAGCACTTTGGGAGGCTGAGGCAGGCGGATTACCTGAGGTCAGGAGTTAAAGACCAGCCTGACCAACATGGAGAAACCCCATCTCTACTAAAAATACAAAATTAACC…	Insertion	8150	Hom_Var	5	5	1	0	1	0	30
10	447767	HG2_PB_assemblyticsfalcon_2189	TACACGTGTGGCAGCATTAGCATTACTCTTCCTTATGGACAAGTTTGGTACATTTTCATCAGCACATGAATCCTGTGATTTTACACGTGTGGTAGCATTAGCGTTACTCTTCCTTATGGACAAGTTTGGTATGTGTTCCTCAGCACATAAATCCTGTGATTTTACATGTGTGGTAGCATTAGCATTACTCTTCCTTATGGACAAGTTTGGTATGTGTTCATCAGCACATGAATCCTGTGATTTTACATGTGTGGTAGCATTAGCATTACTCTTCCTTATGGACAAGTTTGGTACGTTTTCATCAGCACATGAATCCTGTGATTTTACATGTGTGGTAGCATTAGCATTACTCTTCCTTATGGACAAGTTTGGTACATTTTCATCAGCACATGAATCCTG…	AAATCATAGGATTCACGTGCTGATGAACACATACCAAACTTGTCCATAAGGAAGAGTAATGCTAATGCTACCACACATGTAAAATCATAGGATTCATGTGCTGATGAAAATGTACCAAACTTGTCCATAAGGAAGAGTAATGCTAATGCTACCACACATGTAAAATCACAGGATTCATGTGCTGAGGAACACATACCAAACTTGTCCATAAGGAAGAGTAATGCTAATGCTACCACACATGTAAAATCACAGGATTCATGTGCTGATGAACACATACCAAACTTGTCCATAAGGAAGAGTAATGCTAATGCTACCACACGTGTAAAATCACAGGATTCATGTGCTGATGAAAATGTACCAAACTTGTCCATAAGGAAGAGTAATGCTAATACTACCACA…	Insertion	1358	Another_Var	7	0	0	0	7	1	29
7	144343218	HG3_Ill_MetaSV_5060	T	TTCTTATGAATTTATCTCATCTCCCCTCAAGCCTCATGAAGAATTTAAAGTTTTGTGATTTCAATACCTTATGTTTCTTTTTAAAACAATGTGTACTTTGATAATGCCAGTTTAGAATTAAACACAGATGATGGTGTTGTGGTTAGAAGAATTACCAATGCTATAATTTTTATTTGAAAAAGTTTTCATTGTCTTCCAAAACCACTGAGACCTTGAATTATTGGTTACTTTAATACACTCTCACGTGACTTATATCATTCCCAATTAGATTATTTATATGTTCTTAAGTGGCAAGGA	Insertion	296	Hom_Ref	11	0	0	11	0	0	26
17	18182782	HG2_PB_pbsv_16646	GGATGGTCTCGATCTCCTGACCTCGTGATCCACCCACCTCGGCCTCCCAAAGTGTTGGGATTACAGGCGTGAGCCACCACGCCTGGCCATTTTTTGTATTTTTAGTAGAGACAGTGTCTCACCATGTTAGCCA	G	Deletion	132	Hom_Var	9	9	1	0	0	0	27
4	156935103	HG2_PB_SVrefine2Falcon1plusDovetail_9050	AGAAGAAGAAGAAGAAGAAGAAGAAGAAGAAGAAGAAGAAGAAGAAGAAGAAGAAGAAGAAGGAGAAGAAGAAGAAGAAGAGGAGGAGGAGGAGGAGGAGGAG	A	Deletion	102	Het_Var	10	0	10	0	0	0	27
1	31205194	HG4_PB_assemblyticsfalcon_421	TGGGTGTGAGTGTGTGGAGGGGTGTG	AGGAGGTGTGAGTGTGTGGGTATGTGGGGATGTGTGGGTGTGTGGGGGTGGGGGTGTGTATGTGGGTGTGTGAGGGGTGGGGGTGGAATGTGTGGTGTGGGGGAGAGTGAGTGTGTGGGTGTGTGTGGATGTGAGTGCATGTGGGTGTGGCTGTGTTGGATGTGTGTGGGGGGTGTGGGGTGTTGGTGTGTATGTGGGTGTGTGGGTATGTGGGGGTGGGAGGGTGGGAATGTGTGAGTGTGTGTGGATGTGAGTGCGTGTGGGTGTGGCTGTGTGTTGGATGTGTATGGGGGTGTGTGGTGGTGTGTATATGGGTGTATGTGTGTGTGGGTGTGGGGGGTGTTAATGTGTGTGGGTTGTGGATGTGAGTGTGTGGATGTGTGTGGGTGTGTGGGGAGT…	Insertion	2449	Hom_Var	4	4	1	0	0	1	31
4	75642742	HG3_10X_allpass_891	CTTCCTGACTTTTTTTTTTTTTTTTTTTTTTTTTTTTATTATACTCTCAGTTTTAGGGTACATGTGCACATTGTGCAGGTTAGTTACATATGTATACATGTGCCATGCTGGTGCGCTGCACCCACTAATGTGTCATCTAGCATTAGGTATATCTCCCAGTGCTATCCCTCCCCCCTCCCCCGACCCCACCACAGTCCCCAGAGTGTGATATTCCCCTTCCTGTGTCCATGTGATCTCATTGTTCAATTCCCACCTATGAGTGAGAATATGCGGTGTTTGGTTTTTTGTTCTTGCGATAGTTTACTGAGAATGATGGTTTCCAATTTCATCCATGTCCCTACAAAGGATATGAACTCATCATTTTTTATGGCTGCATAGTATTCCATGGTGTATATGTGC…	C	Deletion	6106	Hom_Var	8	8	0	0	0	0	29
4	67963880	HG2_PB_assemblyticsfalcon_19552	CCTTACAACTTT	TTTTTTTTTTTTTTTTTTTTTTTTTTTTTTTTTTTTTGAGACGGAGTCTCGCTGTCGCCCAGGCTGGAGTGCAGTGGCGCAATCTCGGCTCACTGCTGCAGGCTCCGCCCCCTGGGGTTCACGCCATTCTCCTGCCTCAGCCTCCCGAGTAGCTGGGACTACAGGCGCCTGCCACCTCGCCCGGCTAATTTTTTGTATTTTTAGTAGAGACGGGGTTTCACCGTGTTAGCCAGGATGGTCTCGATCTCCTGACCTCGTGATCCGCCCGCCTCGGCCTCCCAAAGTGCTGGGATTACAGGCG	Insertion	289	Hom_Var	12	12	0	0	0	0	25
9	2781609	HG2_PB_assemblyticsfalcon_27375	GCCTCAG	AGATGTACTAAGGCTCCCTCATACTCTTCTCAGGTTTTACATCAGGATTTTAAAACCTTACTATTTCCCAGAAATTCTACCATGATTCAATATGTAGATGATTTGCTTTTTTGCTTTGTATCCAAAGAGGCCTCAGAAATTGATTTGATATATTACTGTAACGATTGGCTTGCAAGACCATAATGCTTCCTGAATAAATTTTATTTCTCATAAGATTTAATGCACTATTGCTTGTGGGAATTGATATTTATCCACAAAAGGATGTTTTATGTCTCTAGAAATAATAAATATTATCCCAAATTATCCTAAACCAGTGACTAAAAGACAATTCAGAGGATTCTTCAGACTTGCAGGAAATTGCAGGTCCTGGATGACTAACCGGTTTTATGAGATTATGCT…	Insertion	842	Hom_Var	6	6	0	0	0	0	31
14	91683639	HG2_Ill_svaba_18702	T	TGGGAGAGGGCGTGGAAGGTCTG	Insertion	22	Het_Var	10	0	10	0	0	0	27
11	47659832	HG2_10X_SVrefine210Xhap12_8599	C	CGCCGGGCGCGGTGGCTCATGCTTGTAATCCCAGCACTTTGGGAGGCCGAGGCGGGCGGATCACGAGGTCAGGATATTGAGAACACGGTGAAACCCCATCTCTACTAAAAATACAAAAAATCAGCCGGGCGTGGTGGCAGATGCCTGTAATCCCAGCTACTCAGGAGGTTGAGGGAGGAGAATTGCTTGAACCCAGGAGGCGGAGGTTGCAGTGAGCCGAGATCGTGCCATTGCACTCCAGCTTGGTCAACAGAGTGAGACTCTGTCTCAAAAAAAACCACATTAGAATTGGGGGCTATGTTAAAGCCTTAAAAAGTACACTGAGGACTGCAGGAACTGTTGCTATGTTTATATATATATGCAATTTTTTAGAGACAGGGTCTCACTGTTGCCCAGGCT…	Insertion	4536	Hom_Var	8	8	0	0	1	1	27
9	104669420	HG2_Ill_150bpfermikitraw_13283	CCACACACACACATGCACACACAGACACACATGCGTTCA	C	Deletion	38	Het_Var	8	0	8	0	0	1	28
10	32817626	HG2_Ill_FB_9640	A	ATATATATGTATATATACATATATACGTATTTACG	Insertion	34	Het_Var	8	0	8	0	0	0	29
14	104619771	HG2_PB_SVrefine2Falcon2Bionano_7518	G	GCCCCACCCTTGCCATGAGGTGCCTCCTGGCCCCAGAGCCGAACCCCACCCTTGCCACGAGGTGCCTCCTGGCCCCAGAGCCGAACCCCACCCTTGCCACGAGGTGCCTCCTGGCCCCAGAGCCGAACCCCACCCTTGCCACGAGGTGCCTCCTGGCCCCAGAGCCGAACCCCACCCTTGCCACGAGGTGCCTCCTGGCCCCAGAGCCGAACCCACCCTTGCCACGAGGTGCCTCCTGGCCCAGAGCCTTGCCACGAGGTGCCTCTGCCCAGAGCCCCCACCCTTGCCACGAGGTGCCTCCTGGCCCCAGAGCCGAACCCCACCCTTGCCACGAGGTGCCTCCTGGCCCCAGAGCCGGACCCCACCCTTGCCACGAGGTGCCTCCTGGCCCAGAGCCGA…	Insertion	768	Another_Var	4	0	1	0	4	0	32
11	23517320	HG4_PB_HySA_17593	ACCAACTAACCTGTTAAAGCATTCCCTCAT	A	Deletion	29	Het_Var	10	0	10	0	0	0	27
11	131743427	HG4_Ill_GATKHCSBGrefine_8818	TGTGTGTATATATATACATATATATATACCGTATATATATACATATATATATACC	T	Deletion	54	Hom_Ref	8	0	0	8	0	1	28
2	138674630	HG3_PB_SVrefine2Falcon1Dovetail_1432	T	TAAATTTGGTACACTGAAATGCAAAATAAGAGTGAAGGAGAGGGCTCTCCCTCTCCCTCTCCTTCTCCCTCTCCCTCTCCCCATGGTCTCCCTCTCCCTCTCTTTCCACGGTCTCCCTCTGATGCCGAGCCGAAGCTGGACTGTACCGCTGCCATCTCAGCTCACTGCAACCTCCTTGCCTGATTCTCCTGCCTCAGCCTGCCGAGTGCCTGCCATTGCAGGCGCGCACCGCCACGCCTGACTGGTTTTCGTATTTTTTTGGTGGAGACGGGGTTTCGCTGTGTTTGCCGGGCTGGTCTCCAGCTCCTAACCGCGAGTGATCCGCCAGCCTCGGCCTCCGGAGGTGCCGGGATTGCAGACGGAGCCTCGTTCACTCAGTGCTCAGTGGTGCCCAGGCTG…	Insertion	1569	Hom_Ref	10	0	0	10	1	0	26
15	79475015	HG4_Ill_svaba_19324	CTTTCTTTCTTTCTTCCTTCCTTCCTTTCTTTCTCTTTCTTTCTTTCTTTCTTCCTTCCTTCCTTTCTTTCTCTTTCTTTCTTTCTTTCTT	C	Deletion	90	Hom_Var	9	9	1	0	0	0	27
11	133519916	HG2_PB_assemblyticsfalcon_5058	G	GCTCCCGGAGCACAGCAACTGCCTCACTGCTGTGTCCCTCCCCAGGAAGGCCCA	Insertion	53	Het_Var	7	0	7	0	0	1	29
1	159648707	HG2_PB_assemblyticsfalcon_1274	ATGGCAAAGACTGTCTCATTCAAGTCTTTAGCTATAGGGTTTCATTCAATAAGAGGCTCTCAGTAAATACGTATTAGATCAGTGGGGGAGTAGATGAAAAAACTGAAGGATTTCCTGAAATTTTTACGGAAGTGTTTCTGTTTTCATTGCTGTCATTCTTAATATTTTCTCATGACGCATCATATCCCTTTACTTATCTGTAACTTACAAAGTCTTTTTGTGTTGGGTTTGCAGGACTACAAAAATGTGTCTCAGGACACATTGACAATGGGGATTCCCACCTCTGTAATCTTTTGTAGGCAGCTGCTTATCTCCTCTGTACTACAAATGTCAGAGAAAACTTCCCATTGTCAATATTCCCTCACGCCTTGTACTGATACCTCTAGAAACGCTTTAAGT…	A	Deletion	950	Hom_Var	13	13	0	0	0	0	24
1	70027324	HG2_PB_pbsv_545	AATAATAGGCCGGGCGCGGTGGCTCACGCCTGTAATCCCAGCACTTTGGGAGGCCGAGGCGGGTGGATCATGAGGTCAGGAGATCGAGACCATCCTGGCTAACAAGGTGAAACCCCGTCTCTACTAAAAATACAAAAAATTAGCCGGGCGCGGTGGCGGGCGCCTGTAGTCCCAGCTACTGGGGAGGCTGAGGCAGGAGAATGGCGTTGAACCCGGGAAGCGGAGCTTGCAGTGAGCCGAGATTGCGCCACTGCAGTCCGCAGTCCAGCCTGGGCGACAGAGCGAGACTCCGTCTCAAAAAAAAAAAAAAAAAAAAAAAAAAAAAAAAAAAAAAAAAAAAAAATAATAATAATAAT	A	Deletion	355	Complex_Var	7	0	4	0	0	7	26
16	483137	HG2_Ill_MetaSV_1734	C	CATTCTCCTGCCTCAGCCTCCCAAGAAGCTGGGACTACAGGCGCCCGCCACCACGCCCGGCTAATTTTTATATTTTTAGTAGAGACGAAGTTTCACCATGTTAGCCAGGATGGTCTCCATCTCCTGACCTCGTGATCTGCCCACCTCGGCCTCCCAAAGTGCTGGGATTACAGGCATGAGCTACTGTGCCCGGCCTGTCATTTTTATATATTGGGAAAGTTTTGAGTCCTTTCTTCTAGGTATGTTGAAATATACAGGCATGGCGCGGTGGCTCACGCCTGTAATCCCAGCACTTTGGGAGTCCGAGGCGGGTGAATCACGAGGTCAGGAGATCGAGACCATCCTGGCTAACATGGTGAAACCCCGTCTCTACTAAAAATACAAAAAAAATTAGCCAGG…	Insertion	734	Hom_Var	13	13	0	0	0	1	23
21	10742374	HG2_10X_SVrefine210Xhap12_13248	CTCTTCGTGTGGCGTTTTTTAAGCCCGTGGGAAAAGCGCAGTATTCGGGTGGGAGTGACCTGAATTCTAGGTGCTGTCTGTCACCCCTTTCTTTGACTAGGAAAGGGAACTCCCTGACTCCTAGTCCTTCCTGAGTGAGGCAATGCCTCGCCCTGCTTTGGCTCGTGCACGGTGCACGCACACACTGACCTGCTCCCACTGTCTGGCACTCACTGGTGAGATGAACCCGGTACCTCAGATGGAAATGCAGAAATCACCCATCTTCTGCGTCACTCACACAGGAAGCTGTAGTCCGGAGCTGTTCCTATTTGGCTATCTTGTTTCCCCTCCCAGAACACTCTCTTTGTAGAATCTGCAATTGGACATTTGGAGCACTTTCAGGACTATGGTGGATAACAA…	C	Deletion	913	Het_Var	10	0	10	0	0	0	27
16	1163946	HG2_PB_PB10Xdip_12238	CA	AGCCTCACCCCACTCACCACCCTCACCCCACTCATCACCCTCACCCCACTCACACCCTCACCCCACTCACCACCCTCACTCCACTCACCACCCTCACCCCACT	Insertion	101	Another_Var	5	1	1	0	5	1	29
7	31117011	HG3_Ill_svaba_10305	ATGTGTGTGGTGTGTGTGTGATG	A	Deletion	22	Hom_Var	4	4	1	0	0	1	31
11	56793259	HG4_Ill_scalpel_11342	T	TATAATATATATTATATAATATATAATATATAATAAAATATATTATATATTTATATTATATTTTATATAAATATATAATATATAATAAAATATATTATATATTTAATTATATATTATATAAATATATAATATATAATAAAATATATTATATATTATATAATATATAATATATAATAAA	Insertion	177	Hom_Var	11	11	0	0	0	1	25
7	42604622	HG3_Ill_MetaSV_4840	TAATTATTATCTTCTTTTTTTTTTTTTTTTTTTTTTTTTTTTTTTTTTTTTTTGAGACGGAGTCTTGCTCTGTCGCCCAGGCCGGACTGCGGACTGCAGTGGCGCAATCTCGGCTCACTGCAAGCTCTCTGCTTCCCGGGTTCACGCCATTCTCCTGCCTCAGCCTCCCGAGTAGCTGGGATTACAGGCGCCCGCCACCGCGCCCGGCTAATTTTTTGTATTTTTAGTAGAGACGGGGTTTCACCTTGTTAGCCAGGATGGTCTCGATCTCCTGACCTCATGATCCACCCGCCTCGGCCTCCCAAAGTGCTGGGATTACAGGCGTGAGCCACCGCGCCCGGCC	T	Deletion	342	Het_Var	11	0	11	0	0	0	26
1	30346049	HG4_PB_assemblyticsfalcon_409	G	AGGAAGAATAAATAAAGAGCTGATATTGATGAATTTAAAAACATAAAAAAGTAGAGAAATTAATGAAACAAAAAGCAAGTACTTTGAAAAAATAAAACAAACCGCTAGAAAAACTGACAAAGATAAACAGAGAGGACACAAATAACCAATTTCAAGAATAAAACAGAGAGATTACATCACTTTGCAGTCACTAAAATTAGAGTAAGGTAATAGCAGGAACAATTTCACAGCCATAAACTGGACAATTTAGAAGAAATCAAGCAATTCTGCAAAACCACAAACTACTAAAACTCAGCCAAGATGAAATAGAGGAGAGATGAAAAAAAGAGAATAAAAGAATATTTAAAGGAATAATGGTTGAAAACATCCCAAATGATATAGGT	Insertion	382	Het_Var	11	0	11	0	0	0	26
1	225256531	HG2_Ill_breakscan11_145	TAAGAAGCTTTTGGGAGGCCGAGGCGGGCGGATCACGAGGTCAGGAGATCGAGACCATCCCGGCTAAAACGGTGAAACCCTGTCTCTACTAAAAATACAAAAAATTAGCCGGGTGTAGTGGCGGGCGCCTGTAGTCCCAGCTACTTGGGAAGCTGAGGCAGGAGAATGGCGTGAACCCGGGAGGCGGAGCTTGCAGTGAGCCGAGATCCCGCCACTGCACTCCAGCCTGGGCGACAGAGCGAGACTCCGTCTCAAAAAAAAAAAAAAAAA	T	Deletion	269	Het_Var	11	0	11	0	0	0	26
17	4094515	HG3_Ill_SVrefine2DISCOVARDovetail_11764	CGACTCCTAGTTGATGGTTGCTCTATACTGGAGACTCCTAGTTGATGGCTGCTCTAATCTGGAGACTCCTAGTTGATGGTTAATCTGGAGACGCCTAGTTGATGGTTGCTCTAATCTGGAGACTCTTAGTTGATGGTTGCTCTCATCTGGAGACTCCTAGTTGATGGTTAATCTGGAGACGCCTAGTTGATGGTTGCTCTAATCTGGAGATGCCTAGTTGATGGTTACTCTAATCTGGAGACGCCTAGTTGATGGTTACTCTAATCTGGAGACTCTTAGTTGATGGTTGCTCTAATCTGGAGACTCCTAGTTGATGGTTACTCTAATCTGGAGACTCCTAGTTGATGGTTGCTCTAATCTGGAGACTCCTAGTTGATGGTTACTCTAATCTGGAGACTC…	C	Deletion	797	Another_Var	7	0	1	1	7	2	26
5	78835934	HG3_Ill_150bpfermikitraw_7748	TCCATCTCAAAAAATAAAATAAGA	T	Deletion	23	Het_Var	8	1	8	0	0	1	27
7	116842003	HG2_Ill_scalpel_8292	GCTCGAAGCTATCTTTTTTTTTTTTTTTTTGAGACGGAGTCTCGCTCTGACGCCCAGGCTGGAGTGCAGTGGCGGGATCTTGGCTCACTGCAAGCTCCGCCTCCCGGGTTCACGCCATTCTCCTGCCTCAGCCTCCCAAGTAGCTGGGACTACAGGCGCCCGCCACTAAGCCCGGCTAATTTTTTTTGTATTTTTAGTAGAGACGGGGTTTCACCGTTTTAGCCGGGATGGTCTCGATCTCCTGACCTCGTGATCCGCCCGCCTCGGCCTCCCAAAGTGCTGGGATTACAGGCGTGAGCCACCGCGCCCGGC	G	Deletion	311	Het_Var	12	0	12	0	0	0	25
1	144896299	HG4_Ill_Krunchall_1067	TACTATCTGAATGATCTTGATTGATTCTACCTGCACTTCTTCATTTCTGAATACTTGTTTCCCCAGCAGGAGGCTTGAAATGACACTCTTTGCTCTCTGCCTCACAGGACATTGAAAAGGTAAGGAGTGACAACTCTTTGGCTGAACTCTTTGGAATAGGTGCCTTACAAAAAGGACTAATCATCATTAAATGATAACTGTCTTAAAACTCCAACATGCACAAATAAGCCTTAGGGGGAACTTCATGACCTCTTTTTTTGTTTTATTTTGCTTTACAGATGAGGTCTCATTATGTTGCCCAGGTTGGTCTTGAACTGCTGGGCTCAAGGGATCTTCCCACCTCAGCCTCCAAGTAACTGTGACTACAGGTGCATGCCACCACACCTGGCTCATGACATG…	T	Deletion	10369	Het_Var	7	0	7	0	0	1	29
7	14227980	HG2_PB_pbsv_7921	GAGGAAGTTAAAAGATCCCCAATTGGCCGGGCGCGGTGGCTCACGCCTGTAATCCCAGCACTTTGGGAGGCCGAGGCGGGCGGATCACGAGGTCAGGAGATCGAGACCATCCCGGCTAAAACGGTGAAACCCCGTCTCTACTAAAAATACAAAAAATTAGCCGGGCGTGGTGGCGGGCGCCTGTAGTCCCAGCTACTTGGGAGGCTGAGGCAGGAGAATGGCGTGAACCCGGGAGGCGGAGCTTGCAGTGAGCCTAGATCCCGCCACTGCACTCCAGCCTGGGCGACAAAGCGAGACTCCGTCTCAAAAAAAAAAAAAA	G	Deletion	318	Het_Var	11	0	11	0	0	0	26
4	43399974	HG2_PB_assemblyticsfalcon_19354	GAAATTTAAGCT	ACAGGCCGGGCGCGGTGGCTCACGCCTGTAATCCCAGCACTTTGGGAGGCCGAGGCGGGTGGATCATGAGGTCAGGAGATCGAGACCATCCTGGCTAACAAGGTGAAACCCCGTCTCTACTAAAAATACAAAAAATTAGCCGGGCGCGGTGGCGGGCGCCTGTAGTCCCAGCTACTGGGGAGGCTGAGGCAGGAGAATGGCGTGAACCCGGGAAGCGGAGCTTGCAGTGAGCCGAGATTGCGCCACTGCAGTCCGCAGTCCGGCCTGGGCGACAGAGCGAGACTCCGTCTCAAAAAAAAAAAAAAAAAAAAAAAAAAAAAAAAAAAAAAAAAAAA	Insertion	323	Hom_Var	9	9	2	0	0	1	25
11	25244524	HG2_PB_SVrefine2PBcRplusDovetail_1712	A	AAAGAACATGTCATGCAAAGAACTGGGAAAGGTCATTTAGACTAAGCTCCTGTATTGGAAATGAGCTGGAGATATTCAAGGAATTGCAAGAAGAAAAGTGTGGCTGGACCAGAATGTGAAAGAGGAAGACTGATAGGATATGAAGTCAGAGTAAGAGGCTGTCATCTGATCATACCTGGTCTTGGAGGAATTTCAGACAGAGTGAGCTGGAATATGCCATAATATGATTTTAGTGATTTTAGTTGTTAAAGCATTGCTGTTACTATAGTGTGAAGAATAGATTCACACTTAGAATAGGGAAAAAACGCAATTTTTATTTTTTGCTTTTCTTTGGTTGGGCTAACAGGTTTTATTTTTAAAAATTTATCTTACATACTTCATAGGTTTTAAGTAATTTTA…	Insertion	6815	Hom_Var	8	8	0	1	0	0	28
1	20952572	HG2_PB_assemblyticsPBcR_313	GGGAGGAAGGAAGGAAGGAAGGAAGGAAGGGAGGAAGGAAGGAAGGAAGGGAGGAAGGAAGGAAGGAAGGAAGGAAGGGAGGAAGGAAGGAAGA	G	Deletion	93	Hom_Var	7	7	1	0	1	0	28
3	151148543	HG2_PB_PB10Xdip_20025	T	TCCCGAAGTCTTTTTTTTTTTTTTTTTTTTTTTTTTTTCTTTTTTAATTATTATTATTATTATACTTTAAGTTTTAGGGTACATGTGCACATTGTGCAGGTTAGTTACATATGTATACATGTGCCATGCTGGTGCGCTGCACCCACTAACGTGTCATCTAGCATTAGGTATATCTCCCAATGCTATCCCTCCCCACTCCCCCGACCCCACCACAGTCCCCAGAGTGTGATATTCCCCTTCCTGTGTCCATGTGATCTCATTGTTCAATTCCCACCTATGAGTGAGAATATGCGGTGTTTGGTTTTTTGTTCTTGCGATAGTTTACTGAGAATGATGGTTTCCAATTTCATCCATGTCCCTACAAAGGACATGAACTCATCATTTTTTATGGCTGCATAG…	Insertion	6077	Hom_Var	7	7	1	0	1	1	27
1	228814805	HG2_10X_allpass_197	TAGGGCTGTTTTTTTTTTTTTTTTTTTTTTTTTTTTTTTTTTTTTTTTTTTTTTTTGAGACGGAGTCTCGCTCTGTCGCCCAGGCTGGAGTGCAGTGGCGGGATCTCGGCTCACTGCAAGCTCCGCCTCCCGGGTTCACGCCATTCTCCTGCCTCAGCCTCCCGAGTAGCTGGGACTACAGGCGCCCGCCACTACGCCCGGCTAATTTTTTGTATTTTTAGTAGAGACGGGGTTTCACCGTTTTAGCCGGGATGGTCTCGATCTCCTGACCTCGTGATCCGCCCGCCTCGGCCTCCCAAAGTGCTGGGATTACAGGCGTGAGCCACCGCGCCCGGCC	T	Deletion	336	Hom_Var	10	10	0	0	0	0	27
15	68426002	HG2_PB_pbsv_15493	ACTGAAATTTAGATTTTTATTTTTATTTTTTATTTTTTTTTTTGTTTTTTTAATTTAATTTTATTTTATTTTATTTATTTATTTTTTTTAATTGATCATTCTTGGGTGTTTCTCGCAGAGGGGGAGTTGGCAGGGTCATAGGACAATAGTGGAGGGAAGGTCAGCAGATAAACAAGTGAACAAAGGTCTCTGGTTTTCCTAGGCAGAGGACCCTGCAGCCTTCCGCAGTGTTTGTGTCCCTGGGTACTTGAGATTAGGGAGTGGTGATGATTCTTAACGAGCATGCTGCCTTCAAGTATCTGTTTAACAAAGCACATCTTGCACCGCCCTTAATCCATTTAACCCTGAGTGGACACAGCACATGTTTCAGAGAGCACAGGGTTGGGGGTAAGGTCACGG…	A	Deletion	2925	Hom_Var	15	15	0	0	0	0	22
4	37739609	HG3_Ill_Krunchall_6075	ATATATATATACACATATATATGTGTATATATATATACACATATATATGTG	A	Deletion	50	Hom_Var	10	10	1	0	0	0	26
16	7435956	HG2_PB_SVrefine2Falcon1plusDovetail_4101	T	TTTATTTATTTTTTTTTTTTTTTTTTTTTTATTATACTCTAAGTTTTAGGGTACATGTGCACATTGTGCAGGTTAGTTACATATGTATACATGTGCCATGCTGGTGCGCTGCACCCACTAATGTGTCATCTAGCATTAGGTATATCTCCCAATGCTATCCCTCCCCCCTCCCCCGACCCCACCACAGTCCCCAGAGTGTGATATTCCCCTTCCTGTGTCCATGTGATCTCATTGTTCAATTCCCACCTATGAGTGAGAATATGCGGTGTTTGGTTTTTTGTTCTTGCGATAGTTTACTGAGAATGATGGTTTCCAATTTCATCCATGTCCCTACAAAGGATATGAACTCATCATTTTTTATGGCTGCATAGTATTCCATGGTGTATATGTGCCACATTT…	Insertion	6044	Het_Var	7	1	7	0	0	0	29
8	103554128	HG2_PB_PB10Xdip_29276	T	TTTTTTTTTTTTGAGACGGAGTTTCACTCTTGTTGCCCAGGCTGGAGTGCAATGGCGTGATCTCAGCTCACTGCAACCTCCGCTTCCCAGGTTCAAGCAATTCTCCTGCCTCAGCCTCCAGAGTAGCTGGGATTACAGGCATGCACCACCGTGCCTGGCTAATTTTGTATTTTTAGTAGAGACGGGGTTTCCCCATATTAAGTCTGGTCTCGAACTCCTGACCTCAGGTGATCCGCCTGCCTCGGCCTCCTAAAGTGCTGGGATTACAGGCGTGAGCCACCGCGCCTGGCCATATCACTCATTCTTTATCCTGCCATCTATCAGCTCACACATCAGCATGAATAGAGAAGTAGGACTGAGTGCAAGCACCGACCTAGGTCCTACCTAGGACAGGGATTG…	Insertion	2326	Het_Var	7	0	7	0	0	1	29
9	18751959	HG2_PB_SVrefine2PB10Xhap12_7400	GGCGCCTGTAGTCCCAGCTACTTGGGAGGCTGAGGCAGGAGAATGGCGTGAACCCGGGAGGCGGAGCTTGCAGTGAGCCGAGATCCCGCCACTGCACTCCAGCCTGGGCGACAGAGCGAGACTCCGTCTCAAAAAAAAAAAAAAAAAAAAAAAAAAAAAGAAATACAACTTGCATAAAGACACAACTAG	CCATAAATGACAGCAAAGCTTGCAGTGAGAATGACCACCAGACAACCGTAAGA	Deletion	136	Another_Var	9	0	3	0	9	0	25
5	121059231	HG4_Ill_GATKHCSBGrefine_4344	ATACTGCTTTAGTTGTATCCCAGAGATTCTTGTACGTTGTCTTTTATCTCATTGGGTTCAAAGAACTTCATTATTTCTGCTTAAATTTGTTATTTACCAAGTAGTCCTTCAGGAGCATGTTGTTCAGTTTCCATGTAGTTGTGCGGTTTTGAGTGCGTTTCTTAATCCTGAGTTCTAATTTGATTGCACTGTGGTCTGAGAGGCTGTTTGTTATGATTTCCATTCTTTTGCATTTGCTGAGGAGTTTTACTTCTAATTATGTGGTCGATTTTAGAATAAGTGCTATGTGGTGTTAAGAAAAATGTATATTCTGTTGATCTGGGGCAGAGAGTTCTATAGATATCTATTAAGTCTGCTTGGTCCAGAGCTGAGTTCAAGTCCTGAATATCCTTGTGAATT…	A	Deletion	779	Het_Var	12	0	12	0	0	0	25
3	55662224	HG4_Ill_250bpfermikitraw_4532	G	GATGTCAACAGAATTTTCTGCAACAATGGAAATCTATTATCTACAGAGGAT	Insertion	50	Hom_Ref	8	0	0	8	0	0	29
13	85576327	HG4_PB_assemblyticsfalcon_7114	AATATATTTTATATAAAATATAAAA	C	Deletion	24	Hom_Var	4	4	1	1	0	0	31
1	5350689	HG3_Ill_MetaSV_24	TGCCTCTTTATAATCTGTTCTTTTTTGGTACAGGGGTCCATCCCAACTAAAAATCTTGGAGGATGGAAGAACAAATTATTTTACTTTCCCTACAGATGGATGGATGTATGGATGGAGGAACGAATGAGTGATTGGATAGATGGGTGGATAGATGGATGAATGAATCAATTAATAAATGGATGGATGGATGAGTGGATGGATGGGTGGATGGATGGTGGATGGATGGTGGATGGAAAGATGGATGGATGGATGGATGGATGGATGGATGGATGGATGGATAAATGAGTGGATGGATGAATGAAGGAGTGGATGGATGTATGGTGGATGAATGGTGGATGGGTAGTGGACGAATGGATAGATAGATAAATGAATAGATTGATAGCTGGATGATGAATGGAT…	T	Deletion	587	Another_Var	8	0	5	0	8	0	24
23	83446859	HG4_PB_assemblyticsfalcon_28517	CATATATATATATCCATATATATATATCCATATATATATATCCATATATATATATCCATATATATATATCCATATATATATATCCATATATATATATCCATATATATATATCCATATATATATATGGATATATATATATATATCTTACACACATACCACAGAGAGAAAGAGAGACAGAGAAAGGGAGACAGAGAGGCAGAGTATTCATTTAGACTGAGAACACATGCAACAAGTGATAGATTTCTAGGTTACCTGTGGTCAATAAGTCAGATATAAGCAAGTTGAAATTAGGAAAATAGGTAGACATTGAAATGGGCAGAGTTTTTGCCCAGGGTATCATGACACCTTTGGTACACATGGTCTAGTACCCTGGATAGCTCCCTGGAAGATAATTTGATT…	ATTATAT	Deletion	6174	Hom_Var	6	6	0	0	0	0	31
5	177388504	HG2_PB_PB10Xdip_23457	G	GGGAACATGGCCATGGTGACACTGAGGAGGGAGCGTGGCAGAGGGAACGATGGCCATGGTGACACTGAGGAGGGAGCGTGGCAGAGGGAACGATGGCCATGGTGACACTGAGGAGGGAGCGTGGCAGAGGGAACGATGGCCATGGTGACACTGAGGAGGGAGCGTGGCAGAGGGAACGATGGCCATGGTGACACTGAGGAGGGAGCGTGGCAGAGGGAACGATGGCCATGGTGACACTGAGGAGGGAGCGTGGCAGAGGGAACGATGGCCATGGTGACACTGAGGAGGGAGCGTGGCAGAGGGAACGATGGCCATGGTGACACTGAGGAGGGAGCGTGGCAGAG	Insertion	343	Another_Var	5	0	1	0	5	1	30
11	119951836	HG4_PB_SVrefine2Falcon1Dovetail_7768	GGCCTCAGCTCAGCATTTTCCACAGCAGCGATACACCTGCCTCACCTCAGCATTTCCCTCGGCAGTGATCCACCTGCCTCACCCCAGCATTTCTCACAACAGTGATCCACCTGCCTCATCCCAGCATTTCCCACGGCAGTGATCCACCTGCCTCACCCCAGCATTTCCCACGGCAGTGATCCACCTGCCTCACCCCAGCATTTCCCACAACAGTGATCCACCTGCCTCACCCCAGCATTTCCCACAACAGTGATCCACCTGCCTCAACCCAGCATTTTGCACAACAGTGATCCACCTGCCTCACCTCAGCATTTCCCATGGCAGTGATCCACCTGCCTCACCTCGGCATTTCCCATGGCAGTGATCCACCTGCCTCACCCCAGCATTTCCCACAACAGT…	G	Deletion	3053	Another_Var	6	0	0	3	6	0	28
3	46881771	HG3_PB_SVrefine2PBcRDovetail_1584	A	AAGGAAGGGAGGGAGGGAGGGAGGGAGGAGGGAGGGAGGAAGGAAGGAAGGAAGGAAGGAAGGAAGGAAGGAAGGAAGGAAAAGAAAGGAAAGAAAGAAAGACAGACGGATGGACGGAAGGAAGGAAAGAAAGAAAGGGAAAGAGAAGAAGGGAAGGAAGGGAGGGAGGAAGGAAGAAAGGAAGGAAGGGAGGGAGGGAGGAGGAGGGAGGGAGGAAGGAAGAAAAGAGGGAGGCAGGAAGGAAGGAAGGAAGGGAAAGAAGGGAAAGGGAAAGGAAAGGAAAGAAAGGAAAGGAAAAGAGGAAATCCAGCCAATCAAG	Insertion	318	Hom_Var	7	7	1	0	0	1	28
9	42806340	HG2_PB_SVrefine2Falcon1plusDovetail_12338	CAGGCCCAGGCTCCACTCCCCA	GCGCAGGCGCGGCGAGAGGCGCAGGCCCAGGCTCCACTCCCCAGCTGTGAAAGGGTAAGAGCTGAGGGTGGCTGAGACTCGGGGTTGTTCAGGGCGGGGTGGGCTCTGGACCCAGGAGGCCTGGCACCCAGGTCAGGGCTCCAGGGGAGGCCAGATGGGCGAAGGCCAAGAAGGGGCCGGGGCTGGTCAGGAAGGGCTCCTGGTGACCAGAGCACTTTGCGTGAGCCAGCGTGGGAGGAAGGTGGGCTGGATGAGCCAGGGAGGTGCCAGGGGGGCCTTGGCAGAGGCGACCACCTCCATCAGCCCCCAGGCCACTGAACCCTGGGTAGCGAGAACCGACAGGGGAGGCTGCAGACAGAGGAGTGGAGGCTCCCCGGCTTTGGGGGCTCTGAGTAGAAG…	Insertion	6353	Hom_Ref	7	0	0	7	1	0	29
12	47075350	HG2_Ill_breakscan11_1885	TAAGAAAGTATCAGTCAGGCCGGGCGCGGTGGCTCACGTCTGTAATCCCAGCACTTTGGGAGGCCGAGGCGGGCGGATCACGAGGTCAGGAGATCGAGACCATCCTGGCTAACGCGGTGAAACCCCATCTCTACTAAAAAAAAAATACAAAAAATTAGCCGGGCGTGGTGGCGGGCGCCTGTAGTCCCAGCTACGCGGGAGGCTGAGGCAGGAGAATGGCGTGAACCCGGGAGGCGGAGCTTGCAGTGAGCCGAGATCGCGCCACTGCACTCCAGCCTGGGCGACAGAGCAAGACTCCGTCTCAAAAAAAAAAAAAAAAAAAAAAAAAAAAAAAAAAAAAAAAAAAAAA	T	Deletion	348	Hom_Var	12	12	0	1	0	1	23
6	107321670	HG4_PB_SVrefine2PBcRDovetail_3551	G	GGCCAGGCGCGGTGGCTCACACCTGTAATCCCAGCACTTTGGGAGGGTGAGGCGGGCAGATTACGATGTCAAGAAATTGAGACCATTCTAGCCAACATGGTGAAACCCCGTCTCTACTAAAAATACAAAAATTAACCGGGCGTGGTGGTGGACATCTGTAGTCCGAGCTACTCGGGAAACTGAGGCAGGAGAATTGCTTGAACTAGGAGGTGGAGGTTGCAGTGAGCCGAGATCTTGCCACTGCACTCCAGCCTGGCGACAGAGCGAGACTCCATCTCAAACAAAGAAACCCATCGCCTAAATCTTAATCAGTGAAAACCAGTCAGATGAAATATAAGATTGATAAAATATTCTTTGAACTTGGCTGAGTGTGGTGGCTCACACCTTTAATCCCATCAC…	Insertion	2923	Het_Var	8	1	8	0	1	1	26
13	107924550	HG4_PB_assemblyticsfalcon_7322	TTTTTTTTTTTTTTTTTTTTTTTTGAGACGGAGTCTCGCTCTGTCGCCCAGGCCGGACTGCGGACTGCAGTGGCGCAATCTCGGCTCACTGCAAGCTCCGCTTCCCGGGTTCACGCCATTCTCCTGCCTCAGCCTCCCGAGTAGCTGGGACTACAGGCGCCCGCCACCACGCCCGGCTAATTTTTTGTATTTTTAGTAGAGACGGGGTTTCACCTTGTTAGCCAGGATGGTCTCGATCTCCTGACCTCATGATCCACCCGCCTCGGCCTCCCAAAGTGCTGGGATTACAGGCGTGAGCCACCGCGCCCGGCC	AGAATTTTT	Deletion	303	Hom_Var	9	9	1	0	1	0	26
3	49342706	HG2_PB_SVrefine2PB10Xhap12_2397	T	TTTCACCATGTTAGCCAGGATGGTCTCAATCTCCTGACCTTGTGATCCGCCCGCCTCGCCTCCCAAAGTGCTGGATTACAGGCATGAGCCACGCGCCTGGCACTTTTTTGTTTTTAAAGAACAGAGATTTGGTTGGGCACAGTGGCTCATGCCTATAATCCCAGCACTTTGGGAGGCTAAGGCAGGCAGATCACCTGAGATCAGGAGTTTGAGACCAGCCTGGCCAACATGGCGAAACCCCGTCTCTACTAAAAATACTAAAATTAGCCAGGCATGGTGGCGCACACCTGTAGTCTTAGCTACTCAGGAGGCTGAGGCATGAGAATCGCCTGCACCCGGGAGGTGTAGGCTGCAGTGAGCCAAGATCATGCCACTGCACTCCAAACTGGGCAAGAGAGT…	Insertion	1217	Het_Var	11	0	11	0	0	0	26
23	85605171	HG4_PB_pbsv_20283	AAAAACAAAACAAGTGTCTGTTCATGTCCTTCGCCCACTTTTTGATGGGGTTGTTTGTTTTTTTCTTGTAAATTTGTTTGAGTTCATTGTAGATTCTGGATATTAGCCCTTTGTCAGATGAGTAGGATGCGAAAATTTTCTCCCATGTTGTAGGTTGCCTGTTCACTCTGATGGTAGTTTCTTTTGCTGTGCAGAAGCTCTTTAGTTTAATTAGATCCCATTTGTCAATTTTGGCTTTTGTTGCCATTGCTTTTGGTGTTTTGGACATGAAGTCCTTGCCCACGCCTATGTCCTGAATGGTAATGCCTAGGTTTTCTTCTAGGGTTTTTATGGTTTTAGGTTTAACGTTTAAATCTTTAATCCATCTTGAATTGATTTTTGTATAAGGTGTAAGGAAGG…	A	Deletion	4692	Hom_Var	6	6	0	2	0	1	28
4	88268255	HG3_10X_allpass_909	ATTTTTTTTTTTTCTTTTTTTTTTTTTTTTTTTTATTATACTCTAAGTTTTAGGGTACATGTGCACATTGTGCAGGTTAGTTACATATGTATACATGTGCCATGCTGGTGCGCTGCACCCACTAATGTGTCATCTAGCATTAGGTATATCTCCCAATGCTATCCCTCCCCACTCCCCCGACCCCACCACAGTCCCCAGAGTGTGATATTCCCCTTCCTGTGTCCATGTGATCTCATTGTTCAATTCCCACCTATGAGTGAGAATATGCGGTGTTTGGTTTTTTGTTCTTGCGATAGTTTACTGAGAATGATGGTTTCCAATTTCATCCATGTCCCTACAAAGGATATGAACTCATCATTTTTTATGGCTGCATAGTATTCCATGGTGTATATATGCCAC…	A	Deletion	6052	Het_Var	13	0	13	0	0	0	24
4	76674935	HG2_PB_SVrefine2PBcRplusDovetail_8187	C	CTTTTTTTTTTTTTTCTCCCGAGACGGAGTCTTGCACTGTCGCCCAGGCTGGAGTGCAGTGGTGCGATCTCGGCTCACTGCAAGCTCCGCCTCTAGGTTCATGCCATTCTCCTGCCTCAGCCTCCTGAGTAGCTGGGACTACAGGCACCCGTCACCAGGCCCAGCTAATTTTTATTGCATTTTTAGTAGAGACAGGGTTTCATCATGTTAGCCAGCATGGTCTCGATCTCCTGACCTCGTGATCCACCCACCTCAGCCTCCCAAAGTGCTAGGATTATAGGCGTGAGCCACCACGCCCGGCCTAAACTATGTTCTTCATCAGATGTTTTCCAAATATTTTCACCCAGTCTGTGGTTTACCTTTTCAGTCTCTTCATAGTGTCTTTCGAACAGCAGAAGT…	Insertion	4005	Hom_Var	9	9	0	0	0	0	28
2	26556298	HG3_PB_SVrefine2Falcon1Dovetail_1100	T	TAGGATTAGTTTGGACCTGTATCTCAGAACTAAAGAATAAATCCCACCAGCCGGGAATGATGGCTCAAGTCTGTAATCCCAGCACTTTGGGAGGCCGAGGCGGGCAGATCGCCTGAGCTCAGGAGTTCGTGACCAGCATGGGCAACACCGTGAAACCCTATCTCTACTAAAATACAAAATTAGCCAGGCATGGTGGCATGCGCCTTTAGTCCCAGCTACTTGGGAGGCTGAGGCAGGGGAATCGCTTGAACCTGGAAGGTGAAAGTTGCAGTGAGCCGAGATCGTGCCACTGCACTCCAGCCTGGGCACAGAGTGAGACTCTGTCCCCCGCTGCCGCAAAAAGAAAAGAAAAAAAAGAATAAATCCCACCAAATAGGAGTTTTCAGTCAAATGAATTAA…	Insertion	3282	Hom_Var	10	10	0	0	0	0	27
6	2920156	HG2_Ill_breakscan11_3655	T	AAAATGTACATTGGTAGAAGGCTCGAAGGCGCCGCGGGCTGGGGTCGGTGGCTTAGGGAGCCCGTCCGGCCATGGTGGCCGCGGGTGGTGGTTGGCGCGGCTGCGCTGCGGCCCGGGCAGTGCGGAGCCGGGACAGTCGCGGCGCTGACGCCCGCGGGCCCCAGCTGCAGATATGAAGCGGAGCCGCTGCTGCGACCGACCGCAGCCGCCGCCGCCCGACCGCCGGGAGGATGGAGTTCAGCGGGCAGCGGAGCTGTCTCAGTCTTTGCCGCCGCGCCGGCGAGCGCCGCCCGGGAGGCAGCGGCTGGAGGAGCGGACGGGCCCCGCGGGGCCCGAGGGCAAGGAGCAGCCGCCTGCCTTGGCCTCCCAAAGTGCCGAGATTGCAGCCTCTGCCCGGCC…	Insertion	2535	Het_Var	8	0	8	0	0	2	27
16	86876060	HG4_PB_HySA_23750	G	GAGAAGGCAGGGGTGAGGCGTGAGGACCCTGAGA	Insertion	33	Hom_Ref	11	0	0	11	1	0	25
9	100791576	HG4_PB_SVrefine2PBcRDovetail_5246	C	CCTAGGCAATGTGGCAAGATCCCATCTCTAAAAATAAAAATAAAACAATTTTAAAAGGGCTGGGCATAGTGGCTCACATCTGTAATTCCAGCACTTTGAGAGGCCAAGGCCGGAGGATTTTTTGAGGCCAGGAGTTTGAGAACAGCCTGGGCCACAAAAGTAAGATCCCCATCTCTACAAAAAAAAATTTAAAAATTAGCTGGGCATGGTAGCATGTACCTGTAGTCCAGTTTCTTGGGTGGCTGAGGCAGAAGGATCCCTTGAACCCAGGAGATCAAGGTTACAGTGAACTGTGATCACACCTCTGTACTCCAGCCTGGAGTACACTGGGCAACAGAGTGAGACCCTGTCTCTTAAAAAAAATAAAAAATAAAAAAATGGGATCAAATTTCTGTATAA…	Insertion	1870	Hom_Ref	8	1	0	8	1	0	27
16	16501032	HG4_Ill_GATKHCSBGrefine_10854	GAGTGCAGTGGCATGATCTTGGCTCACTGCAACCTCTGCCTCCCAGGTTCAAGTGATGCTGATGCCTCAGCCTCCCGAGTAGCTGGAATTACAGACGTGCACCACCAGGCCTGGCTAATGTTTGTATTTTTAGTAGAGATGGGTTTTTGCCCTGTTGGCCAGGTTGGTCTCGAACTCCTGATCTCAGGTGATCTGCCCACCTTGGCCTCCCAAAGTGCTGGGGTGACAGGCGTGAGCCACCATGCCTGGCAAAACTTTGTAGCCCAGTTTGTTCTATTTTTTTTTTTTTTTTTTTGAGACAGAGTCTCGCTCTGTCGCCCAGGCTGT	G	Deletion	326	Hom_Var	6	6	1	0	0	1	29
1	227047568	HG3_Ill_SVrefine2DISCOVARDovetail_874	A	AAGCAGTAAAAATTATTATTATTTTTTTTTATTTTATTTTTTTTTTTGAGACGGAGTCTCGCTCTGTCGCCCAGGCCGGACTGCGGACTGCAGTGGCGCAATCTCGGCTCACTGCAAGCTCTGCTTCCCGGGTTCACGCCATTCTCCTGCCTCAGCCTCCCGAGTAGCTGGGACTACAGGCGCCTGCCACCGCGCCCGGCTAATTTTTTGTATTTTTAGTAGAGACGGGGTTTCACCTTGTTAGCCAGGATGGTCTCGATCTCCTGACCTCGTGATCCACCCACCTCGGCCTCCCAAAGTGCTGGGATTACAGGCGTG	Insertion	317	Hom_Ref	11	0	0	11	0	0	26
7	62133978	HG3_Ill_MetaSV_4888	ACAGAGTTAAGTCTTTCTTTGGTTTCAGCAGTTTGGTAACACGGTTTTTGTCCATTCTGTGAGTGACTGTTTGGGAGCTCTTTGAAGCCAAAGCCAAAAAAGTGAATATCCCAGGATTAAAACTAGGAGGAAGCTATCTGAGAAACTGCTTTGTGATGTGGTGCATTCATTTAGAAGTGTTAAACCTTTGTTTTCATTCAGCAGTTGGAAACACTGTTTTGGTAGAAACTGCAAAAGGATATTTGGCAGCGCATTGAGGCCTATGGGGAAAACGGAAATATCTTCAGATGAAAACTAGAAAGAAACTTTCTGAGAAACTACTTGGTGATGTGTGCATTCATCTCGC	A	Deletion	345	Hom_Ref	8	0	0	8	0	0	29
1	4827262	HG2_10X_SVrefine210Xhap12_76	G	GATCACATTATCATCAGCATCACCTTCACCATCATCACCATCACCATTATCATATCACTATCATCAACATCAGTATCACCATCATTATGATCATCATGTCACTATCACCGTCATCACCATCACTATCATTATTACCATCACCATCATTATCACCATCACCATTATTACCATCGTCACCATCACCACCACCATCATCATCGTTACCACCACCAACATCATCGTTACCATCACTATCATCATCACCATACCATTATCATCATTGCCATTATTATCACCATCTTCACCATTACCATCATTATCACCATCATCACCATCACCACCACCATCACCATTATCATCATCACCATCTTTATCATTACCATCATT	Insertion	365	Hom_Ref	9	0	1	9	3	0	24
5	23903054	HG4_10X_allpass_1077	CTAGATTGGAAACACTCTTTTTGTGAATCTAGGAAGGGACATTTCTGAGCCCAATGTGGCCTATAGCAAGAAACCAAATATCCCACGATAAAAAGTGGAAGCAAGCTATCTTTGAAAATGCTTTGTCATACGTTAATTCATCTTACAGAATGAAACTTGTGTTTTGATTCACCAGGTAAAAAACAATTTTTTTTGTAGACTCTAAATAGGGACATTTCTAAGCCTATTGAAGCCTATAGTGAAGAACCAAATATCACGTGATGAAACCTCAAAACAAACTATCTGTGAAAATGCTATGTGATGTGTGGATTCAATTCACTGAAGGGAACCTGTGTTTTAATTCACCAGGTTAGAAACACTCTTTCTGTAGAATCTACAAAATGACATTCCTGAGCTCAT…	C	Deletion	2159	Hom_Ref	6	0	0	6	1	0	30
4	190058014	HG2_Ill_Krunchall_7622	TAGCAATCAGCGAGACTCCGTGGGCGTAGGACCCTCCGAGCCAGTTCTTAAGATCTGCTATGAAAAATAGATAAGGATTTTGAAGTTATCCATGGACTTTTGGAGTATTGTTAATAAGAAGTCCAGAATCATCATGACTTTCAGTCTTTGATATGTGACTTGTTCTTTCTAGAACCTTATGGGAAGAGTCATGCTCCCTTTTCACTTCAAAGTGAGTGGACAGAGTGGAGCCAAGATGGCCGAATAGGAACAGCTCCGGTCTACAGCTCCCAGCGTGAGCGACGCAGAGGACGGGTGATTTCTGCATTTCCATCTGAGGTACCGGGTTCATCTCACTAGGGAGTGCCAGACAGTGGGCGCAGGCCAGTGTGTGCGCGCACCGTGCGCGAGCCGAAGCAG…	T	Deletion	6273	Het_Var	12	0	12	0	0	0	25
23	1528231	HG4_PB_HySA_28428	GTACTCCCAAATACTCGGGAGGCTGAGGCAGGAGGATCGCTTGAGTGCAGGAGGTCAAGGCTGCAGTGAACTATGATGGCAACACTGCACTCCAGCCAAATGCTGC	G	Deletion	105	Hom_Ref	3	0	0	3	1	0	33
11	41363517	HG2_PB_pbsv_12264	TCTATAATATCTGGGACATAGAGAGTCATCTTGACCTAACTTTTCATGAACCTCACCCCTGGTTTCTCAAAGTCACATTCCAAAAACATTTTTGAATAGGTGAGGCATTGAAGCCTTGTATCTTCTTAAAACAACACAGTTACTATTAATATTAACACAGTTACCTCCACTATTACTGACCATTGGCTCCATGAGTGACAACACTGCCTAAAATATTAA	T	Deletion	218	Het_Var	14	0	14	0	0	0	23
2	75387890	HG4_PB_SVrefine2Falcon1Dovetail_1190	T	TAAGACATACAGAGGCCGGGCGCGGTGGCTCACGCCTGTAATCCCAGCACTTTGGGAGGCCGAGGCGGGCGGATCACGAGGTCAGGAGATCGAGACCATCCTGGCTAACACGGTGAAACCCCGTCTCTACTAAAAATACAAAAATTAGCCGGGCGTGGTAGCGGCGCCTGTAGTCCCAGCTACTCGGGAGGCTGAGGCAGGAGAATGGCGTGAACCCGGGAGGCGGAGCTTGCAGTGAGCCGAGATCGCGCCACTGCACTCCAGCCTGGGCGACAGAGCGAGACTCCGTCTCAAAAAAAAAAAAAAAAAAAAAAA	Insertion	314	Het_Var	10	0	10	0	0	0	27
8	138742965	HG2_Ill_SpiralSDKrefine_17404	GAAACATGATTCCCAGTGTTGGAGGTGGGGCCTGGTGGGTGGTGATTAGACCATGTGGACAAATTCTTCATGAATGATTTAGCACCCTTGGTGTTAAGGGCATTCTCACTGGCTTAGTTCCCATGAGCTCTGGTTGTTGAAAGAGTCTGGGACCTCCTCCTTCTCCCTCTCTTGTTCCTGCTCTAGCCATTTGGTGCTCCTGCTCCCCCTTCACCTTCTGCCATGAGTGAAAGCTTCCTGAGGCTTCACCAGAAGCAGACATGGGTACCAAGCTTCCTATACAACCTGCAGAACTGTGAGCTGAAAAACCTCTTTTTAAAGTAAACTACCCGGCCTCAGGTATTTCTTTATATAAATGCAAGAACAGACTAATACTCTAGGTATAAGAAGATTTATTTC…	G	Deletion	896	Hom_Var	7	7	0	0	0	0	30
14	92302932	HG4_PB_pbsv_14964	G	GGCGGGAGGGGCAGCAAGCGGGAGGGGCGGAGGCCAAGTGCGTGGAGGGGCGAGGCAA	Insertion	57	Het_Var	7	0	7	2	0	0	28
13	106034706	HG2_10X_SVrefine210Xhap12_10006	TACTGCTGTCTTTTTTTTTTTTTTTTTTTTGAGACGGAGTTTCGCTCTGTCGCCCAGGCTGGAGTGCAGTGGCGCGATCTCGACTCACTGCAAGCTCCGCCTCCCGGGTTCACGCCATTCTCCTGCCTCAGCCTCCTGTGTAGCTGGGACTACAGGCACGCGCCACCATGCCCGGCTAATTTTTGTATTTTTAGTAGAGACGGGGTTTCACCGTGTTAGCCAGGATGGTCTCGATCTCCTGACCTCGTGATCCGCCCGTCTCGGCCTCCCAAAGTGCTGGTATTACAGGCGTGAGCCACCGCGCCCGGCC	T	Deletion	309	Hom_Var	12	12	0	0	0	0	25
9	817447	HG2_PB_SVrefine2PBcRplusDovetail_11406	G	GGTGGCTCACGCCTGCAATCCCAGCATTTTGGGAGGCTGAGGCAGGTGGATCACGAGGTCAGGAGTTTGAGACCAGCCTGGCCAATATGGTGAAACCCTGTCTCTACTAAAAATACAAAAATTAACTGGGTGTCGTGGCGCATGCCTGTAGTCCCAGCTGCTTGGGAGGCTGAGGCAGGAGAATTGCTTGAACCTGGGAGGCAGAGGCTGCGGTGAGCCAAGATCACGCCATTGTACTCCAGCCTGGGTGACAGAGTGAGACTCCATCTCAAAAAAAAAAAAAAAAAAAGTCTGTTCTGTTAGCCTATGAATTTTTGTCTAGGTTTTTAAGAATTAATGCAAAATTTAAAGTTTTGCATTTTTTTATGTTGATTCAATCTCCATTGTAAAATACAAGTG…	Insertion	1251	Het_Var	4	0	4	0	0	0	33
9	114014144	HG3_Ill_GATKHCSBGrefine_7094	CATACATATATATATGTATATATATTCATATATATATACATATATATATGTATATATATTCATATATATATACATATATATATGTATATATATTCATATATATATACATATATATATGTATATATATTCATATATAT	C	Deletion	136	Het_Var	10	0	10	0	0	3	24
8	126595121	HG2_10X_SVrefine210Xhap12_6974	ACACTCACAGAGCGTGAGCGACGCAGAAGACGGTGATTTCTGCATTTCCATCTGAGGTACCGGGTTCATCTCACTAGGGAGTGCCAGACAGTGGGCGCAGGCCAGTGTGTGTGCGCACCGTGCGCGAGCCGAAGCAGGGCGAGGCATTGCCTCACCTGGGAAGCGCAAGGGGTCAGGGAGTTCCCTTTCCGAGTCAAAGAAAGGGGTGACGGACGCACCTGGAAAATCGGGTCACTCCCACCCAAATATTGCGCTTTTCAGACCGGCTTAAGAAACGGCGCACCACGAGACTATATCCCACACCTGGCTCGGAGGGTCCTACGCCCACGGAATCTCGCTGATTGCTAGCACAGCAGTCTGAGATCAAACTGCAAGGCGGCAACGAGGCTGGGGGAGGGG…	A	Deletion	6013	Hom_Var	13	13	1	0	0	0	23
3	36258743	HG4_Ill_Krunchall_4595	T	TTATTCACCAAAAACCTGTGCCAGGATTTTATTCAGAACACCTTCAAACATCTTAAAAAC	Insertion	59	Hom_Ref	11	0	0	11	0	0	26
7	128438315	HG3_Ill_SVrefine2DISCOVARDovetail_6432	G	GTTTGTTTTGAGACGAAGTCTTGCTCTGTCACCCAGGCTGGAGTGCAGTGGCGAGATCTTGGCTCACTGCAACTTCCACCTCCTGGGTTCAGGCGATTCTTCTGCCTCAGCCTCCTGAGTAGCTGGGATTACAGGCGCCCGCCACCTTGCCTGGCTAATTTTTTGTATTTTTAGTAGAAACGGGGTTTCAACCATTTTGGCCAGGCTGGTCTTGAACTCCTGACCTCGTGATCCGCCCCCCCTCGGCCTCCCAAAGTGCTGGGATTACAGGCGTTAGCCACCGCGCCTGCTCCTCAGTAGGGTGCTTTCTAGGCTGAGATCCCCCACGGCCCTGCGGGAGAGACCGAGGCTGCCCTCGCGCACGCGCGTCACCCGTTTCCGCCTGGACGGGGCGCGCGC…	Insertion	764	Hom_Var	10	10	1	0	0	1	25
1	220226025	HG3_Ill_250bpfermikitraw_1588	TTTGTATAATATTTGTATTATATTTGTATAATTTGTATAATATATAATTTGTATATATTTGTATAATATTTGTAATATATTTG	T	Deletion	82	Hom_Var	12	12	0	0	0	0	25
2	236077870	HG4_PB_SVrefine2Falcon1Dovetail_1699	C	CATGGTGATGATGATAATGGTGAAGACGATGGTGAGTTGATGGTAATGGTGGTGGTGATGATGGTGTGATGGTGATGATGGTGAATGTGATGATGGTGATGGTGTGGTGATGGTGATGGTGGTATGTGGTGATGGTGATGGTGGTGGATGGTGATGGTGGTGATGGTGATAGTAATGGTGGAGATGGTTATGATAATGTTGATGGTGCTGATGGTGATGGTGATGATGATGGTGTTTATGGTGATGATGATGATGGTGGTGATGGTGCTGGTGATGGTGATAGTGATGGTGGTGACGGTGATAGTGATGATGATGGTAATGGTGGTGATGATGGTGATGATGGTGAATGGTGATGGTGGTGGTGATGGTAATGGTGGTGATGGTGATAGTGATGGTGAT…	Insertion	825	Hom_Var	6	6	2	0	0	1	28
21	21145540	HG3_PB_pbsv_18742	GTGTATATACACACATATATATACACATATATATACACATATGTGTGTGTGTGTGTGTATATATATA	G	Deletion	66	Hom_Var	5	5	1	1	0	1	29
2	76946643	HG3_Ill_250bpfermikitraw_2595	TTCTTTCTTTCTTTCTTTCTTTCTTTCTTTCTTTCTTTCTTTCTTTCTTTCTC	T	Deletion	52	Hom_Var	9	9	1	0	0	0	27
4	10632678	HG2_PB_PB10Xdip_21201	A	CGGAATCAGCATTTCTTTTTTTTTTTTTTTTTTTTTTTTTTTTTTTTTTTTTTTTTATTATACTCTAAGTTTTAGGGTACATGTGCACATTGTGCAGGTTAGTTACATATGTATACATGTGCCATGCTGGTGCGCTGCACCCACTAATGTGTCATCTAGCATTAGGTATATCTCCCAATGCTATCCCTCCCCCTCCCCCGACCCCACCACAGTCCCCAGAGTGTGATATTCCCCTTCCTGTGTCCATGTGATCTCATTGTTCAATTCCCACCTATGAGTGAGAATATGCGGTGTTTGGTTTTTTGTTCTTGCGATAGTTTACTGAGAATGATGGTTTCCAATTTCATCCATGTCCCTACAAAGGATATGAACTCATCATTTTTTATGGCTGCATAGTAT…	Insertion	6050	Het_Var	9	0	9	0	0	0	28
1	8404900	HG2_PB_SVrefine2PBcRplusDovetail_120	C	CTCCATATATCCATCCATCCATCCATCCATCCATCCATCCATCCATCCATCCACATATCCACCCATCCACCCATCCAAATATCCACTTCTCCATATATACATCCATCCATCTATCCATCCATCCATCCACATATCCACCCATCCACCCATCCAAATATCCACTTCTCCTTAGATACATCCATCCATCTATCCATCCATCCACCCATCTAAATATCCACTTCTCCATATATCCATCCATCTGTCCACCCATCCATCCATCCATCCATCTATCCATCCATCCACCCATCTAAATATCCACTTCTTCATATATCCATCCATCCACCCATCCA	Insertion	328	Hom_Var	5	5	1	0	0	0	31
3	112843845	HG4_CG_vcfBeta_2388	A	AACATCTAGCTAGGCATATTTCTTTTTGTTCT	Insertion	31	Hom_Ref	11	0	0	11	1	0	25
15	72429571	HG4_Ill_250bpfermikitraw_20311	GCCTTTTTTACAGATGGCATACAAAAATGATTAAATGATTTTATATGCCATCTGTAAAAAAGGCGTATA	G	Deletion	68	Hom_Ref	8	0	2	8	0	0	27
12	21775398	HG3_10X_allpass_2547	ATATGGCTAGCCAGTTTTCCCAGCACCATTTTTTTTTTTTTTTTTTTTTTTTTTTTGAGACGGAGTCTCGCTCTGTCACCCAGGCTGGAGTGCAGTGGCGGGATCTCGGCTCACTGCAAGCTCCGCCTCCCGGGTTCACGCCATTCTCCTGCCTCAGCCTCCCAAGTAGCTGGGACTACAGGCGCCCGCCACTACGCCCGGCTAATTTTTTGTATTTTTAGTAGAGACGGGGTTTCACCGTTTTAGCCGGGATGGTCTCGATCTCCTGACCTCGTGATCCGCCCGCCTCGGCCTCCCAAAGTGCTGGGATTACAGGCGTGAGCCACCGCGCCCGGCCC	A	Deletion	337	Hom_Var	9	9	0	0	0	0	28
2	116695720	HG4_PB_SVrefine2Falcon1Dovetail_1302	C	CAGCAAGGGTTGCACAATGAGTTTTGACATGCCTGCATTCCAGAGATGTATAGAAATTCTAGTTACTTAGAAATTCTTGGGAAAGAAGCCTGTACTAGATATGGCTTTAAATAATAGGGAAGTTTAATTACCTCTGAATTCTTCAGATAAGGGTCTTGCCTCAGAGGGTCTGCTTGATGGCCACCAGGTGATATTTTCTCTTCTCAGAAACATCAAGGATAAGGGGTTTCTAGCTAAATTGACTTGACAGAACCATGCTGAAGGCAAAGCAGAGTGATAAGGTATCTAGAGTAATTACATACCAAGCATGGGAGATTCTCCCTAAATTGCCTTACCAAGATTTTTGCTTGAACTGTATTCTATAAGGACAGAAAAGGAAGCCTGAGGTCAGACCTAGTC…	Insertion	6152	Het_Var	7	0	7	1	0	0	29
21	47489070	HG4_Ill_150bpfermikitraw_23751	AAGTTCATGTGTGTGCCTGTGTGCATGTGTGCCTGTGTGTACGTGTGTGTGCC	A	Deletion	52	Hom_Ref	5	0	2	5	1	0	29
2	212925312	HG2_PB_SVrefine2Falcon1plusDovetail_6604	T	TAAGAGTATGTGGGCCGGGCGCGGTGGCTCACGCCTGTAATCCCAGCACTTTGGGAGGCCGAGGCGGGCGGATCACGAGGTCAGGAGATCGAGACCATCCCGGCTAAAATGGTGAAACCCCGTCTCTACTAAAAATACAAAAAATTAGCCGGGCGTAGTGGCGGGCGCCTGTAGTCCCAGCTACTTGGGAGGCTGAGGCAGGAGAATGGCGTGAACCCGGGAGGCGGAGCTTGCAGTGAGCCGAGATCCCGCCACTGCACTCCAGCCTGGGCGACAGAGCGAGACTCCGTCTCAAAAAAAAAAAAAAAAAAAAAAAAAAAAAAAAAAAAAAAA	Insertion	332	Het_Var	13	0	13	0	0	0	24
7	86936003	HG2_PB_HySA_15312	CAAAAAAAAAAAAAAAAAAAAAAAAAAA	C	Deletion	27	Hom_Var	7	7	1	0	0	0	29
21	33850009	HG4_PB_HySA_27463	ACCTCCCCCGTACGCCCTCACCTCCCCCGTACGCCCTCCCCTCCCCTCCCCCGTACGCCCTCCCCTCCCCCGTACGCCCTCCCCTCCCCCGTACGCCCTCCCCTCCCCTCCCCCGTACGCCCTCCCCTCCCCCGTACGCCCTCACCTCCCCCGTACGCCCTCCCCTCCCCTCCCCCGTACGCCCTCC	A	Deletion	186	Another_Var	5	0	1	0	5	2	29
12	164696	HG2_PB_PB10Xdip_6925	T	CTGGGCATCACTGGCCACATCTGAGAAACAGGAATAATAACTGTGCACGTCTCGTGTGTCACTCACTAAGAATCAAATAAAATGAGTATGCCATGACATGCATTGTTTATTTATCCTCCCAGTAACCTGTGATGTGGATTCAGTTATTGCCCCTACTCCATGGTTGAGGAAACCAAGACCCAGAGAAATTGAAAACCATAAAGCGAAATACAAATGCTGGCTGGCTCAGATTATCATCACTATTTCAATACACTAATGAAGCAAACGCCTACAAAAACAGGTCCAAAAGATTACAAGGAAAGGCTGTATTTGTTTTATTTCCCAGAAGGATAATGGCCTTGCTTATCTGAAGTCCAGCCACAGAACACATAAGAAGTGTGTGTGAGCCAGAAGCAGTAG…	Insertion	6356	Het_Var	5	1	5	0	0	1	30
8	118368364	HG4_Ill_GATKHCSBGrefine_6754	G	GATGAAGGCAGAGCAAAGGCATGTCTTACATGGCAGCAAGCAAGAGGGTATATGCAGAAGAACTCCCCTTTACAAAATCATCAGATCTT	Insertion	88	Hom_Ref	13	0	0	13	1	0	23
1	241586225	HG3_Ill_scalpel_1391	GGCTAATTTTTTTTTTTAATATAGAGATGGGGTTTCACTGTATTGCCAGGCTGGTGGCAAACTCCTGGGCTCAAGCGATTCCTCTGCCTTAATTTACCAAAGTGCTGAGATTACAGGTGTGAGCCACCAAGCCCAATGCTTTTGTTTTATCGATTTTGTTTTAGCATTAAATTCTAATAAACTTTTTCATTATGAAAATATTCAGGCATGCATAAATGTAGGAGAATTAGTAGGATGGGCCCTGTCATAAATCAGCCAGCTTCA	G	Deletion	263	Het_Var	13	0	13	0	0	0	24
1	217269958	HG2_Ill_SVrefine2DISCOVARplusDovetail_947	TCACATGTTTAAAAAGCCATTTCCTTGATTAACTTCCTCCAGGATGACTCCTCCCACTGTCCTCCC	T	Deletion	65	Het_Var	13	0	13	0	0	0	24
17	136688	HG2_PB_SVrefine2Falcon1plusDovetail_4556	TTCAGACCTCGCACCCTCTCTCTCCACCGTCAGACCTCGCACCCTCTCTCTCCACCGTCAGACCTCGCACCCTCTCTCCACCGTCAGACCTCACACCCTCTCTCCACCGTCAGACCTCACACCCTCTCTCCACCGTCAGACCTCACTCCCTCTCTCTCCACCGTCAGACCTCACTCCCTCTCTCCACCGTCAGACCTCGCACCCTCTCTCCACCGTCAGACCTCACACCCTCTCTCCACCGTCAGACCTCACACCCTCTCTCCACCGTCAGACCTCGCACCCTCTCTCTCCACCGTCAGACCTCGCACCCTCTCTCTCCACCGTCAGACCTCGCACCCTCTCTCTCCACCGACAGACCTCGCACCCTCTCTCTCCACCGTCAGACCTCACACCCTCTCT…	T	Deletion	1682	Hom_Var	7	7	0	0	0	2	28
20	62003567	HG4_PB_HySA_27193	CGCCCAGGGCCACTGTCCTGTCCCCAGCCCCATTAAACGCCCAGGGCCACTGTCCTGTCCCCAGCCCCATTAAACGCCCAGGGCCACTGTCCTGTCCCCAGCCCCATTAAACGCCCAGGGCCACTGTCCTGTCCCCAGCCCCATTAAACGCCCAGGGCCACTGTCCTGTCCCCAGCCCCATTAAAT	C	Deletion	185	Hom_Var	10	10	1	0	0	2	24
23	39635800	HG2_PB_pbsv_20130	AACAGTGTCCCTCCCCTTTTATAACCTGTGTTTTTAGATTTCAAAAAGAAAATTCTAGATTTATTTCTTCCAGGAAATCATAATGCTAAGTAGCAAATACTATGACGTAGTAAGAGATAACTAGAACAGTGTCCCTCCCCTTTTATAACCTGTGTTTTTAGATTTCAAAAAGAAAATTCTAGATTTATTTCTTCCAGGAAATCATAATGCTAAGTAGCAAATACTATGACGTAGTAAGAGATAAGTAG	A	Deletion	247	Hom_Var	4	4	1	0	1	0	31
7	32390151	HG2_10X_SVrefine210Xhap12_5723	ATTTGACTAATATATATATATATATATATATATATATATATATATATATATATTTTTTTTTTTTTTTTTATTATACTCTAAGTTTTAGGGTACATGTGCACATTGTGCAGGTTAGTTACATATGTATACATGTGCCATGCTGGTGCGCTGCACCCACTAATGTGTCATCTAGCATTAGGTATATCTCCCAATGCTATCCCTCCCCCCTCCCCCGACCCCACCACAGTCCCCAGAGTGTGATATTCCCCTTCCTGTGTCCATGTGATCTCATTGTTCAATTCCCACCTATGAGTGAGAATATGCGGTGTTTGGTTTTTTGTTCTTGTGATAGTTTACTGAGAATGATGGTTTCCAATTTCATCCATGTCCCTACAAAGGATATGAACTCATCATTTTTTA…	A	Deletion	2961	Hom_Var	13	13	0	0	0	0	24
3	53499999	HG4_PB_assemblyticsfalcon_17208	CAGTTTAGCTCCTTTT	TTTTTTTTTTTTTTTTTTTTTTTTTTTTTTGAGACGGAGTCTCGCTCTGTCGCCCAGGCCGGACTGCGGACTGCAGTGGCGGCAATCTCGGCTCACTGCAAGCTCCGCTTCCCGGGTTCACGCCATTCTCCTGCCTCAGCCTCCCGAGTAGCTGGGACTACAGGCGCCCGCCACCGCGCCCGGCTAATTTTTTTTTGTATTTTAGTAGAGACGGGGTTTCACCTTGTTAGCCAGGATGGTCTCGATCTCCTGACCTCATGATCCACCCGCCTCGGCCTCCAAAGTGCTGGGATTACAGGCGTGAGCCACCGCGCCCGGC	Insertion	303	Het_Var	11	0	11	0	0	0	26
1	21787745	HG3_Ill_GATKHC_342	TTATATGAGAATATTCATAGTTACTTACGCACAGTAGCCAACAAGTAAACCTGTCTCCCGTCAGA	T	Deletion	64	Het_Var	10	0	10	0	0	0	27
9	118109642	HG3_Ill_GATKHCSBGrefine_7108	GGGCAATCAAATCTTTTTTTTTTTTTTTTTTTTTTTTTTTTTTTTTTTTTTTTTTTTTTTTTTTGAGACGGAGTCTTGCTCTGTGGCCCAGGTGGGAGTGCAGTGGCGCAATCTCGGCTCACTGCAAGCTCCGCCTCCCGGGTTCACGCCATTCTCCTGCCTCAGCCTCCCGAGTAGCTGGGACTACAGGCGCCCGCCACCACGCCCGGCTAATTTTTTTGTATTTTTAGTAGAGACGGGGTTTCACCGTGTTAGCCAGGATGGTCTCGATCTCCTGACCTCGTGATCCGCCCGCCTCGGCCTCCCAAAGTGCTGGGATTACAAGCGTGAGCCACCGCGCCCGGCC	G	Deletion	345	Hom_Var	12	12	0	0	0	0	25
7	126870215	HG4_PB_assemblyticsfalcon_24829	A	TTTTTTTTTTTTTTTTTTTGAGACGGAGTCTCGCTCTGTCGCCCAGGCCGGACTGCGGACTGCAGTGGCGCAATCTCGGCTCACTGCAAGCTCGCTTCCCGGGTTCACGCCATTCTCCTGCCTCAGCCTCCGAGTAGCTGGGACTACAGGCGCCCGCCACCGCGCCGGCTAATTTTTTTGTATTTTTAGTAGAGACGGGGTTTCACCTTGTTAGCCAGGATGGTCTCGATCTCTTGACCTCATGATCCACCCGCCTCGGCCTCCCAAAGTGCTGGGATTACAGGCGTGAGCCACCGCGCCCGGCCTGCTGTACCCTCT	Insertion	317	Het_Var	10	0	10	0	0	0	27
4	10632678	HG3_PB_SVrefine2Falcon1Dovetail_2674	A	ACGGAATCAGCATTTCTTTTTTTTTTTTTTTTTTTTTTTTTTTTATTATACTCTAAGTTTTAGGGTACATGTGCACATTGTGCAGGTTAGTTACATATGTATACATGTGCCATGCTGGTGCGCTGCACCCACTAATGTGTCATCTAGCATTAGGTATATCTCCCAATGCTATCCCTCCCCCCTCCCCCGACCCCACCACAGTCCCCAGAGTGTGATATTCCCCTTCCTGTGTCCATGTGATCTCATTGTTCAATTCCCACCTATGAGTGAGAATATGCGGTGTTTGGTTTTTTGTTCTTGCGATAGTTTACTGAGAATGATGGTTTCCAATTTCATCCATGTCCCTACAAAGGATATGAACTCATCATTTTTTATGGCTGCATAGTATTCCATGGTGTA…	Insertion	6052	Het_Var	7	0	7	1	0	1	28
11	126502581	HG2_Ill_GATKHCSBGrefine_8546	G	GTGCAGCTGCTTTTCTGTCCTGCCCAAGAGCAGCCCTGGGGAGGGGGCAATTGAGTGAGGGACTGCGAATGCCAGAAAACATGGGTGAGAAGCATGTCCGCACCTCCCACCCAACCTGGTGGGAATCCTGTAAAGCCTGCCTGAACTCTTGTTCATATCGTTGCTGCATACTGGGCATTGGGAGATAAAAATTGATGAGGAGACATTAGTATACTTGTTACAGCAGTGGCTAATATGCAGTGGAGGAGGCTTGTGGGGAGAGAGAGAGAGAGAGAGAAAAGAAGAAGAAAAAGAAAGGAAAGGAAAGGAAAGGAAGGAAAGGAAGGAGGGAAGGAAGGAAGGAAGGAAGGAAGGAAGGAAGGAAGGAAAGGAAGGAACGGTAGCGGCTATCCAAGGTGC…	Insertion	851	Hom_Var	5	5	1	0	0	1	30
3	195487537	HG2_PB_pbsv_3991	A	ACGTAAGGATGCGAGTGGAGGGCTGGGAAGGCGTCCAGCGTTAGATGGAGTGGAGGCGGCTGGGAAGGGTCCAGCACTAGGATGGAGTGGAGGGGCTGGGAAGGGTAAGCACTAGGAATGGAGTGGGAGGGGCTGGGAAGGGCCGCCCAGCACTAGGATGGAGTGGAGGGCTGGGAAGGCGTCCAGCGCTGGATGGAGTGGAGGGGCTGGGAAGGCCGTCCAGCACTAGGATGGATGGGAAGGGGGTGGAAGGGCGTCCAGCGCTAGGAATGGGATGCGGGGGCTGGGAGGGGTCGCAGCACTAGGATGGAGTTGGAGGGGCTGGGAAGGCTGCCCAGCGCTAGGATGGAGTGACGGGGGGCTGGGGAAGGCGTCCAGCGCTAGGATGGATGGAGGGGG…	Insertion	684	Het_Var	7	0	7	0	0	0	30
11	62153911	HG2_Ill_GATKHCSBGrefine_8314	T	TTATCATAGATATGTACATATCATACATATCATAGATATGTACATATCATACATATCATAGATATGTACATATCATACATATCATAGATATGTACATATCATACA	Insertion	104	Hom_Var	8	8	0	0	0	1	28
5	169598751	HG4_PB_assemblyticsfalcon_21708	CATC	GCTCTGTGGCTGTGGGAGGCTGTCTCATGCACTGTAGGGTGTGTAGCTGCATCCATGCCTCTGCCACTAGATGCCATGACCTCCCCATGCCCCAGAGTCACAATGACCAAAAATGACTCCAGACACTGACAAACATCCCCTGGGTTGAAAACCACCTTTCCCCTCTCCCTCTCCCAAACCCACAGGAGCCCTCTCCCATGGGCATACCAAGGCCATCGTCTCCTGAGACAGG	Insertion	228	Het_Var	8	0	8	0	1	0	28
11	61777071	HG2_PB_SVrefine2Falcon2Bionano_6024	A	ACCAGCCTGGGCAACGCAGCTAGACATCGTCTCTATAAATAATAAAACGTTAGCCGGGCGCGGTGGCTCACGCCTGTAATCCCAGCACTTTGGGGAGGCTGAAGTGGGTGGATCACCTGAGGCCAGGAGTTCAAGACCAGCCTGGCCAACATGGCAAAACCCCATTTCTACTAAAAATACAAAAATTAGCCAGGCATGGTGGCAGGTGCCTGTCATCCCAGCTACTTGGGAGGCTGAGGCAGGAGAATCACTTGAACTCAGGAGTCAGAGGTTGCAGTGAGCCGAGATCATGCCACTGCACTCCAGCCTGGGCAACACACAGCAAGACTCCATCTCAAAAAAAAAAAAAAACGTTTTGGGCAGGGTGCGGTGGCTCATGCCTGTAATCCCAGCACTTTG…	Insertion	777	Hom_Var	6	6	0	0	0	1	30
14	67294322	HG2_Ill_Cortex_2635	TATGTAACTTATGTAACTACCAA	T	Deletion	22	Het_Var	13	0	13	0	0	0	24
9	6659865	HG4_PB_assemblyticsfalcon_26853	CGCCTCGGCCTCCCAAAGTGCTGTGATTACAGGTTCCCACCACCACGCCCAGCTAATTTTTTTTGTATTTTTAGTAGAGACGGGGTTTCACCGTGTTAGCCAGGATGGTCTCGATCTCCTGACCTCGTGATCCGCCCGCCTCGGCCTCCCAAAGTGCTGT	TGCCTCAACCTCCCAAGTAGCTGGGATTACAGATGCCCGCGACCACGCCCGTCTAATTTTTTTTGTATTTTTAGTAGAGACGGGGTTTCACCGTGTTAGCCAGGATGGTCTCGATCTCCTGACCTCGTGATCCGCCCGCCTCGGCCTCCCAAAGTGCTGTGATTACAGGTTCCCACCACCACGCCCAGCTAATTTTTTTTGTATTTTTAGTAGAGACGGGGTTTCACCGTGTTAGCCAGGATGGTCTCGATCTCCTGACCTCGTGATCCGCCGCCTTGGCCTCCCAAAGTGCTGG	Insertion	135	Complex_Var	4	0	2	0	0	4	31
4	46202795	HG2_PB_pbsv_4458	GTCTGAGGAACAGGGAGGCTAATTAATTTACCCAGTATTACACCCATTTGCAATGGGAATAGATTTAAACTCAGAACTTTCTCACAAAAAGTTCTAATTTATAACAACTCTGGTAGATTGACAATTGAAAAATGGGGAAGTATAAAAAAGAAAAAATATAATTCCATAAATAAGTAACGGATGTCACTCTTATCCCTTATCATTTTTGCACACTCCCTTCCTTGCAGGGCACAGCCTGGTTAAATCCAAACTACCATCCACTCTGCCCCTGATTCCATGTAGCTGAACACACTTATATTAGCATATAAACATGGTGAAGTTTTTCTCATTTTTTAAAAAAGTCTTCTCTTTTATTTTCCAACTATGGGCTGTCCCATTTACTCAGACTTCTATGAAACA…	G	Deletion	2231	Hom_Var	11	11	0	0	0	0	26
15	50787434	HG2_Ill_svaba_19127	TATATATACGTGTATATATACATACATATATACACATATATATACACATACATATATAC	T	Deletion	58	Hom_Var	10	10	1	0	0	0	26
3	175100375	HG4_PB_SVrefine2PBcRDovetail_1989	G	GATTTTAAAAGTTATATTTTAAGGCTAGCAGTCTGAAGTGAATAGAACAATAATTAATTTACTCTTAGCATTTAATGTATAACTTAATGTGGATTCTCAGAGCAGATTTAAATTTCTTTTTTTAGTTTAGAATATATTCCCACCGTCTGAAACAAATCTTGGCAAAATATGGCCCATCGCTTGTTTTATAAAACAAATTGTATCAGAACAAACCATGCCTACTCACTTACTTATTGTCTATGCCTGATTTCATGATACAACTGAGTCAACAGTTGTGACAGAGACTGCATGTCTCACAAAACTTTTTACTATCTGGCCCTTTAAAGAAAAAGTTTGCTGACTTCTGTCTAAACCATAAAACTACATCCAATGAGGTCAAATGTATTCTATTCTAAGGAG…	Insertion	6727	Het_Var	7	0	7	1	0	0	29
11	134356294	HG2_Ill_150bpfermikitraw_16113	T	TACTGCTGTGGGCATGCGAGTGCTTGCTCCCCGGGGC	Insertion	36	Het_Var	5	0	5	2	0	1	29
8	126595121	HG2_PB_SVrefine2PB10Xhap12_7094	ACACTCACAGAGCGTGAGCGACGCAGAAGACGGTGATTTCTGCATTTCCATCTGAGGTACCGGGTTCATCTCACTAGGGAGTGCCAGACAGTGGGCGCAGGCCAGTGTGTGTGCGCACCGTGCGCGAGCCGAAGCAGGGCGAGGCATTGCCTCACCTGGGAAGCGCAAGGGGTCAGGGAGTTCCCTTTCCGAGTCAAAGAAAGGGGTGACGGACGCACCTGGAAAATCGGGTCACTCCCACCCAAATATTGCGCTTTTCAGACCGGCTTAAGAAACGGCGCACCACGAGACTATATCCCACACCTGGCTCGGAGGGTCCTACGCCCACGGAATCTCGCTGATTGCTAGCACAGCAGTCTGAGATCAAACTGCAAGGCGGCAACGAGGCTGGGGGAGGGG…	A	Deletion	6013	Hom_Var	14	14	0	0	0	0	23
14	19555265	HG3_Ill_GATKHC_23109	A	ATATATACGTATATACATATATATACATGTGTGTGTATATATATATATACACACATGTATATATATGTATATACG	Insertion	74	Another_Var	8	0	2	0	8	1	26
5	46001553	HG4_Ill_150bpfermikitraw_7730	CATCCAAATGACGGTTTGTCTAAGATCATTAATTTGATTTGCCAATTTTTGATCAATACCAGATTGTGAATTCCACA	C	Deletion	76	Hom_Ref	9	0	1	9	0	0	27
9	30345787	HG3_Ill_Spiral_10777	GTTGCCGGGCGCGGTGGCTCACGCCTGTAATCCCAGCACTTTGGGAGGCCGAGGCGGGCGGATCACGAGGTCAGGAGATCGAGACCATCCTGGCTAACACGGTGAAACCCCGTCTCTACTAAAAATACAAAAAATTAGCCGGGCGTGGTAGCGGGCGCCTGTAGTCCCAGCTACTCCGGAGGCTGAGGCAGGAGAATGGCGTGAACCCGGGAGGCGGAGCTTGCAGTGAGCCGAGATCGCGCCACTGCACTCCAGCCTGGGCGACAGAGCGAGACTCCGTCTCAAAAAAAAAAAAAAAAAAAAAAAAAAAAAAGTAATGT	G	Deletion	319	Het_Var	11	0	11	0	0	0	26
1	79582075	HG3_Ill_GATKHCSBGrefine_348	A	AGATTTTTTTTTTTTTTTTTGAGACGGAGTCTCGCTCTGTCGCCCAGGCGGGACTGCGGACTGCAGTGGCGCAATCTCGGCTCACTGCAAGCTCCGCTTCCCGGGTTCACGCCATTCTCCTGCCTCAGCCTCCCCAGTAGCTGGGACTACAGGCGCCCGCCACCGCGCCCGGCTAATTTTTTGTATTTTTAGTAGAGACGGGGTTTCACCTTGTTAGCCAGGATGGTCTCGATCTCCTGACCTCATGATCCACCCGCCTCGGCCTCCCAAAGTGCTGGGATTACAGGCGTGAGCCACCGCGCCCGGCC	Insertion	307	Hom_Var	9	9	0	0	0	0	28
11	99185459	HG2_PB_PB10Xdip_6416	AAGGAAAGGAAGAGAGGGGAGGAGAAAGAAGAAGAGGATGGGGAGGAGGTGCACATGTGTAATTAAAATATCCATAACACTTTAAGATGGATGCTCTAGTAGGATGTGAAAAAGATATAGTGGGAAGATAAAGAAGAAAGTAGCTTCAGAGAAGAGAATATTTGTTGTATATAATAAACAGTGGGATATTGTAAAAATTGCATATTCTTATTCAGTAGCTCTGTGGGTGGGGGGACGGGGTGTTGACATTCTGTGTTTTTAACTAACAAGCTCCTAGGTAATGCTGATGTTGCTGTTCTTCAGACCAAACTTTAAGTAGCAATTAAAGTAATTAAGTAATTAAGTAATTAAGGGTAGAGAAGACATTGATATTTATTCTAGGCAGAGTGATGAATACCC…	TAAAGAACAACTACCAGGGGCTTTACTTCCCACAGCCACTTTCCATATTTGCATACACATATA	Deletion	1177	Het_Var	10	0	10	0	0	0	27
13	113761552	HG2_PB_SVrefine2Falcon2Bionano_7261	A	AGGGTGTGGGTGTCCCGGGAGTGTGGGTGTCCCGGGGGCGTGGGTGTCCCGGGAGTGTGGGTGTCCCGGGGGCGTGGGTGTCCCGGGAGTGTGGGTGTCCCGGGGGAGTGGGTGTCCCGGGAGTGTGGGTGTCCCGG	Insertion	136	Hom_Ref	3	0	1	3	0	0	33
15	41861217	HG2_Ill_breakscan11_2207	GCAGGTGAGGCTTGTAGGTGGAGAGGGGCAGAGGCTCAGGGGATCAAGGTTTTCAAGGGCAACCTAGACTGATGGGAGGAGCCTAGTAGCATCTCCCCTCCTAGTAGACCCACAGACAGAGTGAAGAAGTTGAGGCCAGGGCTGTTTAAACTATCTTGGCTGGGCATGGTGGCTCATGCCTGTAATCCCAACATTTTGGGAGGTTGAGGGATCGCTTGAGGCCGGCAGTTTGAGACCAGCTCTGGCAACATAGCAAGACTCTGTCTCTACAAAAAAATTAAAAAAAAAAAAAAAAAACAATTAGCCTGGTGTAGTGACATATGCCTGTTAAGCCCAGCTGCTCCAGAGGCTGAGGCAGGAGGATTGCTTGAGCCCAGGTGTTTGAGGCTGCAGTGAGCT…	G	Deletion	1004	Hom_Ref	11	0	0	11	0	0	26
2	43830922	HG2_Ill_SVrefine2DISCOVARplusDovetail_6505	T	TAAAAAAACAAAAAAACAAAAAAAAAAAAACCAAGAAAGAAAAAAAGAAATACCTGAGGATGGGCAATTTAGAAAAAAAAAAAAAAAAAAAAAAAAAAAAAAAAAAAAAAAAAAAAAAA	Insertion	118	Hom_Ref	11	0	0	11	0	0	26
17	18471487	HG2_PB_HySA_30327	GCCATACTCCAGAGTTTGCCACATATGGGTGGTCCGTCTGTTCCTGTCCCCTGTGAGATCCAGCACTGAGGCACAAAGGACAGGAGAGGGTGGGGAGGGGTGGCAGCGTGAGTCTCACTGGGTGTGAGCTGGCCAGCCCCCTGGCTCAGTGCTCCCTCCTCCACCTCCTTTGAACGGGGGACATACCATGTGGCTAAGAAGGGCAACTCAGCATCTGCCGCTCAGGCTAGGTGGACAGTGAGGAAGGGGACATGGGAGGTCTGAGGCTTCAAGGCTAGTGTCTCCACAGGCGCTGGCAGTGATTTCTTTTTTAAGCTGCTCTCCCTCCCTTCCCTCCGCCTGCCTCCATCCTAATTGAAGCCATCGCCTCTTCAGTTACACTGCTTCCTAAAATAGTGT…	G	Deletion	1845	Hom_Ref	11	0	0	11	0	0	26
3	151383298	HG4_PB_pbsv_3770	C	CCTAGAGCATGTCATCAGCCAAATTCCCAAACAGCAGTTGGCGGTGTCCTGTTTAGAGAAGGGATTAAGAGGTGACAGCGTGCTGGCAGTCCTCACAGCCCCTCTCTCCGCTCTCGGGCGCCTCCGGCTGGCTCCCACTTTTTGCAAGCACTTGGGAGTCACTTCAGCCCACGTGGCTGCCACTGTGGGAGCCCTTTCTGGGGTGGCCAAGGCCAGAGCCCACTTCCTTCAGGCTTGCAGGAGGTGTGGAGGGAGAGGCGTGAGTGGGAACCGGGGCTGCGTGCTGCAACTTTGCGGGCCAGGTGGAGTTCCGGGTGGGGCGTCGGCTTGGCAGGCCCTGCACTTGGAAGCAGCCAGCCAGCCTGCCCGCCCCCCGGGCAATGAAGGACTTAGCACCCG…	Insertion	10959	Hom_Ref	5	0	0	5	1	0	31
1	158712031	HG2_Ill_tnscope_91	TGAAAAGTAGGGCAAGGGCCGGGCGCGGTGGCTCACGCCTGTAATCCCAGCACTTTGGGAGGCCGAGGCGGGCGGATCACGAGGTCAGGAGATCGAGACCATCCCGGCTAAAACGGTGAAACCCCGTCTCTACTAAAAATACAAAAAATTAGCCGGGCGTAGTGGCGCGCGCCTGTAGTCCCAGCTACTTGGGAGGCTGAGGCAGGAGAATGGCGTGAACCCGGGAGGCGGAGCTTGCAGTGAGCCGAGATCCCGCCACTGCACTCCAGCCTGGGCGACAGAGCGAGACTCCGTCTCAAAAAAAAAAAAAAAAAAAAAAAAAGG	T	Deletion	323	Hom_Var	12	12	0	0	0	0	25
12	40864969	HG4_PB_SVrefine2PBcRDovetail_6581	GAGAAGGAGTGAGATCCTATCTCCAAAAAAAAAAAAAAAAAAAAAAAAAAAAAGAAAAGAAATCAAATAAAGTAAATTTCTTCTGTAATGTTCCATTTGAGTGAGAAATATATATATAAACTT	G	Deletion	122	Hom_Var	13	13	0	0	0	0	24
11	57771538	HG4_Ill_FB_10600	T	TCACACACACACACACACACACA	Insertion	22	Hom_Var	6	6	0	0	0	0	31
5	54081758	HG4_Ill_Cortex_2920	TCCACCAGGGAGTCTCTCTGAAACAGGACATCAGCAGCGGAAGAGGCAAGGCACAGACAACCCAGCCCTCCATCAGTGGGCCATGCTGCTGTAGGCATGCCAGGCTCAGTGCCAGGAAATGCAAGGACAAAGCCAGCTGGCTAGAATTCA	T	Deletion	149	Het_Var	13	0	13	0	0	0	24
7	88790931	HG3_PB_pbsv_8147	G	GGTGGCTTCATTTTAATATGTATCTTTAAGAAGATGGGTTCATTATGTTACAGACTGGTCTCAAACTCCTCT	Insertion	71	Het_Var	10	0	10	0	0	1	26
4	167677025	HG2_Ill_SVrefine2DISCOVARplusDovetail_9919	TAAAAATTAAATAAGAGATTTGGGACAGGAACAGCTCCGGTCTACAGCTCCCAGCGTGAGCGACGCAGAAGACGGTGATTTCTGCATTTCCATCTGAGGTACCGGGTTCATCTCACTAGGGAGTGCCAGACAGTGGGCGCAGGCCAGTGTGTGTGCGCACCGTGCGCGAGCCGAAGCAGGGCGAGGCATTGCCTCACCTGGGAAGCGCAAGGGGTCAGGGAGTTCCCTTTCCGAGTCAAAGAAAGGGGTGACGGTCGCACCTGGAAAATCAGGTCACTCCCACCCGAATATTGCGCTTTTCAGACCGGCTTAAGAAACGGCGCACCACGAGACTATATCCCACACCTGGCTCGGAGGGTCCTACGCCCACGGAATCTCGCTGATTGCTAGCACAGCAGT…	T	Deletion	6035	Hom_Var	12	12	0	0	0	0	25
4	133824847	HG4_Ill_Krunchall_7316	TTTTTTAAACAAAGTTTAAACTTTGTTTTAAAATCTTAAGA	T	Deletion	40	Hom_Var	6	6	1	0	0	0	30
2	120451454	HG3_Ill_SVrefine2DISCOVARDovetail_1539	A	ACACAAACATACCACATACACCACACATCACATACACATCACACATGCCACACACATCACACAAGCCACACACACACACGACACACAAACACATACCACATACACATTACACATACCACACACATCACACATACCGTACACAAACACACCACACAACATACCACACACACAGCACACAAACACATACTGCATACACATACCACATAACCACATATGCACAACATATATCACATACACATCACACATACCACACACATCACACATACCATACACACAACACAAACATACCACACACATGCAACATGGCATACACACATAAAACACAAACACCACACATGCAACATACTGTACACACAACACAAACACCACAGAAACACAACATACCC	Insertion	385	Hom_Var	12	12	1	0	0	1	23
8	543702	HG4_PB_SVrefine2Falcon1Dovetail_5458	G	GGGAGGGATGTGAGGGGGCGCTGTGAGGGGAGGGATGTGAGGGGGCGCTGTGAGGGGAGGGATGTGAGGGAGCTCTGTGAGGGGAGGGATGTGAGGGGGCGCTGTGAGGGAGCTCTGTGAGGGGGAGCGCGGTAAGGGAACCGGGAGGGATGTGAGGGAGCGCTGTGCCAGAGCGCTGTGAGGGGAGCACTGTGAGGGGAGGGATGTGAGGGGGGGCCCTGTGAAGGGAGGGATGTGAACAAGTGCTGTGAGGGGAGCGCCGTGAGCGGAGACATGTGGGGGGAGCGCCCTGACGGGAAGGATGTGAGGGGGGCCAGTGAGGGGAGGGATGTGAGGGGAGCGCCATGAGGGAAGGATGTGAGGGGAGTGCCGTGAGCAGAAGGAAGTGAGGGGGCACTG…	Insertion	623	Hom_Ref	3	0	0	3	1	0	33
14	51973801	HG4_Ill_GATKHC_23515	GACACACACACACACACACACAC	G	Deletion	22	Hom_Ref	10	0	0	10	0	0	27
21	42458074	HG3_PB_assemblyticsfalcon_16229	AAAGAAAGAAAGAAAGAAAGAAAGAAAGAAAGAAAGAAGGAAGGAAGGAAGGAAGGAAGGAAGGAAGGAAGGAAGGAAGGAAGGAAGG	T	Deletion	87	Hom_Var	7	7	1	0	0	1	28
4	42638173	HG4_Ill_GATKHC_7439	A	ACACACACACACGCGTGCGCGCGCG	Insertion	24	Hom_Var	5	5	1	0	0	1	30
14	44511471	HG3_Ill_Krunchall_19570	A	AACACACACACACACACACACACAC	Insertion	24	Hom_Ref	6	0	1	6	0	0	30
11	99276337	HG4_PB_assemblyticsfalcon_4639	CTGGCCGGGCGCGGTGGCTCACGCCTGTAATCCCAGCACTTTGGGAGGCCGAGGCGGGTGGATCATGAGGTCAGGAGATCGAGACCATCCTGGCTAACAAGGTGAAACCCCGTCTCTACTAAAAATACAAAAAATTAGCCGGGCGCGGTGGCGGGCGCCTGTAGTCCCGGCTACTCGGGAGGCTGAGGCAGGAGAATGGCGTGAACCCGGGAAGCGGAGCTTGCAGTGAGCCGAGATTGCGCCACTGCAGTCCGCAGTCCGGCCTGGGCAACAGAGCGAGACTCCGTCTCAAAAAAAAAAAAAAAAAAAAAAAAAAAAAAAAAAAA	AAGGAATTCAGAATTC	Deletion	310	Hom_Var	11	11	0	0	1	0	25
15	72639537	HG2_PB_SVrefine2Falcon1plusDovetail_3886	G	GCAGAAATAGTTCTTTTTTTTTTTTTTTTTTTTTTTTTGAGACGGAGTCTCGCTCTGTCGCCCAGGCTGGAGTGCAGTGGCGGGATCTCGGCTCACTGCAAGCTCCGCCTCCCGGGTTCACGCCATTCTCCCGCCTCAGCCTCCCAAGTAGCTGGGACTACAGGCGCCCGCCACTACGCCCGGCTAATTTTTTGTATTTTTAGTAGAGACGGGGTTTCACCGTTTTTTAGCCGGGATGGTCTCGATCTCCTGACCTCGTGATCCGCCCGCCTCGGCCTCCCAAAGTGCTGGGATTACAGGCGTGAGCCACCGCGCCCGGC	Insertion	319	Hom_Var	7	7	3	0	0	1	26
7	120290250	HG3_Ill_Krunchall_11789	TATCCTGCAAAGTGTTTTCCAACTTGGTTCCATTCTCCCCGTCACTTTCAGGTACACCAATCAGCTGTAGATTTGGTCTTTTCGTATAGTCCCATATTTCTTGGAGGCTTTGTTCATTTCTTTTTATTCTTTTTTCTCTAAACTTCTGTTCTCGCTTCATTTCATTCATTTGATCTTCAATCATTGATACCCTTTCTTTCAGTTGATCGAATCAGCTACTGAAGCTGTGCATTTGTCGTGTAGTTCTCGTGCCATGGTTTTCAGCTCCATCAGGTCATTTAAGGACTTCTCTACACTGATTATTCTAGTTAGCCATTCGTCTAATCTTTTTTCAAGGTTTTTAGCTTCTTTGCGATGGGTTCGAACTTCCTCCTTTAGCTCGGAGAAGTTTGATCGTCT…	T	Deletion	1121	Hom_Ref	12	0	0	12	1	0	24
7	58039822	HG2_PB_PB10Xdip_28343	TCCCATATGCCACAAAGTGCTCCAAATGTT	ACTATAGGCTTCAAATGTCTCAAAAATATCCCTTTGCAGATTCTACAAAAATATGCTTTCCAAAGTGCTGAATTAAAAGAAACCTTCAACTCTGTCAGATGAATGGAGACATCACAAGAAGTTCCTCAGAATGCTTCTGTCTAGTTTAAATGTGAAGACATTTCTTTTTCACCATAGACCTCAAAGGGCTCAGAATTAGA	Insertion	170	Hom_Ref	9	0	1	9	1	0	26
13	109569380	HG3_PB_HySA_21731	CAGAAACTCGAATGTGAGATGCA	C	Deletion	22	Hom_Var	10	10	1	1	0	0	25
2	74019642	HG2_PB_assemblyticsfalcon_13609	GTTAATACAAAATAGGTATGTTGAATTGTTTGTCACAGAAACCAAAAAATCCACATAAATCTCTTTTTTCCTGTACCCTCACCTTGCCTGTTTCCTATTCTCCACTAAATGCTTTAACTCTTCATTTTGCCTGGCCCTTGCACCCAAGCATGGCTGACAGAAAATCCTAAAGGCCCAAGATTCTATAGTGGCTGTTTGCAAGGGAGACGAGGCTATAAGTAACTGCCACACTGGATCCTCTTATGTGAGAAGAAAGAAAGTATCCAGAATGCCTCTCACATATAAAAGAGCAGGATGGCAGGGTGTCTGTGTGGCCCAAGGAGCCAGAGGTAGCAAACTGTGGGCAAAAGAATTGTGACCAAAGGCTAGAAGAGAGAAGGTCTGCAGTCAGCCTTGTCT…	ATTAATACAAAATAAGTGTGTCGAATTGTTTGTCACATAAACCAAAAAATCCACACAAATCTCTTTTTCCCTGTACCCTCAACTTGCCTGTTTCCTATTCTCCACTAAATGCTTAAATTCTTCATTTTGCCTAGCCCTTGCACCCAAGCATGGCTGACAGGATATCCAAAGGCCCAAGATTCTATAGTGGCTGTTTGCAAGAGAGAGGAGGCTAAAAGTAACTGCCATACTGGATCCCCTTATGTGAGAAGAAAGAAAGTATCCTGAATGCTTCTCACGTATAAAAGAGCAGGATGGCAGGGTGTCTGTGTGGCCCAAGGAGCCAGAGGTAGCAAACCATGGGCAAAAGAAATGTGACCAAAGGCTAGAAGAGGGAAGGTCTGCAGTCAGCCTTGTCTT…	Insertion	9711	Hom_Ref	4	1	0	4	1	0	31
7	63886482	HG2_PB_HySA_15007	T	TCTTAGGCCGGGCGCGATGGCTCACGCCTGTAATCCCAGCACTTTGGGAGGGCTACGCGGGCGGATCACGAGGTCAGAAGATCGAGACGATCCTGGCTAACACGGTGAAACCCCGTCTCTACTAAAAATACAAAAAATTAGCCAGGCGTAGTGGCGGGCGCCTGTAGTCCCAGCTACTCGGGAGGCTGAATCAAGAAGATGGCGTGAACCCGGGAGGCGGAGCTTGCAGTGAGCCGAGATCGCGCCACTGCACTCCAGTCTGCACGTCACAGCGAGACTCCGTCTCAAAAAAAAAAAAAAAAAAAAAAAAAATTACTGAC	Insertion	319	Hom_Ref	10	0	0	10	0	0	27
1	196758763	HG2_PB_SVrefine2PBcRplusDovetail_706	AGCGGTTTAAGCTCCGTGACACATTGGACTACGAATGCTACGATGGATATGAAATCAGTTATGGAAACACCACAGGTTCCATAGTGTGTGGTGAAGATGGGTAGTCCCATTTCCCAACATGTTATAGTAAGTATTTTATTCAAGTATTTTTTATTAGAATTAAATAAAATAATAAATAGACACCTACATATGTATATGTACACATATGTGTGTACATATATGTACATATATATGTAGTCCTCCTATGAGTGTGAATTATCTTGAGACTTAAAAAGAAAAAACAACGTTGAAAATGCAGATGTCTTCCTAAGAAATCAAATAAGATACAGTTAAGAGTATATAAAAAGCTTTATTTAGAAAGTTTCCAATAAGACTATTGATTTTTCCCCACATATAAAG…	A	Deletion	124913	Hom_Ref	3	0	0	3	0	0	34
11	995694	HG2_PB_SVrefine2Falcon1plusDovetail_1671	A	ATCCAGGCTGAGCCTGACATCTTGCCCAGTGGCTTCTCCTCCCCTCCTCCCTCTCTTCCCCCTCTCCGTCCTCCCTCCCTCTCTTCATCCTCCCTCCTCCCCCTCCTCTTCCCTCCTCCCCTTCTCCCTCCCTTCTCCCCCTTCTCCCTCCCCCCCCCGCTTCCTTCCCTCCCCATCCTCCTCCCCTCTCCCCCTCTTACTCCTCCTCCCTCCTCTTCCTCTTCCCCCTCCTCCCCTCCTCTTCCTCTTCCCCTCCCTCCTCCCTTCCTCCTCCCCTCCTCCTCCTTCCCCTCCTCTCCCTCCTCCCCTCTACACCCCCTCCTCCCCTCCTTTCCCCTTCTCCCCCTCCTTTCCCCTTCTCCCCTTCCTTCCCCCCTCCTCTCCCCCTCCCCCTCCTTT…	Insertion	1243	Hom_Var	12	12	0	1	0	0	24
15	59725444	HG3_PB_SVrefine2PBcRDovetail_7251	C	CAGGCGTTCAGGACCAGCCTGACCAACATGGTGAAACCCTGACTCTACTAAAAATTACAAAAATTAGCCAGGTGTGGTGGCACGCGCCTATAATCCCAGCTACTCGGGAGGCTGAGGAAGGAGAATTCTTGAACCCGGGAGGTGGAGATTACAGTGAGCCAAGATTGCACCATTGCACTCCAGCCTGAGCAACAAGAGCAAAACTCCATCTCAAAAAAAAAAAAAAAAGAAAGAAATTGATGCAAAACATCCATGATTAATAAAAAATGAAAATTTCAATAAGGACAGGGTCAGTATTCCTAATTTTCTTTGCCTGGCTTCAATATGTCTTGCTATGGCACTGTATACCACAACCTCATGTGATGGGTATTGTCATTTCTTTTTTGTTGTTGAACAGAA…	Insertion	766	Het_Var	9	0	9	0	1	0	27
3	183190822	HG2_PB_HySA_7420	T	TTGTTGCCCAGGACTGGAGTGCAGTGGCGCGATCTCGGCTCACCGCAACCTCTGCCTCCTGGGTTCAAGCGATTCTCCTGCCTCAGCCTCCCGAGTAGCTGGATTACAGGAGTGCATCACCATGCCAGCTAATTTTTGTATTATTAGCAGAGACGGGGTTTCACCATGTTGGCCAGGCTGGTCTCAAACTCCTGACCTCAGGTGATCCACCGGCCTCGGCCTCCCAAAGTGTTGGGATTACAGGTGTGAGCCACTGTACTCGGCCTCTTCTTCTCATTTTCTTTGTAATGTAACCTTTTCCTAGCCCTCCATCTTCATGTTTCTAAATAGCACTGCTTTGCTAGAAAAAGAGTGAACCACCCTCTTTTGTGTACCTACAGATTTCCCCAGAAGGAAAGT…	Insertion	736	Het_Var	10	1	10	0	0	0	26
8	134655214	HG2_Ill_manta_2818	T	TAGAGATAGGAGGAGGAGGAGAAAGGCGGCTGAGCACCATCAGGGCGGATGCTTGTG	Insertion	56	Hom_Var	7	7	1	0	0	1	28
11	13023205	HG3_Ill_Krunchall_16065	G	GATCTGTCACTGCCTCCCATCACCCCCAGATGGAACCGTCTAGTTGCAGGAAAACAAGCTCAGGGCTCCCACTGATTCTACATC	Insertion	83	Hom_Var	11	11	2	0	0	0	24
17	10138714	HG3_PB_pbsv_16248	G	GGGTGAACGAACTGTAAAATAGAAAGATGAAACATCGGCTCCACCAGTATCATCCTGAAGACAAAAACACAGTCATAGAATGAACTACCAAAAAGAATTGGAAATGAAGACTAGTTGAAGAGCAAGTCCATGGCAGTAATTTTTTTGGGATACCTCAAGGCAGTTTTT	Insertion	167	Hom_Var	10	10	0	0	0	0	27
15	29411474	HG3_PB_assemblyticsfalcon_8619	TAAGAATGATGAGTTCATGTCCTTTGTAGGGACATGGATGAAATTGGAAACCATCATTCTCAGTAAACTATCGCAAGAACAAAAAACCAAACACCGCATATTCTCACTCATAGGTGGGAATTGAACAATGAGATCACATGGACACAGGAAGGGGAATATCACACTCTGGGGACTGTGGTGGGGTCGGGGGAGGGGGGAGGGATAGCATTGGGAGATATACCTAATGCTAGATGACACGTTAGTGGGTGCAGCGCACCAGCATGGCACATGTATACATATGTAACTAACCTGCACAATGTGCACATGTACCCTAAAACTTAGAGTATAATAAAAAAAAAATTAAAAATAAATAAATAAATAAATAAAATAAAATAAAATAATAAAATAATTCACAATTCT…	T	Deletion	422	Hom_Var	10	10	0	0	0	0	27
14	23173131	HG3_Ill_Krunchall_19376	CAAGTCTAGTGATTTTTCTGGTCACTCCTACATAATTTTAAAAGTCCTCTATTAACTATCAGTCCATAGAATAGTGTTAGTAAACTGTCCAATTCTATGTAATTATTAAAATTTGGAACTTCATTTAAAGTTAAAACTTACTCTTTCCTCCACCT	C	Deletion	154	Hom_Var	7	7	0	0	2	1	27
7	44294269	HG2_PB_assemblyticsPBcR_23948	TCCATTACTACCACCACCACCATCACCACTATCATCACCATCACTCCCATCATCACTAATGTCACCATCCATCACCAGCATCATCACAATCATCACCACCACCAACTACCACCATCACCAGCACCACC	CATCACCATCACCACCACCATCACCACCAACCACCATCACCATCACCACCACCATCACCACCAACCAACATCACCATCACCACCACCATCACCACCAACCACCATCACCATCACCACCACCATCACCACCAACCAACATCACCATCACCACCACCATCACCACCAACCAACATCACCATCACCACCACCATCACCACCAACCAACATCACCATCACCACCACCATCACCACCACCCAACATCACCATCACCACCACCATCACCACCAACCAACATCACCATCACCACCACCATCACCACCAACCAACATCACCATCACCACCACCATCACCACCAACCAACATCACCATCACCACCACCACCATCACCACCAACCAACATCACCATCACCACCACCATC…	Insertion	637	Another_Var	4	1	1	0	4	0	31
3	188375910	HG3_Ill_Krunchall_5557	A	ATTAGTTTAGTTTAGTTTAGT	Insertion	20	Hom_Var	9	9	1	0	0	1	26
2	219198675	HG3_PB_assemblyticsfalcon_14781	T	AATAGCAAATTAGTGTAGGGCGCGGCGGTGGCTCACGCCGTAATCCCAGCACTTTGGAGGCCGAGGCGGGTGGATCATGAGGTCAGGAGATCGAGACCATCCTGGCTAACAAGGTGAAACCCCGTCTCTACTAAAAATACAAAAAAATTAGCCGGGCGCGGTGGCGGGCGCCTGTAGTCCCAGCTACTCGGGAGGCTGAGGCAGGAGAATGGCGTGAACCAGAAGTGGAGCTTGCAGTGAGCCGAGATTGCGCCACTGCAGTCCGCAGTCTGGCTGGGCGACAGAGCGAGACTCGCGTCTCAAAAAA	Insertion	306	Het_Var	14	0	14	0	0	0	23
1	225942553	HG3_Ill_SVrefine2DISCOVARDovetail_869	C	CTTTTTTTTTTTTTTTTTTTTTTTTTTTTTTTTTTTTTTTTTTTTTTTTTTTTTT	Insertion	54	Hom_Ref	6	0	1	6	1	0	29
9	89201746	HG3_PB_SVrefine2PBcRDovetail_4804	G	GCGATTTTCATGGGAGTCCGTGTGAAGAGACCACCAAACAGGCTTTGTGTGAGCAATAAAGCTGTTTATTTCACCTGGGTGCAGGCAGGCTGAGTCCGAAAAGAGTCAGCGAAGGGAGATAGGGGTGGGGCCGTTTTATAGGATTTGGGAAGGTAATGGAAAATTACAGTCAAGGGGGTTGTTCTCTGGTGGGCAGGGGTGGATCTCACAAAGTACATTCTCAAGGGTGGGGAGAATTACAAAGAACCTTCTTAAGGGTGGGGGAGACTACAAAGTACCTTTTTAAGGGTGGGGGAGATTACAAAGTACATTGATCAGTTAGGGTGGGGCAGGAACAAATCACAATGGTGGAATGTCATCAGTTAAGGCTGTTTTTACTTCTTTTGTGGATCTTCAGTT…	Insertion	2544	Hom_Ref	6	1	0	6	2	0	28
6	166162641	HG3_PB_SVrefine2Falcon1Dovetail_4514	G	GCTATCACCATCATCACCACCATTAACACTATCACCAACATCACCACCATCACCATCACCATCATCACCATCACCAATACCACCATCACTACCATCACCATCACCACCACCATTATCACCATCACCATCATCACCATCACCACCATCACCACCATCAACACCATCATCACCATGACCACCATCATCACCATCATCACCATTGCCACCATCATCACCACCACCATTATTACCATCACCATCATCACCATCACCACCATCCCCATCACCACCATCACATCACCATCATCAACACCATCAACACCATCATCACCATCACCACCATCACATCACCATCAACACCCATCACCACCATCATCACCATCACCACCATCACATCACCATCATCAACACCATCACCAC…	Insertion	441	Hom_Var	11	11	0	0	0	0	26
1	169962742	HG2_PB_SVrefine2PBcRplusDovetail_652	T	TTCAAGAGGTCTTTCAAGCATCACGCCTGTAATCCCAGCACTTTGGGAGGCTGAGGCAGGCGGATCGCTTGAGGTCAGGAGTTCAAGGCCAGCCTGGCTAACATGGAAACCCTGTCTCTACTAAAAATATAAAAATTAGCTGGATGTGGTGGTGTGCACCTGTAA	Insertion	164	Hom_Var	12	12	1	0	0	1	23
7	158430202	HG4_PB_HySA_13099	C	CCCACCATCCGAGCCACACACAGAGCCTGCGGGACTCAAGAGTAGGCTTCCAGCTCTGCCCACCCCATCCGACCACACACAGGAGCCTGTGGGACTCAAGAGAGTAGGCTTTCCAGCTCTGGCCCACCCCCATCCGAGCCACACACAGAGCCTGTGGACTCAAGAGAGTAGGCTTTCCAGCTCTGGCCCCCCATCCGAGCCACACACAGAGCCTGTGGGACTCAAGAGAGTAGGCTTTCCAGCTCTGG	Insertion	247	Hom_Var	4	4	1	0	0	1	31
8	136847436	HG2_PB_SVrefine2PB10Xhap12_7142	ATACATATATATGTATATATATATATACATATATATGTATATATATATATACATATATATGTATATATATATATACATATATATATGTATATATATATATATACATATATATATG	GTA	Deletion	112	Hom_Var	6	6	1	0	1	1	28
1	24775172	HG4_PB_pbsv_303	A	AAAACTTAGGATGTCGGCTTCGCAGCACAATTATACTAAAAATTGAAACGAGTACAGAGAAGATTAGCATGGCCCCTGCCAAGGATGACACGCAAATTCGTTGAAGCGTTCCATATTTTTTGCCTCAACACATTTTGACACCTCTCCAAACTTTAACCAGGAAAGAGAGTGAATCTCTGGAAGTCGACCAATAACCAGCTCTGAAATTTGTGGCAAAATCAATAGTTTACCGAACCAAAAAGAGTCCAGGACCAGGATGATTCACAGCCGAATTCTCCAGAGGTAAACGGAGGAACTCGGCTACCATACTTCTGAAAACTATTCCAATCAAATAGAAAAAGGAATCCTCCCCTAACTATTTTATGAGGCCAGGCATCATTCATACCAAAGCCAGCAGAG…	Insertion	3046	Het_Var	5	1	5	0	0	0	31
8	125614429	HG2_Ill_FB_8579	C	CATATATATATATATATATACACACACACACACATATATATATATATATAT	Insertion	50	Het_Var	13	0	13	0	0	0	24
21	10600298	HG4_Ill_MetaSV_3061	CCCAGCGTGCGCCTCGGCCTGCTAGGGGTACCCCAAGGCAGACAGAAGGCCCATGAGGGAAAGGTGAAACACCTGGGGCAGAGAAAAAAATAAAAAAACTGCGCCGCCCAGAAGTGGGGCCTGGGTCCCCCACAGACGAACGTCCCTACCCATCAGCCCTGAACTGGGCCCCGGAGACCCTAGCGTCCCTGGCTCGAAACCAGGGTGCGCTTTGGACCCGCTAGTGGTACCTCAAGGCGGGCAGAAAGCCCATGAGGGGAAGGTGAGGCACCTGGGGAAAAGCGAAAAAAACAAAAACAAAAACAAAAACGTCGCAGAGAAGCAGAGCCTGGGTCCCCGAGGAAGAAAGTGTCTTCGCATCAGCCCTTGCGCTGGGCCCCGGGGACCCTGGTGTCCCAG…	C	Deletion	3272	Hom_Ref	9	1	0	9	1	0	26
11	123766733	HG4_PB_pbsv_12725	ATATATCCAAAGGATATATATACCGGGTATATATCCAAAGGATATATATACCGGGTATATATCCAAAGGATATATATACCGGCTATATATCCAAAGGATATATATACCGGCTATATATCCAAAGGATATATATACCGGC	A	Deletion	138	Het_Var	8	0	8	0	0	2	27
1	231085150	HG3_PB_SVrefine2Falcon1Dovetail_774	T	TAAAAAAAAAAAGGCCGGGCGCGGTGGCTCACGCCTGTAATCCCAGCACTTTGGGAGGCCGAGGCGGGTGGATCATGAGGTCAGGAGATCGAGACCATCCTGGCTAACAAGGTGAAACCCCGTCTCTACTAAAAATACAAAAAATTAGCCGGGCGCGGTGGCGGGCGCCTGTAGTCCCAGCTACTCGGGAGGCTGAGGCAGGAGAATGGCGTGAACCCGGGAAGCGGAGCTTGCAGTGAGCCGAGATTGCGCCACTGCAGTCCGCAGTCCGGCCTGGGCGACAGAGCGAGACTCCGTCTCAAAA	Insertion	303	Het_Var	13	0	13	0	0	0	24
14	61058055	HG4_Ill_MetaSV_1557	ATTCTCAGAAGTTTCTCACTTCCAAGCTAGTTCAGACTCAGCCTACAACAATTAATCAAAGTTACTACTTATGCATTCTTACTGGTTGAATGACTCCAGCAGTTTTTAATTTCAGCAAGCTGATCCCAGCTATGATTTTCTGTATTAATCTGTCACTCCAGATTTTGGGGTGCTGGTTTGTCCTGTGACCTCAATTCTCTGACAGAAAAAATAAGAAAAGTAATTGATTTTCAGTTTGTTCAATTTTCATCCTTGTTGTAAGGACAGGAATAATAACTTCCAAGCTCCTTACATGTTGGAGCTGAAACAAGAAATTCTAACAATAGAGCTTCTAAGTCAAGAAGATAACATTGCAAAGAAATCTCATGTCCATGGATAGGCAAAGGTTTCTTTTTTTTT…	A	Deletion	1435	Het_Var	9	0	9	0	0	1	27
17	46979221	HG2_Ill_SpiralSDKrefine_6812	CATATATATATATATATGGCAACAAAGTGAGACCTTGTCGCCATATATATACATATATATATATATGGCAACAAAGTGAGACATTGTCTCCATATATATACATATATATATATATATAT	C	Deletion	118	Another_Var	9	0	0	2	9	0	26
3	188883211	HG2_Ill_MetaSV_3432	T	TGGTTCTCAAACTTTTTTTTTTTTTTTTTTTTTTTGAGACGGAGTCTCGCTCTGTCGCCCAGGCCGGACTGCGGACTGCAGTGGCGCAATCTCGGCTCACTGCAAGCTCCGCTTCCCGGGTTCACGCCATTCTCCTGCCTCAGCCTCCCGAGTAGCTGGGACTACAGGCGCCCGCCACCGCGCCCGGCTAATTTTTTGTATTTTTAGTAGAGACGGGGTTTCACCTTGTTAGCCAGGATGGTCTCGATCTCCTGACCTCATGATCCACCCGCCTCGGCCTCCCAAAGTGCTGGGATTACAGGCGTGAGCCACCGCGCCCGGCC	Insertion	322	Het_Var	10	1	10	0	0	0	26
8	146057021	HG4_Ill_SVrefine2DISCOVARDovetail_7210	AGCTGGGTGTGGTGGCGCATGCCTGTAATCCCAGCTACTCGGGAGGCTGAGGCACGAGAATCGCTTGAACCCTGGAGGCGGAGCTTGCAGCGAGCTGAGATCGCACCACTGCAATCCGGCCTGGGCAACAGAGCGAGACTCCATCTAAAAAAAAAAAAAAAAAAGACTATCTTAGAATTTATAAAATATGGTAAGTACCAGGTTAGTTTTGTTTATTATAAATCACTTTTTCAGCCGGACATGGTGTTGCATGCCTGTAGTCCCAGCTACTGGGGAGAGCGAGGAGGGAGGATTGCCTGAGCCTGGAAGGTCAAGGTTGGAGTCAGCTATGATTGTGCCACTGCAGTCCAGCCTAGGCAACAGAGTGAGACCCTGTCTAAAAAAAAAATCTTCTCTGCT…	A	Deletion	811	Het_Var	8	0	8	0	0	0	29
1	73450208	HG3_PB_assemblyticsfalcon_739	GCTAAGGGTGAAGGAGAAGGGGTTGAGGGGTACTTGCCCTGCCCCAGGAAAGCGGGACTTGCTGCTAAGGGTGAAGGACCAAGGCAGGCATCCCTGCGTGGTCTGACACCCTTGAAATGTGAGTGTATAATCAGAGAGGCGTCCCTGCAATGATTAAACACCAAGGGAATGCTGCCTTCCCAGTCCGTGACCTGCGCTGGAGTTTTGGGTTCACAGATAAAACATGTCTCTTTTGTCTCTACCAGAAAATGAAAGGAATTGAAATTAAGAGAAGGGAGAGATTGAAGTGTGGTGCCAAGATTGAAAGGAGAAAGAGGTTGAGGGATAGTGAGGGAGGTTGGAGAAGAGAGTAAAAAGAGGCCGCTTACCGGATTTGAAATTGGTGAGATGTTTCTTGGG…	CTGTCAGGCCTCTGAGCCCAGGCCAAGCCATCACATCCCCTGTGACTTGCACATATATGCCCAGATGGCCTGAAGTAACTGAAGAATCACAAAAGAAGTGAATATGCCCTGCCCACCTTAACTGATGACATTCCACCACAAAAGAAGTGTAAATGGCCGGTCCTTGCCTTAAGTGATGACGTTACCTTGTGAAAGTCCTTTTCCTGGCTCATCCTGGCTCAAAAAGCACCCCATTGAGCACCTTGCGACCCCCACTCCTCCCCGCCACAGAACAAACCCCCTTTGACTGTCATTTCCTTTACCTACCCAAATCCTATAAAACGGCCCCACCCTTATTTCCCTTCGCGGACTCTCTTTTTGGACTCAGCCCGCCTGCACCCAGGTGAAATAAACAGCCAT…	Deletion	8121	Hom_Ref	9	0	0	9	1	1	26
16	232689	HG2_PB_SVrefine2PBcRplusDovetail_3764	G	GGGGCATGGTGGCTCACGCCTGTAATCCCAGCACTTTGGGAAGCAGAGGCCGGTAGATCACCTGAGGTCAGGAGTTTAAGACCAGCCTGGCCAACATGGTGAAACACCGTCTCTACTAAAAATACAAAAATTAGCCAGGCATAGTGGCGGGCGCCTGTAATCCCAGCTGTTCGGGAGGCTGAGGCAGGACAATCACTTAAACCAGGGAAGCAGAGGTTGCAGTGAGCTGAGATCGAGCCACTGCACTCCAGCCTGGGCGACAGACCGAGACTGTCTCAAAAAAAAGACC	Insertion	288	Hom_Var	13	13	0	0	0	0	24
3	157241464	HG3_PB_HySA_5859	A	ATAATATTATACATAATCTAGATTATGTATAATATACATAATCTAGATTATGTATATTATACATAATCTATATTATG	Insertion	76	Hom_Var	5	5	1	0	0	1	30
1	19151719	HG2_PB_SVrefine2PB10Xhap12_224	TCACCACCACCACCATCACCATCACAATTACCAACATCACCACTACCACCATCATTATCACCATCACCATCACCATTACCAACATCATCACTACCACCATCATTACCACCACCATCACCAACACCACTACTACCACTACCATCAACACTACCACCATCATTATCACACCACCATCACCATCTCCAACATGGTAACCACCACCGCTATCACCACCTCAATACAAAAAACAACACCATCATCACTACCAACACCAATACCAATACTCTAC	T	Deletion	267	Hom_Var	6	6	1	1	1	0	28
1	62113413	HG3_PB_SVrefine2Falcon1Dovetail_329	GGGCTTGAGTATCAGAAGATTTTGGTATCTGAGGGGGTCCTGGAACCAATCCCCTGAGAATATCGAGGGAGGATCATTCAATAAAGTACAATGCTAGAGGAAGTCCAAAGTTATGTTGGGAGCATTGTGTGAGGGCACCTAACTTCATCTACAGATCAAAAAAACTTTCCTGAGAAAGTGATATTTAGATTGATAAGAATTTGCAAATAGTGAAGGAAGAGCATTTCAGGCAGAGGGAACAGCATGTTTGAAGGCATGGAGGTGAGAGAAAATTTAGATATTTAACAAATATTTACTGAGTTTTCCCATTGCCAGGCTCTGTATTGGGTGGAAGACCCTGGCACGGAGGAGACTACACCAGGGGACACAGATATGGGAGCAAATGACTTCAAAATAATG…	G	Deletion	6107	Het_Var	10	0	10	0	0	0	27
11	47057589	HG4_PB_SVrefine2Falcon1Dovetail_7483	TATATATATATATATATATTATATATATATAATATATAAATTATATATATTATATTATATATTATATATTATATATAATGTATATTATAATATACAATATAATATATAATATATTATATATAATGCATATTATAATATATAAATATATATTTATATTATATATTATATATTATATTAATATATAATATATATAATATATTATATTTATATATTATATATTATATAATATATATATTATATATTATATTTATATATTCAACAAGATTGGGGGAGACTCTAAAATTGAAAACAAACAAGTGAAGCAAATTGTATTTCAAATGAATAATATACCGTACTGCAGGGGGTTGGAGAAACTAATCTAAGGAACATAATATTTGGACTATATACCCTCAGGCTAAA…	AAAGTGGGATAGTGGAA	Deletion	6101	Hom_Var	8	8	0	0	0	0	29
2	77881880	HG4_PB_HySA_2957	T	TAAACAAATAGACTCTGAGGCCGGGCGCGGTGGCTCACGCCTGTAATCCCAGCACTTTGGGAGGCCGAGGCGGGCGGATCACGAGGTCAGGAGATCGAGACCATCCCGGCTAAAACGGTGAAACCCCGTCTCTACTAAAAATACAAAAAATTAGCCGGGCGTAGTGGCGGGCGCCTGTAGTCCCAGCTACTTGGGAGGCTGAGGCAGGAGAATGGCGTGAACCTGGGAGGCGGAGCTTGCAGTGAGCCGAGATCCCGCCACTGCACTCCAGCCTGGGCCACAGAGCCAGACTCCGTCTCAAAAAAAAAAAAAAAAAAAAAAAACAAAAAAA	Insertion	330	Het_Var	10	1	10	0	0	0	26
2	32046160	HG4_PB_SVrefine2PBcRDovetail_963	C	CCATGATCCAATCAATCCCACCAGGTCCTACCTCCAATACTACGGACTACAATTCAACATGAAATTTGGGCTGGGACACATATCCAAACTATATCACTGTCTTTTCCCTAATCTATGTTCTTGACAACTGTGTCAAAAATGAGTTCATTGTAGGTATATGAATTAGTTTCTGGGTTGTCTTTGCTGTTCCATTGGTCTATGTGTCTATTTTTATGCCAGTACCATGTTGTTTTGGTGACTATAGTTTTAGAATATAATTTGACGTCAGGTAATGTGATTCCTCCAGTTTCATTCATTTTGCTCAGGATAGTTTTGGCTATTGTAGGACTTCTGCAATTCCATGTAAAGGTTAGGATTGTTTATTCTATTTCTGTGAAGAATGTCACTGGGCTTTTGATA…	Insertion	1269	Hom_Var	11	11	0	0	0	0	26
9	140253510	HG2_10X_SVrefine210Xhap12_7623	TGCCTCAGCCTCCAGAGTAGCTGGGACTACAGGCGCCCGCCACCACGCCTGGGTAATTTTTTGTATTTTTAGTAGAGATGGGGTTTCACTGTGTTAGCCAGGATGGTTTCACTGTGTTAGCCAGGTTAGTCTCGATCTCCTGACCTCATGATCTGCCTGCCTCGGCCTCCCAAAGTGCTGGGATTACAGGCGTGAGCCACCGTGCCCGGCCAAGGCCTACTTTTTAAGATAAACTATTTACTGAGGTATAAGTGACACACGGTAAGGTATGCCAATCATGGGTGCAAATGCACCGGTAAACCCACTGCCCAAATCTCAACATAGAACGTTCCAGGCCAGGTGCGGTGGCTCACGCCTGTAATCCCATCACCTTGGGAGGCTGAGGCAGGAGGATCGCTC…	A	Deletion	2450	Hom_Var	16	16	0	0	0	0	21
1	81660350	HG2_Ill_MetaSV_158	T	TTAAAGAAAAACAGGATATCGGCATAGCCTCAAAATGTCTACCTTCAAATATTTATTAATTATTACAAGATATTTGATACTCCTTCCTCCAGGAGGGGGGAGCTTGCTTCCTCATTCCTTGAGTATGTACTGAATTTAGTGACTTGCTTCCAAAGATTAGCAAATGGAAAGGGAAAAATCGTGGAGATTTTTTAATAATTTAAAA	Insertion	204	Het_Var	13	0	13	0	0	0	24
2	160158998	HG2_PB_SVrefine2Falcon2Bionano_976	T	TAAGATCTACTCTCGGCCGGGCGCGGTGGCTCACGCCTGTAATCCCAGCACTTTGGGAGGCCGAGGCGGGCGGATCACGAGGTCAGGAGATCGAGACCATCCCGGCTAAAACGGTGAAACCCCGCCTCTACTAAAAATACAAAAAATTAGCCGGGCGTAGTGGCGGGCGCCTGTAGTCCCAGCTACTCGGGAGGCTGAGGCAGGAGAATGGCGTGAACCCGGGAGGCGGAGCTTGCAGTGAGCCGAGATCCCGCCACTGCACTCCAGCCTGGGCGACAGAGCGAGACTCCGTCTCAAAAAAAAAAAAAAAAAAAAAAAAAAAAAAAAAAAA	Insertion	330	Hom_Var	11	11	1	0	0	0	25
3	143121758	HG4_PB_SVrefine2Falcon1Dovetail_2242	T	TTTTTTGTTATTTTCTTTTTTTTTTTTTTTTTTTTTAATCCTACAAACCAAACTTTATTTTTTTTTATTTTATTTTTTTTATTATACTCTAAGTTTTAGGGTACATGTGCACATTGTGCAGGTTAGTTACATATGTATACATGTGCCATGCTGGTGCGCTGCACCCACTAATGTGTCATCTAGCATTAGGTATATCTCCCAATGCTATCCCTCCCCCCTCCCCCGACCCACCGTCCCCAGAGTGTGATATTCCCCTTCCTGTGACCATGTGATCTCATTGTTCAATTCCCACCTATGAGTGAGAATATGCGGTGTTTGGTTTTTTGTTCTTGCGATAGTTTACTGAGAATGATGGTTTCCAATTTCATCCATGTCCCTACAAAGGATATGAACTCATCA…	Insertion	6076	Het_Var	7	0	7	0	0	0	30
11	1894043	HG3_PB_assemblyticsfalcon_3779	CCGCACTCAGACTAGTCCTGGCATCACCACTCTGGGGCGAAGTTGATGCAGGAGCTCAGGGCCCTCATGCAGCACTGGGTGGGTCATGAAGCTCAGGGGGCTTCAGCAATGGAGGAGGCGACCCTATCCCATCCCAAGTTGGACAGCAGTCCCAGCGGTGGGGGGTGGGGGTATAGGGGGAAGCAGGTTCGGATTGGGTGGGTAAGGAACCCAGAGGAACAGACCCCTCCCTGTGCACCTCTCCCCAGAGGTGGAGGCAGGGAGAGATGGAGGCAGGGAGAGGTGGAGGCAGGGGGCAGAGACAAGCCTCAGGTCATCAAGAGTTGAGGGCTGGCATCTGGGATACAGGGAGGATGGGGAGAGGGGAGGGCTGTGCGGGTGGGGGGCGGCTCTGTCTCC…	TGCCGGGCTCCTGCTCTGCCGGCCTCCCTCCTCTGCCGGCCTCCCTCCTCCGCCGGCCTCCCTCCTCTGCCGGGCTCCCTGCTCTGCCAGCCTCCCTCCTCTGCCGGCCTCCCTCCTCTGCGGGCTCCCTGCTCTGCGGCCTCCCTCCTCTGCCGGCCTCCCTCCTCTGCGGGCTCCCTGCTCTTCTGGTTGCCACCCTGATGGCTACTTCCTGCCCCACAACACCAGACTAGCCCAGACTTGGTTCCAGCTTTTTCTTCTCAGCCTGCCTGGGATGGCCCAGGGCATGAATTCTTCCATAGCCATAGCCTCGGTCCAGTTCCTCCCTCCTCCCTCCTCCTTCCATTCTTCTCCTTCTCCTTCCCTCCTTCCCTTCCTCCCTTCTCCATCCTCCCTTCT…	Insertion	269	Hom_Ref	6	0	0	6	2	0	29
10	103353935	HG2_Ill_SpiralSDKrefine_2074	T	TAGGTTTGGTTTTAGGAAGTGGGG	Insertion	23	Hom_Var	8	8	1	0	0	0	28
5	135222277	HG4_Ill_150bpfermikitraw_8358	AATATATATATATATATATATATATAT	A	Deletion	26	Het_Var	4	1	4	0	0	0	32
1	96139978	HG3_10X_allpass_116	CTTGGCTGCTCCCTTATGGGTCCCAGGACCTAACCACAGTTGGCCAATCATAATCCATCAGGCCCAGTTTGTTCAAAATGAATTGCTCATGTTCTCATACCCAATTCCATGAGATTTATAGTTCGGTTAAGAAGGCAACACCTGGTAGGAAAAATTAAAATAATAGGAGGTTTTAATGCTATAATAATAGAACAGATCTTATGAGACACAGAACATAATTTTTTAATGTGATACCATGGACATTGATTGTCATAGTGTACAAAGGAAGGTAAGATTCTTTGAGCTGGATCACCAGGAAGGGCTTTTCAGAGAAAGTAGTATTTTGACCTTGTTCTCAAATGCCAAATAAGATTGAGATGGGCCAACTGGGGAGGAAATTTGAATTGCATAAACAAAAGG…	C	Deletion	2410	Het_Var	10	0	10	0	1	1	25
15	102011549	HG2_Ill_GATKHC_25029	C	CGTCCACCTTGTCTCTACCAT	Insertion	20	Het_Var	13	0	13	0	0	0	24
