# Supplementary material for: A crowdsourced set of curated structural variants for the human genome
Source: PLoS Comput Biol. 2020 Jun 19;16(6):e1007933. doi: 10.1371/journal.pcbi.1007933 (PMC7329145; doi:10.1371/journal.pcbi.1007933)
Supplement: S4 Data — (XLSX) [file pcbi.1007933.s011.xlsx]

## Sheet: SVCurator_Caller_List
Genome	Technology	Caller
HG2	Illumina	Cortex
HG2	Illumina	manta
HG2	Illumina	250bpfermikitraw
HG2	Illumina	FB
HG2	Illumina	GATKHC
HG2	Illumina	GATKHCSBGrefine
HG2	PacBio	assemblyticsfalcon
HG2	Illumina	MetaSV
HG2	Illumina	150bpfermikitraw
HG2	Illumina	Spiral
HG2	Illumina	SpiralSDKrefine
HG2	Complete Genomics	SvEvents
HG2	10X Genomics	allpass
HG2	PacBio	assemblyticsPBcR
HG2	Complete Genomics	vcfBeta
HG2	Illumina	Krunchall
HG2	Illumina	tnscope
HG2	Illumina	scalpel
HG2	Illumina	svaba
HG2	PacBio	HySA
HG2	Illumina	breakscan11
HG2	PacBio	PALMERL1H
HG2	PacBio	pbsv
HG2	PacBio	PB10Xdip
HG2	PacBio	SVrefine2PB10Xhap12
HG2	Illumina	SVrefine2DISCOVARplusDovetail
HG2	PacBio	SVrefine2Falcon1plusDovetail
HG2	PacBio	SVrefine2PBcRplusDovetail
HG2	10X Genomics	SVrefine210Xhap12
HG2	PacBio	SVrefine2Falcon2Bionano
HG3	Illumina	Cortex
HG3	Illumina	manta
HG3	Illumina	250bpfermikitraw
HG3	PacBio	assemblyticsfalcon
HG3	Illumina	MetaSV
HG3	Illumina	FB
HG3	Illumina	GATKHC
HG3	Illumina	GATKHCSBGrefine
HG3	Illumina	Spiral
HG3	Illumina	150bpfermikitraw
HG3	10X Genomics	allpass
HG3	Complete Genomics	vcfBeta
HG3	Illumina	Krunchall
HG3	Illumina	scalpel
HG3	Illumina	svaba
HG3	PacBio	HySA
HG3	PacBio	PALMERL1H
HG3	PacBio	pbsv
HG3	Illumina	SVrefine2DISCOVARDovetail
HG3	PacBio	SVrefine2Falcon1Dovetail
HG3	PacBio	SVrefine2PBcRDovetail
HG4	Illumina	Cortex
HG4	Illumina	manta
HG4	Illumina	250bpfermikitraw
HG4	PacBio	assemblyticsfalcon
HG4	Illumina	MetaSV
HG4	Illumina	FB
HG4	Illumina	GATKHC
HG4	Illumina	GATKHCSBGrefine
HG4	Illumina	Spiral
HG4	Illumina	150bpfermikitraw
HG4	10X Genomics	allpass
HG4	Complete Genomics	vcfBeta
HG4	Illumina	Krunchall
HG4	Illumina	scalpel
HG4	PacBio	HySA
HG4	Illumina	svaba
HG4	PacBio	PALMERL1H
HG4	PacBio	pbsv
HG4	Illumina	SVrefine2DISCOVARDovetail
HG4	PacBio	SVrefine2Falcon1Dovetail
HG4	PacBio	SVrefine2PBcRDovetail
HG4	Illumina	SVrefine2abyssBionano
HG4	Illumina	SVrefine2megahit
HG4	Illumina	SVrefine2minia
HG4	Illumina	SVrefine2sga
HG4	Illumina	SVrefine2soapdenovo2
